# Supplementary material for: Global Transcriptional Response of Three Highly Acid-Tolerant Field Strains of Listeria monocytogenes to HCl Stress
Source: Microorganisms. 2019 Oct 16;7(10):455. doi: 10.3390/microorganisms7100455 (PMC6843411; doi:10.3390/microorganisms7100455)
Supplement: Supplementary file 1 [file microorganisms-07-00455-s001.zip]

Archive with 4 entries (3 files):
- supplementary/
- supplementary/Supplementary figures.docx
- supplementary/supplementary table 1.xlsx
- supplementary/supplementary table 2 .xlsx
