# Supplementary material for: Global Transcriptional Response of Three Highly Acid-Tolerant Field Strains of Listeria monocytogenes to HCl Stress
Source: Microorganisms. 2019 Oct 16;7(10):455. doi: 10.3390/microorganisms7100455 (PMC6843411; doi:10.3390/microorganisms7100455)
Supplement: Supplementary file 1 [file microorganisms-07-00455-s001.zip › supplementary/supplementary table 1.xlsx]

## Sheet: legend
Legend
row name	explanation
GeneID, GeneID__1, GeneID__2	Gene name given by the software in consecutive numbers, _1&_2 serving as a control
Chr	"Chromosome", accounting for the contig on which the gene is encoded
start	number of the basepair where the gene starts
stop	number of the basepair where the gene stops
strand	whether the gene is encoded on the positive or negative strand
Product	name of the gene product
logFC	logarithm of the fold change in transcript reads in the "acid" condition compared to the "no acid" condition
logCPM	logarithm of counts per milion
PValue	probability value
FDR	False discovery rate
LL195A-6_1_sorted.bam	number of reads in the 1st replicate without acid
LL195A-6_2_sorted.bam	number of reads in the 2nd replicate without acid
LL195A-6_3_sorted.bam	number of reads in the 3rd replicate without acid
LL195A-6a_1_sorted.bam	number of reads in the 1st replicate with acid
LL195A-6a_2_sorted.bam	number of reads in the 2nd replicate with acid
LL195A-6a_3_sorted.bam	number of reads in the 3rd replicate with acid
unifiedID	unified ID for all coding sequences across the three strains

## Sheet: LL195_ID
GeneID	Chr	start	stop	strand	Product	GeneID__1	logFC	logCPM	PValue	FDR	GeneID__2	LL195A-6_1_sorted.bam	LL195A-6_2_sorted.bam	LL195A-6_3_sorted.bam	LL195A-6a_1_sorted.bam	LL195A-6a_2_sorted.bam	LL195A-6a_3_sorted.bam	unifiedID
LL195_00001	6_LL195_CG	319	1674	+	Chromosomal replication initiator protein DnaA	LL195_00001	-0.511384	9.31985	0.304822	0.469907	LL195_00001	680.46	661.609	911.124	607.352	492.84	480.487	ID1
LL195_00002	6_LL195_CG	1868	3013	+	Beta sliding clamp	LL195_00002	-0.573219	9.46032	0.250343	0.416421	LL195_00002	836.516	881.434	809.338	698.048	441.363	559.215	ID2
LL195_00003	6_LL195_CG	3121	4464	+	putative FMN/FAD exporter YeeO	LL195_00003	-0.829351	5.78274	0.0408345	0.117062	LL195_00003	62.3403	55.8127	92.8485	52.1053	32.681	33.8722	ID3
LL195_00004	6_LL195_CG	4578	4865	+	hypothetical protein	LL195_00004	0.543078	6.27782	0.179398	0.333032	LL195_00004	63.2295	67.9608	58.1268	52.9194	98.043	124.967	ID4
LL195_00005	6_LL195_CG	4869	5981	+	DNA replication and repair protein RecF	LL195_00005	0.111493	8.65256	0.815795	0.886925	LL195_00005	386.37	409.267	364.771	302.211	496.904	454.553	ID5
LL195_00006	6_LL195_CG	6030	7970	+	DNA gyrase subunit B	LL195_00006	-0.473648	9.76914	0.352729	0.515021	LL195_00006	966.019	1045.63	1031.62	961.749	629.067	600.748	ID6
LL195_00007	6_LL195_CG	8065	10593	+	DNA gyrase subunit A	LL195_00007	-0.790072	10.8429	0.140314	0.28334	LL195_00007	2452.65	2563.64	1965.51	1667.37	1237.39	1132.92	ID7
LL195_00008	6_LL195_CG	10727	12241	+	putative cardiolipin synthase YwiE	LL195_00008	-0.493674	7.60435	0.196144	0.352735	LL195_00008	244.608	204.646	233.086	161.689	174.496	148.41	ID8
LL195_00009	6_LL195_CG	12257	12775	+	Spermidine N(1)-acetyltransferase	LL195_00009	-0.637664	5.36411	0.0922012	0.210043	LL195_00009	44.2504	42.7159	63.1421	35.4153	30.9877	29.9959	ID9
LL195_00010	6_LL195_CG	12917	13885	+	Galactokinase	LL195_00010	-0.607998	5.55577	0.202897	0.360127	LL195_00010	36.7271	30.3834	103.136	30.6933	38.6923	42.1788	ID10
LL195_00011	6_LL195_CG	13842	14813	+	Homoserine kinase	LL195_00011	-0.492481	5.98931	0.297404	0.464414	LL195_00011	52.9705	45.6146	124.034	77.9951	46.3969	33.6877	ID11
LL195_00012	6_LL195_CG	14803	15873	+	Phosphomevalonate kinase	LL195_00012	-0.808656	6.97238	0.116321	0.245721	LL195_00012	102.196	105.881	271.28	150.454	52.4928	70.6056	ID12
LL195_00013	6_LL195_CG	15966	16160	-	hypothetical protein	LL195_00013	NA	NA	NA	NA	LL195_00013	NA	NA	NA	NA	NA	NA	ID13
LL195_00014	6_LL195_CG	16178	17476	-	Internalin B	LL195_00014	-0.530233	4.41603	0.170672	0.323005	LL195_00014	25.0832	28.5651	21.6046	15.3873	19.2191	17.536	ID14
LL195_00015	6_LL195_CG	17495	17851	-	Internalin B	LL195_00015	-0.41352	2.90964	0.346115	0.507995	LL195_00015	8.83981	11.4366	5.01536	6.43175	7.28126	5.35311	ID15
LL195_00016	6_LL195_CG	18301	19407	+	Quinol oxidase subunit qoxA	LL195_00016	2.32475	8.59386	2.88e-05	0.000383445	LL195_00016	148.464	170.337	66.8715	333.474	732.867	866.373	ID16
LL195_00017	6_LL195_CG	19426	21405	+	Quinol oxidase subunit qoxB	LL195_00017	2.43763	10.1478	2.94e-05	0.000386872	LL195_00017	512.76	366.867	180.939	1707.91	1808.8	2229.57	ID17
LL195_00018	6_LL195_CG	21393	22004	+	Quinol oxidase subunit qoxC	LL195_00018	2.8689	8.90899	4.97e-07	1.24e-05	LL195_00018	181.43	100.953	64.8139	741.605	805.002	990.602	ID18
LL195_00019	6_LL195_CG	22006	22338	+	Quinol oxidase subunit qoxD	LL195_00019	2.55309	7.90506	1.06e-07	3.45e-06	LL195_00019	113.772	58.0526	37.4223	390.057	409.19	429.818	ID19
LL195_00020	6_LL195_CG	22389	23507	-	Capsule biosynthesis protein CapA	LL195_00020	-0.389924	1.59858	0.403849	0.565629	LL195_00020	4.46265	3.2676	2.12188	2.27961	2.11664	3.23032	ID20
LL195_00021	6_LL195_CG	23733	25166	+	Aryl-phospho-beta-D-glucosidase BglH	LL195_00021	0.157232	7.23413	0.692555	0.805456	LL195_00021	164.93	156.08	105.773	192.952	141.307	141.765	ID21
LL195_00022	6_LL195_CG	25213	26034	-	hypothetical protein	LL195_00022	1.54562	5.02493	0.00405586	0.0201222	LL195_00022	21.0309	21.1076	7.58735	18.1554	60.028	67.3753	ID22
LL195_00023	6_LL195_CG	26275	27015	+	putative fructoselysine utilization operon transcriptional repressor	LL195_00023	0.148475	4.25497	0.722443	0.824556	LL195_00023	18.1071	20.2907	15.6891	12.1308	25.8231	22.0585	ID23
LL195_00024	6_LL195_CG	27031	27432	+	PTS system sorbose-specific EIIA component	LL195_00024	1.02637	2.94768	0.0141478	0.0517102	LL195_00024	5.14658	5.92911	4.05087	7.89721	9.14391	13.9365	ID24
LL195_00025	6_LL195_CG	27432	27920	+	PTS system fructose-specific EIIB component	LL195_00025	1.02802	2.54206	0.0266044	0.0839635	LL195_00025	5.11239	3.66287	2.57198	5.53619	5.67261	12.1829	ID25
LL195_00026	6_LL195_CG	27943	28746	+	N-acetylgalactosamine permease IIC component 1	LL195_00026	1.74739	3.25686	0.000885652	0.00635055	LL195_00026	5.28337	6.08722	1.67179	10.9095	10.5832	22.7969	ID26
LL195_00027	6_LL195_CG	28727	29548	+	PTS system mannose-specific EIID component	LL195_00027	1.43845	3.08666	0.0143246	0.0522207	LL195_00027	6.9419	5.79735	0.835894	11.5609	10.1599	15.5056	ID27
LL195_00028	6_LL195_CG	29576	30280	+	hypothetical protein	LL195_00028	1.59784	4.78811	0.00322474	0.0167663	LL195_00028	18.0216	19.0786	3.92227	24.8314	47.4128	52.4235	ID28
LL195_00029	6_LL195_CG	30335	30976	+	Copper homeostasis protein CutC	LL195_00029	0.86807	2.40989	0.0649099	0.163464	LL195_00029	5.26627	4.1899	1.60749	4.80346	8.12792	7.56819	ID29
LL195_00030	6_LL195_CG	31181	33085	+	PTS system beta-glucoside-specific EIIBCA component	LL195_00030	0.534932	7.9829	0.454956	0.61109	LL195_00030	289.628	302.727	27.1987	558.829	191.937	147.026	ID30
LL195_00031	6_LL195_CG	33167	34042	+	Microcin C7 self-immunity protein MccF	LL195_00031	0.224111	4.26632	0.606657	0.736244	LL195_00031	15.833	13.1494	24.1766	15.3873	17.4412	29.1652	ID31
LL195_00032	6_LL195_CG	34191	34811	-	hypothetical protein	LL195_00032	-1.42659	1.73339	0.00117769	0.00792062	LL195_00032	4.9414	5.48113	3.40788	1.79112	1.35465	2.03049	ID32
LL195_00033	6_LL195_CG	34804	35388	-	ABC transporter ATP-binding protein NatA	LL195_00033	-2.61905	1.65641	1.07e-08	5.47e-07	LL195_00033	4.70203	5.8237	4.82247	0.814145	0.931324	0.73836	ID33
LL195_00034	6_LL195_CG	35448	36170	-	hypothetical protein	LL195_00034	-2.06581	1.16758	2.08e-05	0.000292904	LL195_00034	3.69323	4.00544	2.31478	0.89556	0.677326	0.830654	ID34
LL195_00035	6_LL195_CG	36172	36885	-	hypothetical protein	LL195_00035	-1.86522	1.81947	4.24e-05	0.000507353	LL195_00035	6.58284	5.03315	4.17947	1.62829	1.77798	0.922949	ID35
LL195_00036	6_LL195_CG	36872	37636	-	hypothetical protein	LL195_00036	-1.28967	2.58202	0.00237426	0.0133813	LL195_00036	8.44655	9.51293	6.88005	2.44244	4.23329	3.50721	ID36
LL195_00037	6_LL195_CG	37707	38111	-	hypothetical protein	LL195_00037	-1.04861	4.19653	0.00941568	0.038068	LL195_00037	22.9117	30.1462	20.5116	12.8635	8.97457	13.7519	ID37
LL195_00038	6_LL195_CG	38378	38716	+	hypothetical protein	LL195_00038	1.8004	6.86465	0.000904823	0.00646767	LL195_00038	26.8101	26.4043	102.944	141.498	156.886	244.858	ID38
LL195_00039	6_LL195_CG	38753	39562	-	Sugar phosphatase YidA	LL195_00039	-0.941276	6.23627	0.0187282	0.0638936	LL195_00039	119.021	120.4	57.3552	54.0592	52.6621	47.9011	ID39
LL195_00040	6_LL195_CG	39579	40634	-	HTH-type transcriptional regulator DegA	LL195_00040	-0.635604	6.64925	0.120693	0.253437	LL195_00040	141.163	157.741	66.9358	76.9367	82.1258	76.5125	ID40
LL195_00041	6_LL195_CG	40836	41801	+	N-acetylmannosamine kinase	LL195_00041	0.489652	2.24359	0.317655	0.480812	LL195_00041	4.87301	4.82234	1.86469	2.68668	6.1806	7.56819	ID41
LL195_00042	6_LL195_CG	41798	44200	+	Endoglucanase D	LL195_00042	0.496768	3.07272	0.287874	0.45447	LL195_00042	10.5325	6.21898	3.92227	6.10609	11.0066	12.2752	ID42
LL195_00043	6_LL195_CG	44213	45571	+	Lichenan permease IIC component	LL195_00043	0.578271	3.27399	0.20373	0.360802	LL195_00043	11.131	8.08994	3.79367	9.03701	14.3085	11.26	ID43
LL195_00044	6_LL195_CG	45573	46658	+	Glutamine--fructose-6-phosphate aminotransferase [isomerizing]	LL195_00044	0.383107	3.45039	0.383168	0.547502	LL195_00044	13.4563	9.88185	4.82247	12.5378	12.9539	11.4446	ID44
LL195_00045	6_LL195_CG	46890	47915	+	Putrescine carbamoyltransferase	LL195_00045	0.516256	3.01978	0.249479	0.415748	LL195_00045	8.07039	8.2217	3.47217	7.00165	9.3979	12.0906	ID45
LL195_00046	6_LL195_CG	47988	49373	+	putative glutamate/gamma-aminobutyrate antiporter	LL195_00046	0.7805	3.12876	0.0858877	0.200524	LL195_00046	8.68593	7.24669	3.15068	8.14145	12.2765	12.6444	ID46
LL195_00047	6_LL195_CG	49360	50454	+	Putative agmatine deiminase	LL195_00047	0.946661	3.57316	0.0427167	0.121961	LL195_00047	11.5584	8.45886	4.17947	9.85115	18.5418	18.5513	ID47
LL195_00048	6_LL195_CG	50467	51408	+	Carbamate kinase 1	LL195_00048	0.807838	3.51761	0.0616844	0.158168	LL195_00048	11.3362	8.48521	4.95106	10.991	15.6632	16.9823	ID48
LL195_00049	6_LL195_CG	51509	52618	+	Agmatine deiminase	LL195_00049	0.287247	4.28194	0.505545	0.656812	LL195_00049	16.1579	11.6474	24.691	15.8758	21.8438	26.2118	ID47
LL195_00050	6_LL195_CG	52635	53414	+	HTH-type transcriptional regulator GlvR	LL195_00050	-0.484546	3.18275	0.216839	0.376032	LL195_00050	10.088	9.46022	11.8954	6.59457	7.45059	8.39884	ID49
LL195_00051	6_LL195_CG	53518	54177	+	Protein DedA	LL195_00051	-0.749464	5.57713	0.0771589	0.184737	LL195_00051	41.7027	44.0862	93.5558	41.1957	29.5484	35.8104	ID50
LL195_00052	6_LL195_CG	54262	55488	+	Arginine deiminase	LL195_00052	0.282432	7.48545	0.661343	0.781083	LL195_00052	219.952	236.321	28.549	82.3915	307.421	200.003	ID51
LL195_00053	6_LL195_CG	55767	56060	+	30S ribosomal protein S6	LL195_00053	-0.746228	9.34373	0.199594	0.357342	LL195_00053	372.657	572.646	1496.89	463.167	480.902	511.775	ID52
LL195_00054	6_LL195_CG	56116	56652	+	Single-stranded DNA-binding protein A	LL195_00054	-0.783369	10.4825	0.195555	0.352026	LL195_00054	840.928	1248.54	3339.98	1004.49	976.535	1173.44	ID53
LL195_00055	6_LL195_CG	56696	56935	+	30S ribosomal protein S18	LL195_00055	-0.739039	8.80534	0.196396	0.352736	LL195_00055	260.338	398.41	1019.6	346.256	291.504	367.703	ID54
LL195_00056	6_LL195_CG	57088	57699	+	hypothetical protein	LL195_00056	-0.345019	4.57149	0.398838	0.561121	LL195_00056	17.4573	28.2489	33.8859	21.1678	24.1298	17.2592	ID55
LL195_00057	6_LL195_CG	57956	58570	+	Accessory gene regulator protein B	LL195_00057	0.699867	11.9802	0.214569	0.373474	LL195_00057	3637.54	3657.1	1941.85	3881.68	5938.04	5183.75	ID56
LL195_00058	6_LL195_CG	58554	58715	+	hypothetical protein	LL195_00058	0.763501	9.71442	0.156641	0.304844	LL195_00058	789.667	729.228	349.468	837.104	1284.13	1050.69	ID57
LL195_00059	6_LL195_CG	58811	60106	+	Sensor histidine kinase DpiB	LL195_00059	-0.394185	10.4235	0.452515	0.608713	LL195_00059	1898.59	1665.92	1114.44	1140.21	1136.05	1284.1	ID58
LL195_00060	6_LL195_CG	60125	60853	+	Accessory gene regulator A	LL195_00060	-0.190135	9.72956	0.711742	0.817648	LL195_00060	977.594	1105.11	631.421	665.726	853.601	859.727	ID59
LL195_00061	6_LL195_CG	61020	62993	+	Cyclic-di-AMP phosphodiesterase GdpP	LL195_00061	-0.219767	8.83959	0.653274	0.774148	LL195_00061	436.912	433.484	608.209	349.024	466.339	454.276	ID60
LL195_00062	6_LL195_CG	62996	63442	+	50S ribosomal protein L9	LL195_00062	-0.228896	6.69343	0.560102	0.700252	LL195_00062	85.423	98.2914	151.168	77.5066	94.0637	114.077	ID61
LL195_00063	6_LL195_CG	63467	64819	+	Replicative DNA helicase	LL195_00063	-0.0794777	9.21433	0.873964	0.925876	LL195_00063	506.52	514.989	809.403	505.421	579.283	648.003	ID62
LL195_00064	6_LL195_CG	65078	66370	+	Adenylosuccinate synthetase	LL195_00064	-0.180944	7.78181	0.704052	0.81325	LL195_00064	136.017	143.985	421.483	238.87	196.34	183.39	ID63
LL195_00065	6_LL195_CG	66673	66966	+	ESAT-6 secretion system extracellular protein A	LL195_00065	-0.337684	4.74458	0.415796	0.575497	LL195_00065	31.7002	21.2921	36.5221	15.3059	24.2144	31.288	ID64
LL195_00066	6_LL195_CG	67115	70321	+	ESAT-6 secretion accessory factor EsaA	LL195_00066	-1.82741	1.74556	4e-05	0.000486991	LL195_00066	6.17248	4.24261	4.50097	1.62829	1.10066	1.47672	ID65
LL195_00067	6_LL195_CG	70311	70826	+	hypothetical protein	LL195_00067	NA	NA	NA	NA	LL195_00067	NA	NA	NA	NA	NA	NA	ID66
LL195_00068	6_LL195_CG	70844	71095	+	ESAT-6 secretion accessory factor EsaB	LL195_00068	NA	NA	NA	NA	LL195_00068	NA	NA	NA	NA	NA	NA	ID67
LL195_00069	6_LL195_CG	71117	72313	+	ESAT-6 secretion machinery protein EssB	LL195_00069	-1.95931	0.758734	9.48e-05	0.00101183	LL195_00069	3.14608	1.97637	2.18618	0.732731	0.677326	0.461475	ID68
LL195_00070	6_LL195_CG	72327	76823	+	ESAT-6 secretion machinery protein EssC	LL195_00070	-1.62865	3.52803	5.06e-05	0.000586409	LL195_00070	19.2527	18.1826	14.0816	5.37336	5.67261	5.62999	ID69
LL195_00071	6_LL195_CG	76840	77238	+	hypothetical protein	LL195_00071	NA	NA	NA	NA	LL195_00071	NA	NA	NA	NA	NA	NA	ID70
LL195_00072	6_LL195_CG	77231	77530	+	ESAT-6 secretion system extracellular protein B	LL195_00072	NA	NA	NA	NA	LL195_00072	NA	NA	NA	NA	NA	NA	ID71
LL195_00073	6_LL195_CG	77527	78228	+	hypothetical protein	LL195_00073	NA	NA	NA	NA	LL195_00073	NA	NA	NA	NA	NA	NA	ID72
LL195_00074	6_LL195_CG	78229	78561	+	hypothetical protein	LL195_00074	NA	NA	NA	NA	LL195_00074	NA	NA	NA	NA	NA	NA	ID73
LL195_00075	6_LL195_CG	78575	80251	+	ESAT-6 secretion machinery protein EssD	LL195_00075	-0.705255	3.11633	0.0852228	0.199965	LL195_00075	12.875	8.56427	10.3522	5.0477	7.36592	7.10671	NA
LL195_00076	6_LL195_CG	80264	80653	+	hypothetical protein	LL195_00076	-2.49686	-0.107907	5.33e-05	0.00060519	LL195_00076	1.28237	1.08042	1.67179	0.0814145	0.253997	0.36918	ID74
LL195_00077	6_LL195_CG	80791	81201	+	hypothetical protein	LL195_00077	-0.546046	1.12764	0.236537	0.400818	LL195_00077	3.0093	2.68786	1.60749	1.46546	1.86265	1.7536	ID75
LL195_00078	6_LL195_CG	81386	81640	+	hypothetical protein	LL195_00078	-0.383994	1.57594	0.435551	0.594087	LL195_00078	3.14608	3.18854	3.47217	1.1398	4.14862	2.21508	ID76
LL195_00079	6_LL195_CG	81772	82095	+	hypothetical protein	LL195_00079	-0.46325	1.30025	0.313187	0.477167	LL195_00079	3.52225	2.37164	2.25048	1.30263	2.53997	2.12278	ID77
LL195_00080	6_LL195_CG	82352	84049	+	Ribonuclease YxiD	LL195_00080	-0.21305	4.84736	0.57079	0.707026	LL195_00080	31.5634	33.3084	27.5202	22.9589	29.379	27.4116	NA
LL195_00081	6_LL195_CG	84051	84485	+	Antitoxin YxxD	LL195_00081	-0.757868	3.47148	0.0885466	0.204528	LL195_00081	16.7392	17.4711	7.00865	8.22286	8.29725	7.93737	ID78
LL195_00082	6_LL195_CG	84903	85619	+	hypothetical protein	LL195_00082	-0.138705	4.07889	0.725721	0.825629	LL195_00082	18.3636	19.0786	15.3676	14.2475	14.3085	19.4742	ID79
LL195_00083	6_LL195_CG	85620	85943	+	hypothetical protein	LL195_00083	0.459141	2.37544	0.25707	0.421863	LL195_00083	3.64193	4.29531	5.07966	5.0477	6.9426	5.81458	ID80
LL195_00084	6_LL195_CG	86110	86403	+	hypothetical protein	LL195_00084	0.113507	3.22477	0.793047	0.873996	LL195_00084	7.24967	7.43115	12.1526	9.11842	8.88991	10.8908	ID81
LL195_00085	6_LL195_CG	86540	87262	+	hypothetical protein	LL195_00085	-0.509342	2.51735	0.202834	0.360127	LL195_00085	7.30097	5.92911	6.55855	4.39638	3.89463	5.62999	ID82
LL195_00086	6_LL195_CG	88369	88653	+	hypothetical protein	LL195_00086	-0.0634555	2.80874	0.888726	0.93414	LL195_00086	8.05329	6.82506	6.30135	4.64063	7.11193	8.58343	ID83
LL195_00087	6_LL195_CG	88653	89090	+	hypothetical protein	LL195_00087	-1.51556	1.17452	0.00175774	0.0107307	LL195_00087	3.84711	1.97637	3.60077	0.732731	1.35465	1.19983	ID84
LL195_00088	6_LL195_CG	89328	90101	+	putative protein	LL195_00088	-0.409831	4.3335	0.335796	0.49777	LL195_00088	20.2786	16.417	32.0855	15.9572	13.1232	22.6123	ID85
LL195_00089	6_LL195_CG	90098	91150	+	Bifunctional transcriptional activator/DNA repair enzyme Ada	LL195_00089	0.0470441	5.80002	0.899277	0.940321	LL195_00089	55.3129	49.4883	59.4128	53.5707	57.9114	58.1458	ID86
LL195_00090	6_LL195_CG	91172	91810	-	hypothetical protein	LL195_00090	-0.123364	5.55738	0.744629	0.837336	LL195_00090	44.0281	40.6605	62.4348	42.9869	44.4495	47.5319	ID87
LL195_00091	6_LL195_CG	91941	92897	+	Putative 2-hydroxyacid dehydrogenase	LL195_00091	0.968339	7.50751	0.0153442	0.0549429	LL195_00091	122.543	124.617	122.041	180.252	257.892	284.268	ID88
LL195_00092	6_LL195_CG	92985	93057	+	tRNA-Lys(ctt)	LL195_00092	0.343378	0.895762	0.44384	0.602451	LL195_00092	1.45335	1.5811	1.73609	2.03536	1.94731	2.03049	NA
LL195_00093	6_LL195_CG	93238	94761	+	Ribonuclease	LL195_00093	-0.84503	3.85546	0.0530701	0.142861	LL195_00093	16.4656	12.3589	26.62	7.08306	11.2606	12.4598	ID89
LL195_00094	6_LL195_CG	94743	95120	+	hypothetical protein	LL195_00094	-0.642916	1.42264	0.148676	0.2929	LL195_00094	2.87251	2.26624	4.37237	2.03536	2.03198	1.93819	ID90
LL195_00095	6_LL195_CG	95593	95937	+	hypothetical protein	LL195_00095	-1.46144	1.51435	0.00189688	0.0113787	LL195_00095	4.32587	4.53247	3.02208	2.19819	1.18532	0.922949	ID91
LL195_00096	6_LL195_CG	96063	96404	+	hypothetical protein	LL195_00096	-1.38897	2.88721	0.00140018	0.00898798	LL195_00096	11.2678	11.4893	8.68044	5.69902	2.79397	3.50721	ID92
LL195_00097	6_LL195_CG	96471	96839	-	putative HTH-type transcriptional regulator	LL195_00097	-0.674747	4.88702	0.0755734	0.182334	LL195_00097	38.7105	40.6342	29.3206	24.5872	23.0291	20.4895	ID93
LL195_00098	6_LL195_CG	96895	97878	-	Aldo-keto reductase IolS	LL195_00098	-0.700632	5.40159	0.0659421	0.165325	LL195_00098	57.8093	56.8404	41.859	38.5905	28.0244	29.719	ID94
LL195_00099	6_LL195_CG	98269	98958	+	hypothetical protein	LL195_00099	NA	NA	NA	NA	LL195_00099	NA	NA	NA	NA	NA	NA	ID95
LL195_00100	6_LL195_CG	99035	104914	+	hypothetical protein	LL195_00100	-1.09433	3.24281	0.0158543	0.0560569	LL195_00100	16.6024	14.4934	6.88005	5.0477	7.53526	5.26081	ID96
LL195_00101	6_LL195_CG	104911	107220	+	hypothetical protein	LL195_00101	-1.4929	2.23686	0.00120193	0.00802615	LL195_00101	8.30977	7.35209	4.43667	2.11678	3.4713	1.56901	ID97
LL195_00102	6_LL195_CG	107277	107519	+	ATP synthase subunit c	LL195_00102	NA	NA	NA	NA	LL195_00102	NA	NA	NA	NA	NA	NA	ID98
LL195_00103	6_LL195_CG	107516	108562	+	ATP synthase subunit delta	LL195_00103	-0.849753	0.815858	0.118899	0.250606	LL195_00103	3.57354	1.52839	1.09309	1.1398	1.43932	0.922949	ID99
LL195_00104	6_LL195_CG	108559	110055	+	ATP synthase subunit alpha	LL195_00104	-0.182027	2.4819	0.667044	0.785511	LL195_00104	6.48025	6.35073	4.62957	3.66365	6.26527	5.5377	ID100
LL195_00105	6_LL195_CG	110052	110921	+	ATP synthase gamma chain%2C sodium ion specific	LL195_00105	-0.209617	1.16091	0.669692	0.787314	LL195_00105	2.41086	2.34529	2.12188	1.22122	2.45531	2.30737	ID101
LL195_00106	6_LL195_CG	110922	112292	+	ATP synthase subunit beta%2C sodium ion specific	LL195_00106	-0.0565288	2.33479	0.904218	0.941643	LL195_00106	5.62534	3.47841	6.10846	2.60526	4.99528	7.01442	ID102
LL195_00107	6_LL195_CG	112305	112637	+	ATP synthase epsilon chain	LL195_00107	-1.21294	1.00107	0.0106315	0.0417266	LL195_00107	2.9751	2.4507	2.37908	0.651316	1.35465	1.38442	ID103
LL195_00108	6_LL195_CG	112618	113178	+	hypothetical protein	LL195_00108	-0.669104	1.96346	0.0982282	0.218399	LL195_00108	4.51395	4.92775	4.50097	2.93092	2.79397	3.04573	ID104
LL195_00109	6_LL195_CG	113353	113985	+	hypothetical protein	LL195_00109	-0.783121	4.21366	0.0596921	0.155177	LL195_00109	26.3143	26.2462	17.2966	9.19984	15.4938	15.967	ID105
LL195_00110	6_LL195_CG	114283	115248	+	PTS system mannose-specific EIIAB component	LL195_00110	-4.78605	12.3272	1.53e-11	2.06e-09	LL195_00110	12615.2	12967.9	4168.73	432.23	387.6	258.518	ID106
LL195_00111	6_LL195_CG	115272	116078	+	PTS system sorbose-specific EIIC component	LL195_00111	-4.67404	12.0245	1.9e-11	2.44e-09	LL195_00111	10890.7	9771.65	3390.84	363.76	332.737	245.689	ID107
LL195_00112	6_LL195_CG	116100	117011	+	PTS system mannose-specific EIID component	LL195_00112	-4.44855	12.4013	5.22e-10	3.59e-08	LL195_00112	14895.6	12525.7	3612.54	544.826	492.247	384.224	ID108
LL195_00113	6_LL195_CG	117138	117527	+	hypothetical protein	LL195_00113	-4.15167	9.98753	7.82e-10	5.25e-08	LL195_00113	2833.31	2287.71	644.088	116.83	116.331	91.1874	ID109
LL195_00114	6_LL195_CG	117649	117999	+	hypothetical protein	LL195_00114	0.316512	5.56229	0.391732	0.555003	LL195_00114	45.6866	42.5578	37.8081	47.7903	50.3761	58.8842	ID110
LL195_00115	6_LL195_CG	118040	119584	-	hypothetical protein	LL195_00115	0.384461	8.1267	0.391138	0.554857	LL195_00115	268.392	269.972	188.848	419.529	254.421	275.408	ID111
LL195_00116	6_LL195_CG	119672	119965	-	Transcriptional repressor SdpR	LL195_00116	0.5199	4.95234	0.186955	0.342325	LL195_00116	28.5712	30.8577	16.6536	34.4383	36.9143	37.9332	ID112
LL195_00117	6_LL195_CG	120077	120367	+	Putative monooxygenase YcnE	LL195_00117	-0.70837	1.51515	0.108843	0.23408	LL195_00117	2.9922	2.81962	4.50097	1.95395	2.70931	1.56901	ID113
LL195_00118	6_LL195_CG	120381	121013	+	Putative NAD(P)H nitroreductase YodC	LL195_00118	-0.240152	3.46462	0.573771	0.708237	LL195_00118	8.90821	8.93319	17.8753	9.5255	11.4299	9.1372	ID114
LL195_00119	6_LL195_CG	121109	121480	+	hypothetical protein	LL195_00119	0.733283	4.75606	0.0766473	0.18398	LL195_00119	18.5687	26.4834	15.6891	21.5748	35.983	43.5632	ID115
LL195_00120	6_LL195_CG	121771	124041	+	Chitinase A1	LL195_00120	4.36639	9.49513	2.65e-11	3.11e-09	LL195_00120	90.9971	83.4555	25.6555	1137.6	1232.99	1759.51	ID116
LL195_00121	6_LL195_CG	124144	125046	+	Beta-glucoside kinase	LL195_00121	-0.392809	3.83517	0.444794	0.602626	LL195_00121	12.003	8.35346	28.0989	7.81579	10.1599	18.8282	ID117
LL195_00122	6_LL195_CG	125071	126852	-	putative ABC transporter ATP-binding protein	LL195_00122	0.915697	3.77986	0.0216915	0.0710775	LL195_00122	8.89111	10.1981	9.38773	23.773	14.9858	14.9518	ID118
LL195_00123	6_LL195_CG	126845	128587	-	putative ABC transporter ATP-binding protein	LL195_00123	0.757741	3.14033	0.0601917	0.156188	LL195_00123	7.47195	6.13992	5.91556	13.8405	10.8372	8.39884	ID119
LL195_00124	6_LL195_CG	128730	129563	+	HTH-type transcriptional activator Btr	LL195_00124	1.0726	7.5591	0.0298479	0.0916246	LL195_00124	181.926	139.479	43.0164	261.015	233	272.824	ID120
LL195_00125	6_LL195_CG	129598	130713	+	Lipase 2	LL195_00125	1.1828	8.63264	0.0433916	0.123166	LL195_00125	381.189	278.826	68.0289	648.711	478.785	525.62	ID121
LL195_00126	6_LL195_CG	130829	131527	+	Oxygen sensor protein DosP	LL195_00126	0.213508	5.5257	0.565675	0.703474	LL195_00126	46.0628	42.1625	39.5442	43.9638	47.6668	56.5768	ID122
LL195_00127	6_LL195_CG	131497	132192	-	hypothetical protein	LL195_00127	0.306107	5.45459	0.405825	0.566828	LL195_00127	42.3866	40.5815	34.4646	43.1497	55.9641	46.1475	ID123
LL195_00128	6_LL195_CG	132411	132872	-	hypothetical protein	LL195_00128	0.490752	5.14462	0.219278	0.379095	LL195_00128	30.6059	35.1794	22.2476	29.065	52.4081	42.3634	ID124
LL195_00129	6_LL195_CG	132869	133204	-	hypothetical protein	LL195_00129	0.955394	4.24011	0.025085	0.080056	LL195_00129	13.6273	15.5474	9.25913	15.713	30.3104	28.7037	ID125
LL195_00130	6_LL195_CG	133421	133849	+	hypothetical protein	LL195_00130	0.968708	3.66969	0.0162023	0.0570014	LL195_00130	8.03619	10.2244	7.45875	12.7821	20.5738	17.0746	ID126
LL195_00131	6_LL195_CG	133861	134277	+	hypothetical protein	LL195_00131	0.769052	4.03622	0.0527537	0.142531	LL195_00131	9.69473	14.5988	12.024	16.0387	21.6744	24.1813	ID127
LL195_00132	6_LL195_CG	134557	134946	+	hypothetical protein	LL195_00132	0.0686302	4.02315	0.865318	0.919482	LL195_00132	11.661	17.9718	17.811	16.6086	18.1185	14.9518	ID128
LL195_00133	6_LL195_CG	134959	135471	+	hypothetical protein	LL195_00133	-0.244364	4.33937	0.541678	0.685846	LL195_00133	15.5081	23.3212	26.8129	20.5165	18.3725	16.4285	ID129
LL195_00134	6_LL195_CG	135519	135821	+	hypothetical protein	LL195_00134	-0.47699	2.77911	0.247074	0.412962	LL195_00134	5.65953	8.19535	9.83783	6.59457	5.07995	5.26081	ID130
LL195_00135	6_LL195_CG	135863	136267	+	hypothetical protein	LL195_00135	-0.541092	2.65459	0.217291	0.376584	LL195_00135	5.06109	6.16627	10.9309	4.72204	4.40262	5.99917	ID131
LL195_00136	6_LL195_CG	136254	138122	+	hypothetical protein	LL195_00136	-0.425128	6.23048	0.263147	0.427651	LL195_00136	60.3911	91.3346	106.223	67.9811	55.2868	68.7597	ID132
LL195_00137	6_LL195_CG	138119	138937	+	hypothetical protein	LL195_00137	-0.753874	5.35507	0.0541653	0.14468	LL195_00137	39.4115	69.779	44.4953	31.9145	32.0883	27.1347	ID133
LL195_00138	6_LL195_CG	138947	140083	+	hypothetical protein	LL195_00138	-1.29037	5.40846	0.00209074	0.0121314	LL195_00138	49.3285	85.9325	44.9454	29.065	27.3471	17.2592	ID134
LL195_00139	6_LL195_CG	140073	140372	+	hypothetical protein	LL195_00139	-1.00457	3.36711	0.0195955	0.0658112	LL195_00139	10.9429	18.6306	11.1881	8.71135	6.51927	5.07622	ID135
LL195_00140	6_LL195_CG	140387	140962	+	hypothetical protein	LL195_00140	-0.971594	4.38018	0.021573	0.0708541	LL195_00140	18.3294	34.1253	29.835	18.1554	12.9539	10.7985	ID136
LL195_00141	6_LL195_CG	140977	141456	+	hypothetical protein	LL195_00141	-0.258749	4.66469	0.514817	0.664841	LL195_00141	18.0558	29.9091	34.7217	23.5288	22.7751	22.7046	ID137
LL195_00142	6_LL195_CG	141453	141989	+	hypothetical protein	LL195_00142	-0.24774	4.29295	0.565941	0.703495	LL195_00142	12.3279	19.9218	31.4425	17.6669	16.0865	19.7511	ID138
LL195_00143	6_LL195_CG	142008	142430	+	hypothetical protein	LL195_00143	-0.353443	3.99664	0.446387	0.604479	LL195_00143	9.25017	14.1245	30.2208	11.9679	14.1392	15.6901	ID139
LL195_00144	6_LL195_CG	142411	143139	+	Sporulation-specific N-acetylmuramoyl-L-alanine amidase	LL195_00144	-0.504217	4.65075	0.239248	0.404197	LL195_00144	17.6625	26.984	43.5308	17.097	20.3198	24.6427	ID140
LL195_00145	6_LL195_CG	143177	145525	-	Endonuclease YhcR	LL195_00145	-0.130628	10.5005	0.843335	0.903342	LL195_00145	1986.87	2164.57	390.748	2178.9	934.626	1035.55	ID141
LL195_00146	6_LL195_CG	145719	146468	+	putative signaling protein	LL195_00146	0.691575	6.2562	0.070069	0.172299	LL195_00146	55.142	64.1134	56.0049	63.5847	102.954	116.569	ID142
LL195_00147	6_LL195_CG	146538	148046	-	Inosine-5'-monophosphate dehydrogenase	LL195_00147	-1.19694	9.04951	0.0279525	0.0869426	LL195_00147	703.287	787.702	722.084	536.766	217.93	210.617	ID143
LL195_00148	6_LL195_CG	148213	148446	+	hypothetical protein	LL195_00148	4.23807	4.96531	7.9e-07	1.84e-05	LL195_00148	3.43676	1.29123	4.75817	8.87418	25.0611	144.534	ID144
LL195_00149	6_LL195_CG	148458	148736	+	putative protein YjdJ	LL195_00149	3.65977	6.02227	2.96e-09	1.74e-07	LL195_00149	11.7978	7.85277	8.93764	33.0543	92.2857	236.46	ID145
LL195_00150	6_LL195_CG	149062	150636	+	Oligopeptide-binding protein AppA	LL195_00150	-2.70095	10.4823	7.95e-06	0.000129522	LL195_00150	1260.28	2322.79	3855.14	401.048	322.915	419.942	ID146
LL195_00151	6_LL195_CG	150738	151688	+	Glutathione transport system permease protein GsiC	LL195_00151	-2.92837	8.30984	1.76e-07	5.21e-06	LL195_00151	279.215	498.678	904.244	75.7155	51.6461	93.5871	ID147
LL195_00152	6_LL195_CG	151699	152592	+	Glutathione transport system permease protein GsiD	LL195_00152	-2.31642	8.99059	3.63e-05	0.000450913	LL195_00152	454.643	788.835	1297.56	157.13	143.763	209.233	ID148
LL195_00153	6_LL195_CG	152792	153076	+	hypothetical protein	LL195_00153	-0.874736	1.14585	0.0499026	0.136753	LL195_00153	2.58184	2.74057	2.82918	1.95395	1.43932	1.01524	ID149
LL195_00154	6_LL195_CG	153077	153445	+	hypothetical protein	LL195_00154	-0.558547	1.75022	0.206151	0.363311	LL195_00154	4.68493	3.50476	3.40788	3.09375	3.2173	1.56901	ID150
LL195_00155	6_LL195_CG	153442	153612	+	hypothetical protein	LL195_00155	NA	NA	NA	NA	LL195_00155	NA	NA	NA	NA	NA	NA	ID151
LL195_00156	6_LL195_CG	153609	154745	+	hypothetical protein	LL195_00156	-0.0422338	3.64153	0.916082	0.94839	LL195_00156	12.3108	13.3866	12.024	12.7007	11.8532	12.0906	ID152
LL195_00157	6_LL195_CG	154755	154997	+	hypothetical protein	LL195_00157	NA	NA	NA	NA	LL195_00157	NA	NA	NA	NA	NA	NA	ID153
LL195_00158	6_LL195_CG	155018	155461	+	hypothetical protein	LL195_00158	-0.822578	1.35262	0.0766321	0.18398	LL195_00158	3.43676	3.63652	2.18618	2.60526	1.26999	1.38442	ID154
LL195_00159	6_LL195_CG	155693	155929	+	hypothetical protein	LL195_00159	NA	NA	NA	NA	LL195_00159	NA	NA	NA	NA	NA	NA	ID155
LL195_00160	6_LL195_CG	155935	156168	+	hypothetical protein	LL195_00160	NA	NA	NA	NA	LL195_00160	NA	NA	NA	NA	NA	NA	ID156
LL195_00161	6_LL195_CG	156479	156583	+	hypothetical protein	LL195_00161	NA	NA	NA	NA	LL195_00161	NA	NA	NA	NA	NA	NA	ID157
LL195_00162	6_LL195_CG	156718	156867	+	hypothetical protein	LL195_00162	NA	NA	NA	NA	LL195_00162	NA	NA	NA	NA	NA	NA	ID158
LL195_00163	6_LL195_CG	157008	157379	+	hypothetical protein	LL195_00163	NA	NA	NA	NA	LL195_00163	NA	NA	NA	NA	NA	NA	ID159
LL195_00164	6_LL195_CG	157423	157734	+	hypothetical protein	LL195_00164	-1.85211	-0.209427	0.00185613	0.0112106	LL195_00164	1.14559	1.23852	1.02879	0.244244	0.592661	0.0922949	ID160
LL195_00165	6_LL195_CG	157867	159522	-	Dipeptide-binding protein DppE	LL195_00165	-2.14046	9.39897	6.14e-05	0.000689372	LL195_00165	792.591	1030.4	1478.05	264.109	204.637	279.931	ID161
LL195_00166	6_LL195_CG	159745	160686	+	High-affinity zinc uptake system binding-protein ZnuA	LL195_00166	-1.06659	2.60858	0.0078895	0.0334407	LL195_00166	8.42945	7.5102	8.29464	3.50082	3.64063	4.43016	ID162
LL195_00167	6_LL195_CG	160699	161403	+	High-affinity zinc uptake system ATP-binding protein ZnuC	LL195_00167	-1.20134	0.65958	0.0135954	0.0502123	LL195_00167	1.76112	2.16083	2.18618	1.30263	0.846658	0.461475	ID163
LL195_00168	6_LL195_CG	161352	162158	+	High-affinity zinc uptake system membrane protein ZnuB	LL195_00168	-1.18118	1.66424	0.00710225	0.0310297	LL195_00168	3.57354	3.58382	5.59406	1.7097	2.37064	1.47672	ID164
LL195_00169	6_LL195_CG	162162	162842	-	hypothetical protein	LL195_00169	-1.82028	0.709383	0.000260223	0.00228445	LL195_00169	2.58184	2.34529	1.99329	0.976974	0.507995	0.461475	ID165
LL195_00170	6_LL195_CG	163120	165459	+	hypothetical protein	LL195_00170	-0.0501916	5.78659	0.893627	0.937195	LL195_00170	56.5098	48.6714	63.0778	48.7673	55.3714	58.3304	ID166
LL195_00171	6_LL195_CG	165504	166316	+	Sugar phosphatase YidA	LL195_00171	-0.409805	6.34907	0.264209	0.428957	LL195_00171	88.0733	95.5509	95.099	85.241	59.0967	65.4371	ID167
LL195_00172	6_LL195_CG	166601	168670	+	Serine-aspartate repeat-containing protein E	LL195_00172	-0.765812	1.78945	0.0670083	0.167699	LL195_00172	4.82172	3.66287	4.11517	2.27961	2.28598	2.86114	NA
LL195_00173	6_LL195_CG	168861	170603	+	hypothetical protein	LL195_00173	-0.0463002	5.47269	0.908249	0.943897	LL195_00173	50.5254	51.1221	33.3715	57.7229	35.729	37.3795	NA
LL195_00174	6_LL195_CG	170647	171483	-	RsbT co-antagonist protein RsbRD	LL195_00174	0.186944	8.43264	0.676263	0.791776	LL195_00174	355.388	370.477	243.374	394.128	372.868	336.415	ID168
LL195_00175	6_LL195_CG	171700	172692	+	DNA polymerase III subunit gamma/tau	LL195_00175	-0.732696	8.18522	0.113384	0.241144	LL195_00175	408.256	382.23	299.314	300.745	208.786	146.287	ID169
LL195_00176	6_LL195_CG	172698	173531	+	hypothetical protein	LL195_00176	-0.941081	7.92613	0.0407992	0.117062	LL195_00176	333.912	315.718	309.409	275.262	127.761	96.4482	ID170
LL195_00177	6_LL195_CG	173542	173931	+	Initiation-control protein YabA	LL195_00177	-0.748945	7.15311	0.0950653	0.214723	LL195_00177	192.082	173.104	169.751	176.995	62.6527	78.6353	ID171
LL195_00178	6_LL195_CG	173968	174741	+	tRNA1(Val) (adenine(37)-N6)-methyltransferase	LL195_00178	-1.14863	5.70503	0.00611514	0.0277943	LL195_00178	63.4517	58.1053	93.6844	46.4063	23.2831	27.3193	ID172
LL195_00179	6_LL195_CG	174725	174994	+	hypothetical protein	LL195_00179	-1.26625	3.15686	0.0019944	0.0118072	LL195_00179	11.2336	10.119	15.9463	5.53619	4.65662	5.26081	ID173
LL195_00180	6_LL195_CG	174991	175872	+	Ribosomal RNA small subunit methyltransferase I	LL195_00180	-1.00229	6.2468	0.00908657	0.037218	LL195_00180	84.9614	81.4791	137.087	56.7459	46.1429	48.5471	ID174
LL195_00181	6_LL195_CG	175917	176201	-	Transition state regulatory protein AbrB	LL195_00181	0.362025	3.21568	0.422584	0.582035	LL195_00181	8.9595	10.0927	5.07966	6.02467	11.7685	13.3828	ID175
LL195_00182	6_LL195_CG	176315	177172	+	putative glucose uptake protein GlcU	LL195_00182	1.43712	7.1366	0.00639906	0.0286673	LL195_00182	87.3038	104.141	36.1363	81.8216	266.105	268.671	ID176
LL195_00183	6_LL195_CG	177240	178502	+	hypothetical protein	LL195_00183	0.81538	9.03349	0.140512	0.28334	LL195_00183	513.188	463.92	161.971	626.973	804.41	573.336	ID177
LL195_00184	6_LL195_CG	178650	179915	-	Internalin-J	LL195_00184	-0.516777	2.43954	0.205109	0.3617	LL195_00184	7.21548	6.85141	4.62957	4.15214	4.82595	4.15327	ID178
LL195_00185	6_LL195_CG	180193	181053	+	putative glucose uptake protein GlcU	LL195_00185	-0.557086	6.30616	0.142489	0.284776	LL195_00185	82.3282	78.2642	121.783	72.7031	65.9547	53.1619	ID179
LL195_00186	6_LL195_CG	181122	183119	+	Methionine--tRNA ligase	LL195_00186	-1.65619	9.52868	0.00208057	0.0121314	LL195_00186	940.354	1072.62	1350.68	523.577	286.17	257.411	ID180
LL195_00187	6_LL195_CG	183283	184497	+	N-acetylglucosamine repressor	LL195_00187	-1.2373	6.69816	0.0222703	0.0723014	LL195_00187	163.357	205.885	67.4502	25.4827	107.272	52.5158	ID181
LL195_00188	6_LL195_CG	184533	185411	+	Lactose transport system permease protein LacF	LL195_00188	-1.52297	6.63921	0.00960468	0.0387755	LL195_00188	174.573	226.65	41.5375	23.2845	83.5651	47.255	ID182
LL195_00189	6_LL195_CG	185411	186259	+	L-arabinose transport system permease protein AraQ	LL195_00189	-1.83716	6.32059	0.00193314	0.0115415	LL195_00189	155.321	189.257	29.0634	23.6102	55.8794	25.1042	ID183
LL195_00190	6_LL195_CG	186287	187543	+	Putative ABC transporter substrate-binding protein YesO	LL195_00190	-1.48424	7.55438	0.0092107	0.0375626	LL195_00190	390.696	367.025	72.2084	78.565	147.234	70.8825	ID184
LL195_00191	6_LL195_CG	187626	190928	+	Alpha-xylosidase	LL195_00191	-1.40642	7.31985	0.0042361	0.0206886	LL195_00191	351.37	228.468	115.353	71.8076	131.232	59.2534	NA
LL195_00192	6_LL195_CG	190931	193222	+	Oligosaccharide 4-alpha-D-glucosyltransferase	LL195_00192	-0.380035	5.74522	0.415115	0.574937	LL195_00192	81.8153	33.8618	65.9713	29.7977	73.3206	36.4565	ID185
LL195_00193	6_LL195_CG	193226	194887	+	Oligo-1%2C6-glucosidase	LL195_00193	-0.150656	6.06341	0.715285	0.820046	LL195_00193	68.8548	52.018	90.0193	50.477	92.709	46.7012	ID186
LL195_00194	6_LL195_CG	194984	195757	+	D-aminoacyl-tRNA deacylase	LL195_00194	-0.508571	6.33103	0.172031	0.324487	LL195_00194	102.932	87.4873	92.8485	83.0428	63.076	52.9773	ID187
LL195_00195	6_LL195_CG	196049	197275	+	Cell wall-binding protein YocH	LL195_00195	-0.203758	9.00337	0.741367	0.835204	LL195_00195	358.859	254.715	1034.45	671.425	518.409	240.982	ID188
LL195_00196	6_LL195_CG	197377	197952	+	Ribonuclease M5	LL195_00196	-0.328462	5.30769	0.389472	0.553192	LL195_00196	36.3168	42.1625	53.5615	30.5304	42.3329	32.2109	ID189
LL195_00197	6_LL195_CG	197945	198832	+	Ribosomal RNA small subunit methyltransferase A	LL195_00197	-0.753461	6.9588	0.0573047	0.151061	LL195_00197	166.657	148.465	152.904	111.131	101.768	64.6988	ID190
LL195_00198	6_LL195_CG	198952	199209	+	Protein Veg	LL195_00198	1.48961	8.63892	0.00264451	0.0144705	LL195_00198	194.647	210.892	222.541	344.302	708.653	710.763	ID191
LL195_00199	6_LL195_CG	199348	200229	+	4-diphosphocytidyl-2-C-methyl-D-erythritol kinase	LL195_00199	0.238699	7.28231	0.555258	0.695429	LL195_00199	128.015	108.542	191.806	143.127	179.068	183.113	ID192
LL195_00200	6_LL195_CG	200251	200988	+	Carbohydrate deacetylase	LL195_00200	0.14783	8.21705	0.735166	0.831755	LL195_00200	274.291	270.947	301.565	377.763	275.926	284.453	ID193
LL195_00201	6_LL195_CG	201152	201970	+	Pur operon repressor	LL195_00201	0.195486	7.37967	0.621333	0.747935	LL195_00201	147.832	131.363	186.469	139.789	187.196	206.187	ID194
LL195_00202	6_LL195_CG	202146	202823	+	Macrolide export protein MacA	LL195_00202	-1.57728	4.8454	0.000136427	0.00135149	LL195_00202	30.264	39.1058	59.2842	15.2245	16.0018	11.8138	ID195
LL195_00203	6_LL195_CG	202872	203564	+	putative ABC transporter ATP-binding protein YknY	LL195_00203	-1.607	5.0352	0.000172464	0.00164747	LL195_00203	33.8717	43.6909	70.0222	20.028	16.3405	11.9983	ID196
LL195_00204	6_LL195_CG	203561	204769	+	putative ABC transporter permease YknZ	LL195_00204	-1.75181	6.24316	4.17e-05	0.000504319	LL195_00204	77.3355	117.344	155.155	49.1744	24.6377	29.9959	ID197
LL195_00205	6_LL195_CG	205453	205761	+	Putative septation protein SpoVG	LL195_00205	0.667057	10.0799	0.289193	0.456042	LL195_00205	484.377	485.396	1539.65	680.951	1264.99	2038.43	ID198
LL195_00206	6_LL195_CG	205880	206188	+	Putative septation protein SpoVG	LL195_00206	0.349258	9.58503	0.542605	0.685846	LL195_00206	442.264	445.474	1138.81	527.322	897.711	1156.46	ID199
LL195_00207	6_LL195_CG	206575	207948	+	Bifunctional protein GlmU	LL195_00207	-0.061897	9.18313	0.902197	0.941039	LL195_00207	539.229	465.395	776.481	615.249	637.533	453.445	ID200
LL195_00208	6_LL195_CG	207999	208955	+	Ribose-phosphate pyrophosphokinase	LL195_00208	-0.316445	9.30077	0.545343	0.687246	LL195_00208	587.6	567.745	943.146	779.462	461.429	444.216	ID201
LL195_00209	6_LL195_CG	208999	209712	-	Listeriolysin regulatory protein	LL195_00209	1.60783	6.65394	0.00225772	0.012879	LL195_00209	49.4653	59.6337	40.1229	41.9285	201.251	211.817	ID202
LL195_00210	6_LL195_CG	209985	210938	-	1-phosphatidylinositol phosphodiesterase	LL195_00210	0.801663	6.53972	0.0365563	0.107308	LL195_00210	63.2295	73.6264	66.55	81.2517	149.012	124.321	ID203
LL195_00211	6_LL195_CG	211181	212770	+	Listeriolysin O	LL195_00211	3.0131	10.6872	1.91e-05	0.000274584	LL195_00211	403.126	456.726	230.45	879.684	5453.66	2469.17	ID204
LL195_00212	6_LL195_CG	213101	214633	+	Zinc metalloproteinase	LL195_00212	-0.647615	6.48703	0.0932566	0.211592	LL195_00212	104.624	123.378	100.05	47.3018	86.3591	75.7741	ID205
LL195_00213	6_LL195_CG	214833	216647	+	Actin assembly-inducing protein	LL195_00213	-0.521594	7.23925	0.194986	0.351777	LL195_00213	172.265	200.378	161.263	86.0551	150.959	134.935	ID206
LL195_00214	6_LL195_CG	216683	217552	+	Phospholipase C	LL195_00214	-0.389461	6.69536	0.337686	0.499003	LL195_00214	120.201	141.271	90.7266	57.3972	118.786	92.7564	ID207
LL195_00215	6_LL195_CG	217624	217947	+	hypothetical protein	LL195_00215	-0.540033	3.51825	0.202669	0.360127	LL195_00215	15.2004	14.2826	10.8023	13.1891	6.60393	7.93737	ID208
LL195_00216	6_LL195_CG	218080	218541	+	putative lipoprotein YehR	LL195_00216	-0.370936	5.28139	0.334336	0.496395	LL195_00216	52.2353	42.2416	36.715	38.2648	36.9143	26.3041	ID209
LL195_00217	6_LL195_CG	218594	218926	-	hypothetical protein	LL195_00217	-0.138667	7.62151	0.717061	0.821414	LL195_00217	230.502	222.407	165.893	189.859	185.503	186.805	ID210
LL195_00218	6_LL195_CG	218993	219712	-	hypothetical protein	LL195_00218	-0.621384	7.02286	0.104775	0.227798	LL195_00218	174.779	158.241	139.401	111.375	112.944	82.7886	ID211
LL195_00219	6_LL195_CG	219745	220686	-	L-lactate dehydrogenase	LL195_00219	1.35316	11.8294	0.0134175	0.049722	LL195_00219	2038.29	2297.38	1806.82	4974.1	6154.1	4564.17	ID212
LL195_00220	6_LL195_CG	220980	221603	+	General stress protein CTC	LL195_00220	0.966623	10.9671	0.0949534	0.214723	LL195_00220	1827.91	1583.18	654.376	2193.31	3075.23	2676.65	ID213
LL195_00221	6_LL195_CG	221693	222277	+	hypothetical protein	LL195_00221	0.325461	6.48312	0.395017	0.556895	LL195_00221	82.2598	89.8326	65.907	72.7846	109.812	115.738	ID214
LL195_00222	6_LL195_CG	222384	222944	+	Peptidyl-tRNA hydrolase	LL195_00222	0.315466	6.99058	0.404794	0.565828	LL195_00222	105.873	117.923	115.996	118.051	160.526	144.257	ID215
LL195_00223	6_LL195_CG	223058	226597	+	Transcription-repair-coupling factor	LL195_00223	-0.56438	7.94199	0.17081	0.323049	LL195_00223	228.262	257.139	394.542	225.844	177.883	191.235	ID216
LL195_00224	6_LL195_CG	226628	228217	+	Lipid II flippase MurJ	LL195_00224	-0.514912	7.33924	0.190223	0.345838	LL195_00224	156.022	176.266	239.001	152.245	127.676	119.799	ID217
LL195_00225	6_LL195_CG	228241	228519	+	putative protein	LL195_00225	-0.775666	6.18344	0.0355777	0.105646	LL195_00225	93.3566	93.2319	88.219	63.5033	55.3714	41.625	ID218
LL195_00226	6_LL195_CG	228748	229134	+	Cell division protein DivIC	LL195_00226	-0.0224643	7.92178	0.955848	0.973818	LL195_00226	244.694	278.405	209.745	184.16	281.852	255.565	ID219
LL195_00227	6_LL195_CG	229285	229713	+	General stress protein 13	LL195_00227	-0.0421416	8.4728	0.934659	0.961789	LL195_00227	269.332	257.297	554.648	202.641	392.765	454.645	ID220
LL195_00228	6_LL195_CG	229820	231766	+	tRNA(Ile)-lysidine synthase	LL195_00228	-1.02138	8.65275	0.0361758	0.106916	LL195_00228	539.605	462.26	615.475	338.44	257.553	200.741	ID221
LL195_00229	6_LL195_CG	232113	234188	+	ATP-dependent zinc metalloprotease FtsH	LL195_00229	-0.436885	11.2263	0.424278	0.582952	LL195_00229	2500.74	2570.12	3196.33	2790.16	1638.54	1678.48	ID222
LL195_00230	6_LL195_CG	234304	235083	+	Type III pantothenate kinase	LL195_00230	1.04562	6.45553	0.00729205	0.0316138	LL195_00230	50.6622	45.3511	75.8735	105.188	141.307	108.077	ID223
LL195_00231	6_LL195_CG	235099	235983	+	33 kDa chaperonin	LL195_00231	0.669637	6.42954	0.114173	0.242407	LL195_00231	49.1405	44.7714	105.773	121.633	102.192	93.4948	ID224
LL195_00232	6_LL195_CG	236099	237025	+	Cysteine synthase	LL195_00232	-0.554643	11.0917	0.295866	0.463195	LL195_00232	2740.65	2663.33	2386.16	2078.27	1647.77	1577.69	ID225
LL195_00233	6_LL195_CG	237957	238742	+	Dihydropteroate synthase	LL195_00233	0.903949	6.11005	0.0653367	0.164245	LL195_00233	33.5639	25.7455	85.1326	54.8734	98.9743	116.107	ID226
LL195_00234	6_LL195_CG	238756	239130	+	Dihydroneopterin aldolase	LL195_00234	0.642821	4.7627	0.112956	0.240416	LL195_00234	16.9957	15.9427	30.6709	28.4137	37.2529	33.4108	ID227
LL195_00235	6_LL195_CG	239123	239602	+	2-amino-4-hydroxy-6-hydroxymethyldihydropteridine pyrophosphokinase	LL195_00235	0.409167	5.31012	0.286097	0.452425	LL195_00235	28.9816	28.7232	44.4953	40.463	49.8682	45.2245	ID228
LL195_00236	6_LL195_CG	239678	240673	+	putative tRNA-dihydrouridine synthase	LL195_00236	0.629663	7.71573	0.125244	0.261435	LL195_00236	124.236	124.696	246.267	243.267	257.299	265.348	ID229
LL195_00237	6_LL195_CG	240788	242284	+	Lysine--tRNA ligase	LL195_00237	-1.77446	9.59258	0.00133956	0.00873358	LL195_00237	922.948	1185.56	1475.42	531.637	290.065	225.846	ID230
LL195_00238	6_LL195_CG	242736	244282	+	16S ribosomal RNA	LL195_00238	1.2404	9.44866	0.302754	0.468491	LL195_00238	814.015	36.9449	395.828	23.2031	118.109	2804.47	NA
LL195_00239	6_LL195_CG	244531	247458	+	23S ribosomal RNA	LL195_00239	1.84464	11.2296	0.143307	0.285257	LL195_00239	1241.18	87.4082	1809.26	87.6834	327.657	10854.6	NA
LL195_00240	6_LL195_CG	247541	247650	+	5S ribosomal RNA	LL195_00240	NA	NA	NA	NA	LL195_00240	NA	NA	NA	NA	NA	NA	NA
LL195_00241	6_LL195_CG	247662	247736	+	tRNA-Val(tac)	LL195_00241	1.48967	2.03717	0.00349479	0.0178412	LL195_00241	1.76112	2.02907	2.70058	5.0477	10.2446	2.76885	NA
LL195_00242	6_LL195_CG	247744	247819	+	tRNA-Thr(tgt)	LL195_00242	-1.00512	0.349338	0.0678374	0.169251	LL195_00242	1.36786	1.44934	1.86469	0.569902	1.43932	0.276885	NA
LL195_00243	6_LL195_CG	247860	247933	+	tRNA-Lys(ttt)	LL195_00243	NA	NA	NA	NA	LL195_00243	NA	NA	NA	NA	NA	NA	NA
LL195_00244	6_LL195_CG	247938	248020	+	tRNA-Leu(tag)	LL195_00244	-1.90952	2.79258	0.000781801	0.00573728	LL195_00244	4.32587	7.11493	20.9616	3.50082	2.28598	2.76885	NA
LL195_00245	6_LL195_CG	248034	248105	+	tRNA-Gly(gcc)	LL195_00245	-1.27932	5.2406	0.00913899	0.0373783	LL195_00245	22.7749	43.0849	94.456	24.0173	18.0338	23.9044	NA
LL195_00246	6_LL195_CG	248126	248213	+	tRNA-Leu(taa)	LL195_00246	-0.854455	4.32512	0.0584533	0.152945	LL195_00246	14.7216	21.9245	40.5087	17.4227	13.0385	12.0906	NA
LL195_00247	6_LL195_CG	248225	248299	+	tRNA-Arg(acg)	LL195_00247	-0.0867356	0.382389	0.868896	0.921893	LL195_00247	0.752325	1.31758	1.80039	0.814145	1.52398	1.19983	NA
LL195_00248	6_LL195_CG	248309	248382	+	tRNA-Pro(tgg)	LL195_00248	NA	NA	NA	NA	LL195_00248	NA	NA	NA	NA	NA	NA	NA
LL195_00249	6_LL195_CG	248401	248476	+	tRNA-Ala(tgc)	LL195_00249	-0.866709	5.13454	0.0542725	0.144829	LL195_00249	22.621	49.5673	63.5922	22.5518	18.7111	33.1339	NA
LL195_00250	6_LL195_CG	248755	250301	+	16S ribosomal RNA	LL195_00250	1.20802	9.45535	0.312081	0.476563	LL195_00250	835.166	37.5774	399.686	25.4827	120.564	2793.58	NA
LL195_00251	6_LL195_CG	250550	253477	+	23S ribosomal RNA	LL195_00251	1.85084	11.241	0.140046	0.283309	LL195_00251	1248.88	87.5927	1815.75	92.0798	349.246	10929	NA
LL195_00252	6_LL195_CG	253560	253669	+	5S ribosomal RNA	LL195_00252	NA	NA	NA	NA	LL195_00252	NA	NA	NA	NA	NA	NA	NA
LL195_00253	6_LL195_CG	253817	254275	+	Transcriptional regulator CtsR	LL195_00253	-0.451259	3.17356	0.337206	0.498556	LL195_00253	9.06209	5.16491	16.8465	7.00165	7.02726	8.58343	ID231
LL195_00254	6_LL195_CG	254288	254806	+	Protein-arginine kinase activator protein	LL195_00254	-0.613453	3.84146	0.209737	0.368248	LL195_00254	13.8154	7.77372	30.2208	10.8281	9.9059	13.0136	ID232
LL195_00255	6_LL195_CG	254803	255825	+	Protein-arginine kinase	LL195_00255	-0.488541	5.43574	0.217837	0.377113	LL195_00255	50.2861	42.6896	58.3197	23.2031	42.2482	42.3634	ID233
LL195_00256	6_LL195_CG	255854	258316	+	Negative regulator of genetic competence ClpC/MecB	LL195_00256	-0.0572607	8.69791	0.907699	0.943873	LL195_00256	534.698	386.051	349.468	309.945	495.295	415.604	NA
LL195_00257	6_LL195_CG	258463	259836	+	DNA repair protein RadA	LL195_00257	-0.247853	6.19496	0.570674	0.707026	LL195_00257	56.9886	46.2998	135.222	66.2714	71.4579	62.9452	ID234
LL195_00258	6_LL195_CG	259969	261042	+	putative PIN and TRAM-domain containing protein YacL	LL195_00258	-0.622038	7.66687	0.130261	0.269117	LL195_00258	187.072	193.658	358.084	138.16	161.627	180.16	ID235
LL195_00259	6_LL195_CG	261062	261760	+	2-C-methyl-D-erythritol 4-phosphate cytidylyltransferase	LL195_00259	-0.542756	7.06996	0.202336	0.359964	LL195_00259	119.791	110.202	247.81	102.175	101.006	124.69	ID236
LL195_00260	6_LL195_CG	261753	262226	+	2-C-methyl-D-erythritol 2%2C4-cyclodiphosphate synthase	LL195_00260	-0.694382	6.79157	0.0884414	0.204453	LL195_00260	100.418	108.226	201.901	94.4408	74.4212	84.7268	ID237
LL195_00261	6_LL195_CG	262245	263720	+	Glutamate--tRNA ligase	LL195_00261	-0.732737	9.31114	0.140002	0.283309	LL195_00261	696.67	728.437	954.012	475.624	456.687	499.316	ID238
LL195_00262	6_LL195_CG	264119	264733	+	Serine acetyltransferase	LL195_00262	-0.18417	7.11033	0.699135	0.810651	LL195_00262	116.132	80.1615	244.531	179.6	84.8351	123.398	ID239
LL195_00263	6_LL195_CG	264740	266155	+	Cysteine--tRNA ligase	LL195_00263	-0.64237	8.68142	0.2352	0.399513	LL195_00263	424.567	312.24	764.329	457.631	206.077	297.928	ID240
LL195_00264	6_LL195_CG	266159	266569	+	Mini-ribonuclease 3	LL195_00264	-0.594991	6.56772	0.185835	0.341162	LL195_00264	80.9091	69.1466	192.191	96.8833	56.6414	72.913	ID241
LL195_00265	6_LL195_CG	266569	267324	+	Putative TrmH family tRNA/rRNA methyltransferase	LL195_00265	-0.550728	7.79625	0.203971	0.360802	LL195_00265	209.881	167.385	415.118	206.711	156.801	177.299	ID242
LL195_00266	6_LL195_CG	267327	267839	+	putative protein YacP	LL195_00266	-0.772104	7.54939	0.0771594	0.184737	LL195_00266	193.724	146.805	368.051	153.385	123.443	137.981	ID243
LL195_00267	6_LL195_CG	267920	268525	+	RNA polymerase sigma-H factor	LL195_00267	-0.65008	7.7089	0.104089	0.226746	LL195_00267	223.081	194.343	349.018	190.103	156.716	141.488	ID244
LL195_00268	6_LL195_CG	268798	268977	+	Protein translocase subunit SecE	LL195_00268	0.678533	8.04246	0.138803	0.2814	LL195_00268	170.658	177.768	259.834	204.676	420.789	347.952	ID245
LL195_00269	6_LL195_CG	269107	269640	+	Transcription termination/antitermination protein NusG	LL195_00269	-0.471706	6.84087	0.347769	0.509628	LL195_00269	78.9599	80.2933	240.223	79.2977	144.101	64.5142	ID246
LL195_00270	6_LL195_CG	269695	270165	+	hypothetical protein	LL195_00270	-0.6473	2.60009	0.251127	0.417262	LL195_00270	3.41966	3.66287	14.9818	5.86184	4.57195	3.50721	ID247
LL195_00271	6_LL195_CG	270292	270717	+	50S ribosomal protein L11	LL195_00271	-1.15418	10.5812	0.0471898	0.130887	LL195_00271	1097.56	1851.96	3392.31	1135.33	888.652	825.486	ID248
LL195_00272	6_LL195_CG	270757	271446	+	50S ribosomal protein L1	LL195_00272	-1.5814	10.9942	0.007891	0.0334407	LL195_00272	1630.54	2881.34	4661.2	1347.08	949.95	768.171	ID249
LL195_00273	6_LL195_CG	271694	272194	+	50S ribosomal protein L10	LL195_00273	-2.54432	10.83	1.23e-05	0.000184916	LL195_00273	2191.62	3126.75	4004.64	711.97	435.182	451.045	ID250
LL195_00274	6_LL195_CG	272273	272635	+	50S ribosomal protein L7/L12	LL195_00274	-2.43601	10.0049	1.07e-05	0.00016345	LL195_00274	1328.25	1893.92	1980.43	429.38	269.322	262.671	ID251
LL195_00275	6_LL195_CG	272778	273383	+	Ribosomal RNA small subunit methyltransferase C	LL195_00275	-0.669321	5.88549	0.0912836	0.209021	LL195_00275	64.7683	67.8817	84.7468	31.5074	60.1127	45.0399	ID252
LL195_00276	6_LL195_CG	273730	274908	+	RNA-splicing ligase RtcB	LL195_00276	-0.275135	4.81362	0.45275	0.608713	LL195_00276	29.751	31.78	30.5423	26.5411	25.9077	23.6275	ID253
LL195_00277	6_LL195_CG	275053	276048	+	HTH-type transcriptional regulator DegA	LL195_00277	0.412357	7.14535	0.306116	0.471128	LL195_00277	138.017	131.205	94.9704	111.456	182.963	190.404	ID254
LL195_00278	6_LL195_CG	276186	277412	+	Cyclodextrin-binding protein	LL195_00278	-0.140838	4.73179	0.756576	0.846247	LL195_00278	31.6318	36.7078	14.8532	15.4688	31.3263	28.796	ID255
LL195_00279	6_LL195_CG	277430	278767	+	Maltose transport system permease protein MalF	LL195_00279	0.462609	4.76659	0.246706	0.412593	LL195_00279	25.2713	26.905	16.2678	22.7146	33.1043	38.6716	ID256
LL195_00280	6_LL195_CG	278769	279599	+	Maltose transport system permease protein MalG	LL195_00280	0.760044	3.12783	0.100449	0.221543	LL195_00280	7.19838	4.74329	7.45875	6.7574	8.46658	17.6283	ID257
LL195_00281	6_LL195_CG	279614	281311	+	Oligo-1%2C6-glucosidase	LL195_00281	0.399736	4.82378	0.302829	0.468491	LL195_00281	30.6059	20.5279	21.9261	25.727	37.3376	33.4108	ID258
LL195_00282	6_LL195_CG	281312	282754	+	Sucrose phosphorylase	LL195_00282	0.00157238	4.94111	0.995767	1	LL195_00282	42.3354	29.4084	19.9972	28.3322	30.9877	32.6724	ID259
LL195_00283	6_LL195_CG	283311	286865	+	DNA-directed RNA polymerase subunit beta	LL195_00283	-0.728985	12.2565	0.204404	0.360925	LL195_00283	4697.6	5922.78	7689.77	5337.94	3027.23	2681.81	ID260
LL195_00284	6_LL195_CG	287036	290641	+	DNA-directed RNA polymerase subunit beta'	LL195_00284	-1.13963	12.6903	0.0459733	0.128488	LL195_00284	7671.54	10861.7	8742.1	5642.84	3683.47	3053.3	ID261
LL195_00285	6_LL195_CG	290717	291262	+	Pyrimidine 5'-nucleotidase YjjG	LL195_00285	0.51654	5.84045	0.199067	0.356851	LL195_00285	59.2968	53.1512	28.7419	70.7492	68.4946	62.9452	ID262
LL195_00286	6_LL195_CG	291328	292788	+	Aryl-phospho-beta-D-glucosidase BglH	LL195_00286	1.22006	8.92465	0.0212928	0.0700152	LL195_00286	387.721	340.199	147.632	680.625	720.252	639.05	ID21
LL195_00287	6_LL195_CG	293003	293446	+	hypothetical protein	LL195_00287	NA	NA	NA	NA	LL195_00287	NA	NA	NA	NA	NA	NA	ID263
LL195_00288	6_LL195_CG	293498	295159	+	Putative hemin import ATP-binding protein HrtA	LL195_00288	NA	NA	NA	NA	LL195_00288	NA	NA	NA	NA	NA	NA	ID264
LL195_00289	6_LL195_CG	295156	296931	+	putative ABC transporter ATP-binding protein	LL195_00289	-0.450067	2.49994	0.299303	0.465729	LL195_00289	8.68593	6.56155	3.85797	4.4778	4.99528	4.61475	ID265
LL195_00290	6_LL195_CG	296912	297316	+	hypothetical protein	LL195_00290	-0.0355206	0.962159	1	1	LL195_00290	2.73573	1.66015	1.15739	1.38405	1.86265	2.30737	ID266
LL195_00291	6_LL195_CG	297722	299368	+	Internalin-A	LL195_00291	1.60573	10.2177	0.0305731	0.0930512	LL195_00291	824.838	867.758	74.2017	1223.25	2501.87	1652.45	ID267
LL195_00292	6_LL195_CG	299577	301283	+	Internalin-A	LL195_00292	2.1846	9.08382	0.00125591	0.00828843	LL195_00292	346.463	199.903	40.573	897.595	1095.74	675.507	ID267
LL195_00293	6_LL195_CG	301495	302994	+	Internalin-A	LL195_00293	0.437114	2.77979	0.261196	0.425463	LL195_00293	6.78802	5.37573	5.14396	7.08306	8.12792	8.30654	ID267
LL195_00294	6_LL195_CG	303128	304267	+	putative succinyl-diaminopimelate desuccinylase	LL195_00294	1.98698	8.86349	0.00642023	0.0286723	LL195_00294	268.255	261.065	33.5644	320.122	1212.41	699.226	ID268
LL195_00295	6_LL195_CG	304414	304830	+	putative HTH-type transcriptional regulator/GBAA_1941/BAS1801	LL195_00295	1.19423	3.63109	0.0102918	0.0409059	LL195_00295	6.13828	5.16491	11.381	10.9095	17.1872	23.5352	ID269
LL195_00296	6_LL195_CG	304837	305796	+	Putative ring-cleaving dioxygenase MhqA	LL195_00296	1.23951	6.07894	0.00164449	0.010185	LL195_00296	38.796	32.2016	49.7035	70.1793	94.4024	120.26	ID270
LL195_00297	6_LL195_CG	305868	306503	+	Phosphoserine phosphatase 1	LL195_00297	0.597778	6.40211	0.236374	0.400818	LL195_00297	40.54	39.1848	122.233	57.8043	107.102	140.473	ID271
LL195_00298	6_LL195_CG	306587	308473	+	Oligopeptide transport system permease protein OppC	LL195_00298	-1.05948	5.12752	0.00736918	0.0318992	LL195_00298	47.2426	46.0626	47.9032	31.0189	19.8965	16.7977	ID272
LL195_00299	6_LL195_CG	308502	309587	-	Internalin-A	LL195_00299	0.555609	2.60622	0.189713	0.345357	LL195_00299	5.89891	4.71694	3.98657	9.85115	6.4346	5.26081	ID273
LL195_00300	6_LL195_CG	309721	310347	-	hypothetical protein	LL195_00300	0.148348	7.70507	0.699611	0.810651	LL195_00300	229.117	208.652	155.798	258.41	207.093	192.435	ID274
LL195_00301	6_LL195_CG	310348	311784	-	Aryl-phospho-beta-D-glucosidase BglC	LL195_00301	0.533637	9.1151	0.269799	0.435449	LL195_00301	471.468	468.637	419.104	736.068	631.691	599.825	ID275
LL195_00302	6_LL195_CG	311904	312716	-	Sugar phosphatase YidA	LL195_00302	-0.802907	6.42218	0.0502458	0.137335	LL195_00302	96.7592	70.0162	159.977	58.4556	71.8813	56.8537	ID276
LL195_00303	6_LL195_CG	312852	313355	+	hypothetical protein	LL195_00303	-0.556549	7.43083	0.163235	0.313562	LL195_00303	187.91	179.375	248.646	103.885	155.192	159.67	ID277
LL195_00304	6_LL195_CG	313392	314054	-	hypothetical protein	LL195_00304	1.70492	7.75716	0.00420531	0.0206097	LL195_00304	127.245	149.941	27.3916	142.068	452.539	398.806	ID278
LL195_00305	6_LL195_CG	314312	315154	-	ComE operon protein 3	LL195_00305	-0.250144	7.02976	0.522125	0.671235	LL195_00305	149.456	125.117	151.04	137.835	134.703	85.2805	ID279
LL195_00306	6_LL195_CG	315171	315992	-	5-amino-6-(5-phospho-D-ribitylamino)uracil phosphatase YitU	LL195_00306	0.395801	6.27018	0.281531	0.448374	LL195_00306	78.5153	68.5668	52.6613	87.0321	92.3704	83.5269	ID280
LL195_00307	6_LL195_CG	316105	317079	+	scyllo-inositol 2-dehydrogenase (NADP(+)) IolU	LL195_00307	-1.13267	5.98951	0.00702021	0.0308146	LL195_00307	64.0502	63.4546	133.936	47.7089	38.0996	33.3185	ID281
LL195_00308	6_LL195_CG	317117	318217	-	Trehalose import ATP-binding protein SugC	LL195_00308	-2.33745	10.5735	0.000573004	0.00444483	LL195_00308	2556.48	4360.45	714.561	398.198	704.843	406.928	ID282
LL195_00309	6_LL195_CG	318508	320658	+	Anaerobic ribonucleoside-triphosphate reductase	LL195_00309	-0.325287	9.83181	0.521692	0.671235	LL195_00309	1225.86	1008.55	806.059	782.312	889.753	754.696	ID283
LL195_00310	6_LL195_CG	320651	321202	+	Anaerobic ribonucleoside-triphosphate reductase-activating protein	LL195_00310	-0.678306	8.35273	0.126187	0.26282	LL195_00310	469.416	410.69	326.513	263.62	234.863	255.565	ID284
LL195_00311	6_LL195_CG	321346	322017	-	hypothetical protein	LL195_00311	0.459026	6.43274	0.248813	0.41513	LL195_00311	78.5666	82.2697	57.2266	64.4803	112.013	123.398	ID285
LL195_00312	6_LL195_CG	322182	322961	-	Omega-amidase YafV	LL195_00312	-0.285645	5.34724	0.4647	0.618576	LL195_00312	35.3934	36.4179	62.1777	38.9161	32.8503	38.0255	ID286
LL195_00313	6_LL195_CG	323051	323713	-	Methionine import system permease protein MetP	LL195_00313	-1.8651	5.11805	1.21e-05	0.00018286	LL195_00313	51.6539	56.1552	54.9118	21.8191	8.97457	13.8442	ID287
LL195_00314	6_LL195_CG	323710	324726	-	Methionine import ATP-binding protein MetN	LL195_00314	-1.82731	5.69313	1.03e-05	0.000158365	LL195_00314	77.592	80.9521	82.8821	32.81	16.1712	19.0128	ID288
LL195_00315	6_LL195_CG	324741	325562	-	D-methionine-binding lipoprotein MetQ	LL195_00315	-1.98559	5.18926	5.02e-07	1.24e-05	LL195_00315	61.1264	59.1857	53.6258	18.8882	13.3772	11.6292	ID289
LL195_00316	6_LL195_CG	325943	327124	+	Transaminase BacF	LL195_00316	-1.20952	4.22251	0.00643676	0.0287006	LL195_00316	21.4412	15.9691	40.3801	9.85115	11.3452	12.3675	ID290
LL195_00317	6_LL195_CG	327337	328050	+	Transcriptional regulatory protein WalR	LL195_00317	0.241752	8.9943	0.613252	0.741057	LL195_00317	484.497	436.541	480.832	588.464	537.797	531.342	ID291
LL195_00318	6_LL195_CG	328235	330067	+	Sensor histidine kinase WalK	LL195_00318	-0.774913	7.3422	0.0474811	0.131565	LL195_00318	216.858	200.193	196.949	143.534	118.193	97.0943	ID292
LL195_00319	6_LL195_CG	330064	331386	+	Two-component system WalR/WalK regulatory protein YycH	LL195_00319	-1.13548	7.00054	0.00388426	0.0193732	LL195_00319	181.515	174.131	171.744	103.315	63.076	73.6514	ID293
LL195_00320	6_LL195_CG	331389	332228	+	Two-component system WalR/WalK regulatory protein YycI	LL195_00320	-0.772817	7.47739	0.0465761	0.129695	LL195_00320	223.15	243.093	207.752	155.583	113.367	125.521	ID294
LL195_00321	6_LL195_CG	332348	333178	+	Putative metallo-hydrolase YycJ	LL195_00321	1.27867	8.061	0.00965981	0.0388322	LL195_00321	144.104	134.999	188.591	188.637	375.239	570.752	ID295
LL195_00322	6_LL195_CG	333276	334778	+	Serine protease Do-like HtrB	LL195_00322	1.15768	10.5668	0.0404265	0.116128	LL195_00322	1136.66	1153.88	526.099	1548.02	2551.66	2184.44	ID296
LL195_00323	6_LL195_CG	335466	335945	+	Ribosomal RNA large subunit methyltransferase H	LL195_00323	0.379542	3.75753	0.536669	0.682768	LL195_00323	8.12168	3.76828	23.405	8.38569	11.5145	25.8426	ID297
LL195_00324	6_LL195_CG	335977	336840	-	HTH-type transcriptional regulator GltR	LL195_00324	0.320354	4.87083	0.444805	0.602626	LL195_00324	20.7744	18.6833	38.5797	27.4367	30.2257	39.5945	ID298
LL195_00325	6_LL195_CG	336959	337696	+	FMN reductase (NADPH)	LL195_00325	-0.339228	2.28155	0.397906	0.560089	LL195_00325	5.11239	5.45478	5.40116	3.82648	3.72529	5.07622	ID299
LL195_00326	6_LL195_CG	337907	338545	+	hypothetical protein	LL195_00326	1.27352	4.57891	0.110988	0.237303	LL195_00326	5.74502	3.55747	32.7928	9.68833	17.6952	74.1128	ID300
LL195_00327	6_LL195_CG	338550	340421	-	putative licABCH operon regulator	LL195_00327	1.05538	6.61706	0.00605751	0.0276214	LL195_00327	75.8651	70.8067	44.4953	136.939	122.935	137.704	ID301
LL195_00328	6_LL195_CG	340520	341833	-	PTS system oligo-beta-mannoside-specific EIIC component	LL195_00328	1.11304	4.68057	0.0342734	0.102662	LL195_00328	26.6049	16.9441	4.88676	46.0806	30.903	28.15	ID302
LL195_00329	6_LL195_CG	341838	342128	-	PTS system cellobiose-specific EIIB component	LL195_00329	0.325889	1.81074	0.524112	0.67287	LL195_00329	5.0269	2.95138	1.02879	5.29194	3.04797	3.13803	ID303
LL195_00330	6_LL195_CG	342145	343536	-	Aryl-phospho-beta-D-glucosidase BglC	LL195_00330	1.13775	4.50719	0.0292391	0.0902472	LL195_00330	22.5355	15.5211	4.37237	39.8117	27.4317	26.4886	ID304
LL195_00331	6_LL195_CG	343529	343870	-	PTS system oligo-beta-mannoside-specific EIIA component	LL195_00331	1.59266	1.63123	0.00173237	0.010659	LL195_00331	2.25697	1.81826	0.385797	4.88487	4.65662	4.43016	ID305
LL195_00332	6_LL195_CG	344510	346177	-	Type-2 restriction enzyme Sau3AI	LL195_00332	-0.0306207	6.65772	0.942405	0.966139	LL195_00332	114.541	136.528	54.6546	86.218	113.283	99.9554	ID306
LL195_00333	6_LL195_CG	346305	346511	+	hypothetical protein	LL195_00333	-0.222488	2.85653	0.661988	0.781517	LL195_00333	8.37816	7.56291	7.13725	2.36102	10.1599	7.2913	ID307
LL195_00334	6_LL195_CG	346514	347923	+	Modification methylase HhaI	LL195_00334	-0.730577	5.84825	0.0639578	0.161355	LL195_00334	69.1626	73.3628	72.7228	45.6735	55.0328	28.9806	ID308
LL195_00335	6_LL195_CG	348173	349027	+	hypothetical protein	LL195_00335	-0.095013	3.9039	0.824948	0.890993	LL195_00335	19.133	16.8387	10.0307	12.2936	15.4938	15.4133	ID309
LL195_00336	6_LL195_CG	349248	349802	+	hypothetical protein	LL195_00336	-1.16287	4.26089	0.00878887	0.0362621	LL195_00336	27.4085	26.5097	25.0125	18.8067	7.28126	9.1372	ID310
LL195_00337	6_LL195_CG	349993	351072	+	L-allo-threonine aldolase	LL195_00337	0.787624	6.60843	0.0529341	0.142745	LL195_00337	63.3662	60.7668	90.598	78.2393	133.01	159.301	ID311
LL195_00338	6_LL195_CG	351322	352242	+	Protease HtpX	LL195_00338	0.47552	3.93074	0.377927	0.541157	LL195_00338	14.8755	18.3144	4.82247	7.57155	23.8758	21.597	ID312
LL195_00339	6_LL195_CG	352267	353052	+	Carbohydrate deacetylase	LL195_00339	0.666094	4.64649	0.0883129	0.204323	LL195_00339	20.706	22.4779	14.7246	24.75	33.6123	33.6877	ID313
LL195_00340	6_LL195_CG	353275	353949	+	Aminopyrimidine aminohydrolase	LL195_00340	1.15411	0.73591	0.141573	0.284154	LL195_00340	1.33367	0.210813	1.54319	0.89556	0.677326	5.26081	ID314
LL195_00341	6_LL195_CG	353942	354751	+	Hydroxyethylthiazole kinase	LL195_00341	1.01908	2.23609	0.133817	0.274852	LL195_00341	2.68443	0.553383	6.17276	3.58224	4.57195	10.7062	ID315
LL195_00342	6_LL195_CG	354748	355551	+	Hydroxymethylpyrimidine/phosphomethylpyrimidine kinase	LL195_00342	0.951288	2.98849	0.0623605	0.159466	LL195_00342	3.67613	3.00408	9.64493	7.89721	9.22857	14.1211	ID316
LL195_00343	6_LL195_CG	355548	356192	+	Thiamine-phosphate synthase	LL195_00343	0.852095	3.62949	0.0350625	0.104557	LL195_00343	8.03619	7.11493	11.3167	15.713	13.6312	18.2744	ID317
LL195_00344	6_LL195_CG	356219	357634	-	Aryl-phospho-beta-D-glucosidase BglH	LL195_00344	-0.192875	8.3485	0.708961	0.816116	LL195_00344	423.251	407.343	212.124	484.823	236.133	191.327	ID21
LL195_00345	6_LL195_CG	357849	359105	-	Levansucrase	LL195_00345	-0.655545	1.47845	0.199525	0.357342	LL195_00345	5.31757	2.08178	2.31478	3.01234	1.35465	1.8459	ID318
LL195_00346	6_LL195_CG	359433	360092	+	hypothetical protein	LL195_00346	3.38173	6.25209	9.43e-08	3.13e-06	LL195_00346	9.84861	9.9082	20.383	41.0329	94.233	282.33	ID319
LL195_00347	6_LL195_CG	360390	360782	+	hypothetical protein	LL195_00347	0.331887	7.11419	0.407192	0.568334	LL195_00347	106.249	121.165	140.494	105.432	157.224	200.372	ID320
LL195_00348	6_LL195_CG	360817	361590	-	hypothetical protein	LL195_00348	1.54142	6.68272	0.000203998	0.00189725	LL195_00348	70.2568	57.6836	29.5135	141.254	161.881	155.702	ID321
LL195_00349	6_LL195_CG	361745	362212	+	hypothetical protein	LL195_00349	NA	NA	NA	NA	LL195_00349	NA	NA	NA	NA	NA	NA	ID322
LL195_00350	6_LL195_CG	362480	363382	+	hypothetical protein	LL195_00350	0.240323	6.37074	0.59564	0.727574	LL195_00350	76.6858	82.5068	68.2218	36.5551	125.813	106.324	ID323
LL195_00351	6_LL195_CG	363546	364418	+	hypothetical protein	LL195_00351	NA	NA	NA	NA	LL195_00351	NA	NA	NA	NA	NA	NA	ID324
LL195_00352	6_LL195_CG	364725	368666	+	Internalin-J	LL195_00352	-0.575435	4.26303	0.142858	0.284943	LL195_00352	25.3397	24.1117	19.0327	17.8298	15.3245	12.829	ID325
LL195_00353	6_LL195_CG	368804	369484	+	hypothetical protein	LL195_00353	-1.2723	0.6868	0.00867706	0.0358533	LL195_00353	2.41086	2.18718	1.60749	0.651316	0.846658	1.10754	ID326
LL195_00354	6_LL195_CG	369639	371495	-	Internalin-J	LL195_00354	-0.780905	3.10567	0.0504423	0.137739	LL195_00354	12.3279	9.61833	10.2236	6.35033	7.11193	5.26081	ID327
LL195_00355	6_LL195_CG	372064	375285	+	Internalin-A	LL195_00355	-0.692721	7.9112	0.0854332	0.200292	LL195_00355	347.659	330.027	214.053	193.848	195.747	162.162	ID328
LL195_00356	6_LL195_CG	375675	381002	+	Internalin-A	LL195_00356	-0.237282	5.07034	0.542982	0.685846	LL195_00356	43.84	38.526	26.2985	27.5181	35.1363	29.6267	ID329
LL195_00357	6_LL195_CG	381223	381750	+	hypothetical protein	LL195_00357	-0.0230568	2.66472	0.977675	0.98926	LL195_00357	6.959	8.06359	3.79367	5.53619	7.19659	5.90688	ID330
LL195_00358	6_LL195_CG	381963	382247	+	hypothetical protein	LL195_00358	-0.434482	0.893017	0.393683	0.556648	LL195_00358	3.0093	1.08042	1.92899	1.1398	1.77798	1.56901	ID331
LL195_00359	6_LL195_CG	382248	382616	+	hypothetical protein	LL195_00359	0.0613987	0.564991	0.938463	0.964123	LL195_00359	1.28237	1.37028	1.47889	1.05839	2.11664	1.10754	ID332
LL195_00360	6_LL195_CG	382613	384049	+	hypothetical protein	LL195_00360	0.0751312	3.08927	0.859959	0.915168	LL195_00360	7.54034	7.00952	10.1593	7.08306	9.82123	9.0449	NA
LL195_00361	6_LL195_CG	384061	384456	+	hypothetical protein	LL195_00361	-1.00469	1.71308	0.0209376	0.0693327	LL195_00361	3.9839	4.76964	3.85797	2.93092	1.94731	1.38442	ID333
LL195_00362	6_LL195_CG	384593	384712	+	hypothetical protein	LL195_00362	-0.664655	1.18048	0.161247	0.311016	LL195_00362	2.29117	3.13584	2.50768	2.03536	2.20131	0.73836	ID334
LL195_00363	6_LL195_CG	384817	385047	+	hypothetical protein	LL195_00363	0.0322048	2.51854	0.930165	0.958744	LL195_00363	5.65953	6.85141	4.17947	4.96628	6.01127	6.18376	ID335
LL195_00364	6_LL195_CG	385126	385353	+	hypothetical protein	LL195_00364	-0.186265	2.16605	0.702555	0.812726	LL195_00364	5.21498	6.13992	2.57198	5.0477	4.14862	3.13803	ID336
LL195_00365	6_LL195_CG	385522	385782	+	hypothetical protein	LL195_00365	-0.136642	2.60296	0.74882	0.840372	LL195_00365	6.78802	6.82506	5.14396	5.45477	6.85793	4.79934	ID337
LL195_00366	6_LL195_CG	386158	386346	+	hypothetical protein	LL195_00366	1.2379	3.41488	0.00677774	0.0298432	LL195_00366	7.69423	6.24533	5.01536	7.57155	19.9811	17.3514	ID338
LL195_00367	6_LL195_CG	386466	388463	-	Transketolase	LL195_00367	7.33329	12.2494	8.72e-17	2.46e-14	LL195_00367	65.1958	72.8622	41.9233	2300.37	11695.5	15037.6	ID339
LL195_00368	6_LL195_CG	388465	389121	-	Transaldolase	LL195_00368	6.91038	9.77474	8.61e-13	1.53e-10	LL195_00368	12.0714	25.2185	5.97986	255.234	2228.32	2729.53	ID340
LL195_00369	6_LL195_CG	389168	389932	-	NAD-dependent glycerol dehydrogenase	LL195_00369	6.96785	9.69548	1.17e-10	9.97e-09	LL195_00369	7.64293	27.9327	3.79367	181.392	2234.25	2520.39	ID341
LL195_00370	6_LL195_CG	389957	390403	-	Ribose-5-P isomerase B	LL195_00370	6.44859	8.49149	9.09e-08	3.08e-06	LL195_00370	3.16318	20.2644	0.964493	51.454	947.326	1136.8	ID342
LL195_00371	6_LL195_CG	390410	391174	-	Triosephosphate isomerase 2	LL195_00371	6.22542	9.80615	2.66e-08	1.17e-06	LL195_00371	11.3704	54.9167	4.50097	186.195	2272.18	2842.87	ID343
LL195_00372	6_LL195_CG	391178	391828	-	PEP-dependent dihydroxyacetone kinase 2%2C ADP-binding subunit DhaL	LL195_00372	6.10713	9.71084	1.56e-06	3.15e-05	LL195_00372	6.44605	63.3492	2.05759	137.428	2021.99	2797.37	ID344
LL195_00373	6_LL195_CG	391850	392845	-	PTS-dependent dihydroxyacetone kinase 2%2C dihydroxyacetone-binding subunit DhaK	LL195_00373	5.60971	9.85337	4.24e-05	0.000507353	LL195_00373	5.64243	103.325	2.37908	92.7311	2170.32	3176.33	ID345
LL195_00374	6_LL195_CG	392867	393208	-	Putative glycerol transporter	LL195_00374	5.07487	7.65901	0.000124983	0.00125786	LL195_00374	2.29117	31.9118	0.707295	10.991	418.672	748.604	ID346
LL195_00375	6_LL195_CG	393224	393655	-	Putative glycerol transporter	LL195_00375	4.51726	7.95763	0.000972922	0.00683714	LL195_00375	2.06889	59.1593	1.15739	11.398	563.112	855.113	ID347
LL195_00376	6_LL195_CG	393740	394117	-	PEP-dependent dihydroxyacetone kinase 2%2C phosphoryl donor subunit DhaM	LL195_00376	3.75957	7.35039	0.00725937	0.0316138	LL195_00376	1.89791	64.1925	1.22169	3.09375	342.896	566.229	ID348
LL195_00377	6_LL195_CG	394300	395064	+	Glucitol operon repressor	LL195_00377	1.71099	6.58938	0.00275622	0.0149079	LL195_00377	30.9479	60.2661	43.9809	33.2985	190.329	219.016	ID349
LL195_00378	6_LL195_CG	395130	395540	+	hypothetical protein	LL195_00378	0.542935	3.43661	0.292727	0.460327	LL195_00378	6.29217	9.27576	10.8023	4.31497	15.4092	18.6436	ID350
LL195_00379	6_LL195_CG	395638	397407	+	Internalin-A	LL195_00379	1.08122	9.11986	0.112105	0.239268	LL195_00379	457.772	545.504	67.9003	419.285	1097.86	749.527	ID351
LL195_00380	6_LL195_CG	397448	398974	-	4-chlorobenzoate--CoA ligase	LL195_00380	-1.31703	9.64414	0.0148286	0.053642	LL195_00380	1267.67	1265.9	891.642	691.535	359.152	324.048	ID352
LL195_00381	6_LL195_CG	399211	400731	+	Fumarate reductase flavoprotein subunit	LL195_00381	-2.93856	12.3458	2.28e-06	4.39e-05	LL195_00381	9725.88	9680.81	8220.57	1880.11	962.819	760.695	ID353
LL195_00382	6_LL195_CG	400935	401951	+	putative oxidoreductase YhhX	LL195_00382	-0.0590838	7.3756	0.877745	0.927441	LL195_00382	179.224	166.41	162.485	185.544	160.611	141.58	ID354
LL195_00383	6_LL195_CG	402153	402599	+	PTS system fructose-specific EIIABC component	LL195_00383	1.39317	2.21607	0.0200676	0.0670826	LL195_00383	3.19738	3.76828	0.578696	2.93092	7.28126	9.96785	ID355
LL195_00384	6_LL195_CG	402613	404007	+	PTS system fructose-specific EIIABC component	LL195_00384	1.49686	2.60092	0.00429101	0.0208484	LL195_00384	5.0269	3.42571	0.900193	8.14145	9.05924	9.69097	ID356
LL195_00385	6_LL195_CG	404007	404867	+	D-tagatose-1%2C6-bisphosphate aldolase subunit GatY	LL195_00385	0.302573	5.18876	0.415187	0.574937	LL195_00385	35.1028	29.9091	32.7928	33.7056	46.1429	40.7944	ID357
LL195_00386	6_LL195_CG	404924	405694	+	Glucitol operon repressor	LL195_00386	0.129703	5.41302	0.723049	0.824586	LL195_00386	40.5571	45.0085	36.2649	42.3355	46.0582	44.9476	ID358
LL195_00387	6_LL195_CG	405678	405905	-	hypothetical protein	LL195_00387	-1.58679	1.32013	0.000941442	0.00668258	LL195_00387	4.87301	2.74057	2.89348	1.54688	0.761992	1.19983	ID359
LL195_00388	6_LL195_CG	406006	406623	-	putative peptidase	LL195_00388	0.155782	2.28933	0.700414	0.810914	LL195_00388	4.54814	4.42707	4.69387	4.23355	4.91062	6.09147	ID360
LL195_00389	6_LL195_CG	406718	407665	+	hypothetical protein	LL195_00389	-0.1617	3.7282	0.690717	0.804315	LL195_00389	13.3538	12.7542	15.6248	8.30428	14.3085	14.6749	ID361
LL195_00390	6_LL195_CG	407715	408224	+	Isopentenyl-diphosphate Delta-isomerase	LL195_00390	0.0136938	4.23216	0.973339	0.985934	LL195_00390	19.4237	17.7346	18.7112	17.5855	20.9125	17.9052	ID362
LL195_00391	6_LL195_CG	408320	409039	+	putative transcriptional regulatory protein	LL195_00391	-0.265836	8.45086	0.550445	0.691565	LL195_00391	335.708	345.153	465.079	327.368	333.922	291.744	ID363
LL195_00392	6_LL195_CG	409076	409411	+	hypothetical protein	LL195_00392	-0.419892	7.48072	0.282104	0.448628	LL195_00392	170.726	190.1	252.183	161.771	156.716	139.642	ID364
LL195_00393	6_LL195_CG	409451	410164	-	HTH-type transcriptional regulator GmuR	LL195_00393	-0.616954	4.05594	0.116432	0.245771	LL195_00393	18.0216	18.4988	23.5336	10.0954	13.8005	15.2287	ID365
LL195_00394	6_LL195_CG	410321	411763	+	6-phospho-beta-glucosidase GmuD	LL195_00394	-0.478342	2.78057	0.225558	0.387339	LL195_00394	7.62583	8.72238	7.26585	5.86184	5.92661	5.16852	ID366
LL195_00395	6_LL195_CG	411756	413090	+	Lichenan permease IIC component	LL195_00395	-0.420644	3.93763	0.350439	0.513007	LL195_00395	19.2698	24.5597	8.29464	14.0033	11.9379	13.1059	ID367
LL195_00396	6_LL195_CG	413108	413410	+	PTS system cellobiose-specific EIIB component	LL195_00396	-0.241604	1.95097	0.641609	0.763537	LL195_00396	4.37716	5.95546	1.80039	2.44244	4.06396	3.87639	ID368
LL195_00397	6_LL195_CG	413497	413691	+	hypothetical protein	LL195_00397	0.903705	5.66405	0.0284164	0.0880941	LL195_00397	37.2572	38.1835	30.4137	46.6505	96.9423	54.5463	ID369
LL195_00398	6_LL195_CG	413730	414650	-	hypothetical protein	LL195_00398	2.35892	9.5096	6.11e-06	0.000103041	LL195_00398	273.06	252.554	187.819	1345.54	1196.92	1117.69	ID370
LL195_00399	6_LL195_CG	414753	415172	+	hypothetical protein	LL195_00399	2.67019	8.34835	1.95e-08	9.17e-07	LL195_00399	103.051	90.465	71.9512	654.41	503.423	532.357	ID371
LL195_00400	6_LL195_CG	415221	415982	-	Glucitol operon repressor	LL195_00400	0.226137	3.67408	0.589841	0.724574	LL195_00400	11.661	11.99	11.4453	8.30428	14.0545	18.7359	ID372
LL195_00401	6_LL195_CG	416177	417643	+	Malonate-semialdehyde dehydrogenase	LL195_00401	2.62027	4.14125	8.93e-06	0.000142992	LL195_00401	7.38646	3.34665	4.05087	9.76974	26.9237	54.6386	ID373
LL195_00402	6_LL195_CG	417656	418477	+	5-deoxy-glucuronate isomerase	LL195_00402	2.61195	3.47364	1.21e-07	3.86e-06	LL195_00402	3.62484	3.92639	1.73609	10.7467	20.4045	26.3964	ID374
LL195_00403	6_LL195_CG	418494	419471	+	5-dehydro-2-deoxygluconokinase	LL195_00403	2.18905	4.27136	2.67e-06	5.01e-05	LL195_00403	8.80562	8.19535	3.72937	21.0864	34.5436	39.5945	ID375
LL195_00404	6_LL195_CG	419481	421400	+	3D-(3%2C5/4)-trihydroxycyclohexane-1%2C2-dione hydrolase	LL195_00404	2.42742	6.39485	1.93e-08	9.17e-07	LL195_00404	35.4789	28.3016	15.239	116.423	136.989	172.592	ID376
LL195_00405	6_LL195_CG	421533	421904	+	Intracellular iron chaperone frataxin	LL195_00405	0.763589	7.39842	0.0632838	0.161095	LL195_00405	137.453	144.249	93.3629	146.628	235.202	255.103	ID377
LL195_00406	6_LL195_CG	421998	422366	+	hypothetical protein	LL195_00406	0.385723	7.4677	0.313127	0.477167	LL195_00406	169.803	160.692	129.756	201.908	207.347	192.158	ID378
LL195_00407	6_LL195_CG	422390	423505	-	hypothetical protein	LL195_00407	1.2921	5.23143	0.000664798	0.00506324	LL195_00407	22.9288	20.5279	21.8618	41.9285	54.9481	63.1297	ID379
LL195_00408	6_LL195_CG	423636	424301	+	Uracil-DNA glycosylase	LL195_00408	-0.48578	4.66672	0.199749	0.357392	LL195_00408	27.5282	25.7719	35.3004	19.6209	23.2831	20.3049	ID380
LL195_00409	6_LL195_CG	424469	424768	+	hypothetical protein	LL195_00409	0.994172	5.28063	0.0398877	0.114815	LL195_00409	18.7055	15.6792	43.6594	30.1234	53.5934	71.4363	ID381
LL195_00410	6_LL195_CG	424765	425709	+	hypothetical protein	LL195_00410	1.11933	9.14034	0.0229065	0.073941	LL195_00410	372.007	348.816	346.382	642.116	903.13	773.247	ID382
LL195_00411	6_LL195_CG	425744	426193	+	hypothetical protein	LL195_00411	1.07501	8.39134	0.020376	0.0677917	LL195_00411	254.371	231.499	162.485	353.176	569.801	443.108	ID383
LL195_00412	6_LL195_CG	426337	427020	+	putative endopeptidase p60	LL195_00412	0.728962	7.78086	0.0954732	0.215063	LL195_00412	123.33	112.021	261.249	224.541	273.301	324.97	ID384
LL195_00413	6_LL195_CG	427076	427501	+	Acetyltransferase	LL195_00413	-0.210403	3.54935	0.592701	0.726188	LL195_00413	11.9517	11.015	14.4674	11.2352	12.1919	8.86031	ID385
LL195_00414	6_LL195_CG	427504	428304	-	Pyrroline-5-carboxylate reductase	LL195_00414	0.484974	6.31355	0.186094	0.341398	LL195_00414	67.3501	61.1884	70.2151	76.204	109.558	92.3872	ID386
LL195_00415	6_LL195_CG	428911	429012	+	hypothetical protein	LL195_00415	NA	NA	NA	NA	LL195_00415	NA	NA	NA	NA	NA	NA	ID387
LL195_00416	6_LL195_CG	429049	429150	+	hypothetical protein	LL195_00416	1.24367	0.534223	0.0147039	0.053266	LL195_00416	0.9917	1.05406	0.385797	1.1398	1.86265	3.04573	ID388
LL195_00417	6_LL195_CG	429188	429289	+	hypothetical protein	LL195_00417	NA	NA	NA	NA	LL195_00417	NA	NA	NA	NA	NA	NA	ID389
LL195_00418	6_LL195_CG	429380	430603	+	Pesticidal crystal protein Cry22Aa	LL195_00418	-0.943746	2.19458	0.0391118	0.113276	LL195_00418	7.91651	6.29803	3.21498	3.50082	3.2173	2.39967	ID390
LL195_00419	6_LL195_CG	430720	431370	+	hypothetical protein	LL195_00419	-0.99291	0.775653	0.0304588	0.0929933	LL195_00419	1.79532	2.5034	2.05759	0.89556	1.18532	1.10754	ID391
LL195_00420	6_LL195_CG	431388	432014	+	hypothetical protein	LL195_00420	-1.20302	0.66858	0.012923	0.0484267	LL195_00420	1.84661	2.05542	2.25048	0.89556	1.18532	0.55377	ID392
LL195_00421	6_LL195_CG	432032	432706	+	putative ABC transporter ATP-binding protein YknY	LL195_00421	-1.39682	1.13523	0.00426177	0.0207421	LL195_00421	2.37666	3.34665	3.27928	1.38405	1.52398	0.461475	ID393
LL195_00422	6_LL195_CG	432691	433869	+	putative ABC transporter permease YknZ	LL195_00422	-0.654314	1.76092	0.122907	0.257319	LL195_00422	3.64193	3.55747	4.88676	1.95395	2.37064	3.32262	ID394
LL195_00423	6_LL195_CG	433888	434031	+	hypothetical protein	LL195_00423	NA	NA	NA	NA	LL195_00423	NA	NA	NA	NA	NA	NA	ID395
LL195_00424	6_LL195_CG	434102	434584	+	hypothetical protein	LL195_00424	1.23041	5.23434	0.00137689	0.00891973	LL195_00424	22.1765	20.8705	24.4338	39.8931	53.3395	65.0679	ID396
LL195_00425	6_LL195_CG	434753	435211	+	PTS system mannose-specific EIIBCA component	LL195_00425	4.83144	8.41093	8.75e-11	7.95e-09	LL195_00425	30.0417	35.0213	4.11517	408.538	808.22	756.634	ID397
LL195_00426	6_LL195_CG	435208	435540	+	PTS system fructose-specific EIIB'BC component	LL195_00426	5.31432	8.69665	5.69e-09	3.21e-07	LL195_00426	30.9137	28.5388	1.47889	497.443	954.099	977.403	ID398
LL195_00427	6_LL195_CG	435544	436656	+	PTS system fructose-specific EIIB'BC component	LL195_00427	5.42138	11.5974	4.37e-08	1.78e-06	LL195_00427	218.602	196.899	8.35894	4187.31	7634.48	6346.94	ID399
LL195_00428	6_LL195_CG	436672	439305	+	Mannosylglycerate hydrolase	LL195_00428	4.63708	13.0512	8.55e-07	1.94e-05	LL195_00428	1108.04	813.79	45.6527	14272.6	20707.1	13979.4	ID400
LL195_00429	6_LL195_CG	439338	441272	+	putative licABCH operon regulator	LL195_00429	3.14463	10.3276	2.16e-05	0.000302985	LL195_00429	475.999	260.038	47.1316	2210.65	2766.88	1949.64	ID401
LL195_00430	6_LL195_CG	441399	441815	+	hypothetical protein	LL195_00430	0.133384	4.96657	0.735685	0.831926	LL195_00430	24.4334	27.8009	37.1008	24.9943	35.983	36.918	ID402
LL195_00431	6_LL195_CG	441806	442204	+	hypothetical protein	LL195_00431	-0.243695	5.28428	0.523904	0.67287	LL195_00431	37.4452	34.705	54.3974	32.4844	36.8296	37.4717	ID403
LL195_00432	6_LL195_CG	442313	443320	+	Low-affinity inorganic phosphate transporter 1	LL195_00432	1.14108	8.13897	0.0395463	0.114182	LL195_00432	232.434	231.314	63.7208	229.345	531.871	402.406	ID404
LL195_00433	6_LL195_CG	443336	443716	+	hypothetical protein	LL195_00433	0.578987	6.36585	0.163825	0.314482	LL195_00433	78.3443	72.098	47.7746	58.7813	125.813	111.677	ID405
LL195_00434	6_LL195_CG	443785	444177	+	hypothetical protein	LL195_00434	0.578923	6.09292	0.155844	0.303502	LL195_00434	56.2876	57.8945	49.8964	46.3249	113.367	85.4651	ID406
LL195_00435	6_LL195_CG	444190	444612	+	hypothetical protein	LL195_00435	0.756473	6.94244	0.0583611	0.152845	LL195_00435	90.7064	89.2792	94.3274	103.559	191.514	168.346	ID407
LL195_00436	6_LL195_CG	444840	447311	+	Internalin-A	LL195_00436	-0.0903351	3.69323	0.823482	0.890993	LL195_00436	15.6278	13.5711	10.4808	11.7237	13.6312	11.9983	NA
LL195_00437	6_LL195_CG	447359	449962	-	Prodigiosin synthesizing transferase PigC	LL195_00437	0.341791	7.20914	0.373596	0.536046	LL195_00437	145.267	112.706	133.422	184.485	154.176	157.363	ID408
LL195_00438	6_LL195_CG	450162	451040	-	hypothetical protein	LL195_00438	-2.00128	7.41749	9.17e-06	0.000144769	LL195_00438	166.931	227.994	425.213	64.3175	62.314	78.1738	ID409
LL195_00439	6_LL195_CG	451377	451568	+	hypothetical protein	LL195_00439	1.18156	4.59328	0.00824973	0.0344555	LL195_00439	13.0802	13.3076	17.9396	16.69	38.4383	45.3168	ID410
LL195_00440	6_LL195_CG	451595	452404	+	Zinc transporter ZupT	LL195_00440	0.972041	6.45873	0.0154689	0.0552489	LL195_00440	49.8928	47.7754	80.5673	84.9967	124.12	140.288	ID411
LL195_00441	6_LL195_CG	452697	454097	+	Peptidoglycan-N-acetylglucosamine deacetylase	LL195_00441	-1.05162	10.3403	0.0499456	0.136753	LL195_00441	1738.21	1842.35	1666	1169.84	776.978	584.227	ID412
LL195_00442	6_LL195_CG	454224	454427	+	HTH-type transcriptional regulator DdrOP3	LL195_00442	-0.561301	3.23242	0.213365	0.372274	LL195_00442	11.8662	13.9927	7.26585	5.78043	11.0912	5.62999	ID413
LL195_00443	6_LL195_CG	454429	454839	+	hypothetical protein	LL195_00443	-0.649701	4.55271	0.103463	0.225823	LL195_00443	32.3158	33.5456	19.6114	17.0156	18.7111	18.8282	ID414
LL195_00444	6_LL195_CG	454892	455191	-	hypothetical protein	LL195_00444	-0.197207	5.22562	0.620407	0.747459	LL195_00444	38.6763	52.7559	28.0989	28.1694	40.5549	35.6258	ID415
LL195_00445	6_LL195_CG	455272	455826	-	Potassium channel	LL195_00445	-0.192601	2.82061	0.6316	0.755774	LL195_00445	6.29217	6.90412	9.19483	5.45477	7.87392	6.18376	ID416
LL195_00446	6_LL195_CG	455973	456785	+	5-amino-6-(5-phospho-D-ribitylamino)uracil phosphatase YbjI	LL195_00446	0.371498	4.9512	0.38556	0.549843	LL195_00446	22.5526	19.2367	39.0941	29.065	27.5164	47.9011	ID417
LL195_00447	6_LL195_CG	456804	457661	-	Glucose uptake protein GlcU	LL195_00447	0.235653	4.20515	0.566504	0.703883	LL195_00447	19.1843	20.9232	10.4165	22.9589	18.0338	18.6436	ID418
LL195_00448	6_LL195_CG	457824	459785	+	putative licABCH operon regulator	LL195_00448	0.582242	4.931	0.16742	0.318777	LL195_00448	31.2557	28.0908	13.6958	36.3109	44.1955	29.0729	ID419
LL195_00449	6_LL195_CG	459785	460249	+	PTS system fructose-specific EIIABC component	LL195_00449	0.81048	2.67857	0.0687257	0.170283	LL195_00449	6.53154	4.87504	2.31478	7.16448	8.97457	8.21425	ID420
LL195_00450	6_LL195_CG	460246	460566	+	PTS system 2-O-alpha-mannosyl-D-glycerate-specific EIIABC component	LL195_00450	0.831762	1.55176	0.0574301	0.151109	LL195_00450	2.65023	2.37164	1.09309	3.58224	4.23329	3.32262	ID421
LL195_00451	6_LL195_CG	460579	461685	+	PTS system fructose-specific EIIB'BC component	LL195_00451	1.17547	4.7619	0.00240736	0.0135138	LL195_00451	20.176	17.5502	12.0883	35.2525	35.5596	41.9942	ID422
LL195_00452	6_LL195_CG	461701	464283	+	Mannosylglycerate hydrolase	LL195_00452	0.83864	6.63356	0.0364655	0.107265	LL195_00452	93.4592	75.998	43.9809	144.429	117.939	119.614	ID423
LL195_00453	6_LL195_CG	464306	465169	-	HTH-type transcriptional regulator CynR	LL195_00453	0.480382	4.02847	0.220567	0.38039	LL195_00453	13.918	15.3893	11.381	14.2475	21.7591	20.8587	ID424
LL195_00454	6_LL195_CG	465299	465868	+	Putative acetyltransferase	LL195_00454	0.35288	3.2031	0.36933	0.532364	LL195_00454	7.77972	8.40616	7.90884	8.46711	12.5305	9.78326	ID425
LL195_00455	6_LL195_CG	465882	466628	+	putative oxidoreductase	LL195_00455	0.695696	4.27845	0.0680618	0.169433	LL195_00455	15.2346	15.89	13.1814	23.5288	24.1298	24.1813	ID426
LL195_00456	6_LL195_CG	466824	467249	+	hypothetical protein	LL195_00456	-0.0671769	5.48852	0.902948	0.941039	LL195_00456	63.9476	62.8222	10.6094	40.0559	40.4702	50.7622	ID427
LL195_00457	6_LL195_CG	467505	474092	+	tRNA(Glu)-specific nuclease WapA	LL195_00457	-0.329889	7.20538	0.412565	0.572713	LL195_00457	187.859	183.223	121.655	163.887	120.479	107.708	ID428
LL195_00458	6_LL195_CG	474092	474574	+	hypothetical protein	LL195_00458	-0.97898	3.65804	0.0168591	0.0587256	LL195_00458	19.9195	18.1299	11.5739	7.89721	9.48257	7.84507	ID429
LL195_00459	6_LL195_CG	475134	475298	+	hypothetical protein	LL195_00459	-1.93944	1.04654	0.000605055	0.0046586	LL195_00459	3.55644	3.16219	2.31478	1.62829	0.423329	0.276885	ID430
LL195_00460	6_LL195_CG	475601	475804	+	hypothetical protein	LL195_00460	-1.56515	2.1676	0.000268592	0.00233055	LL195_00460	7.69423	6.93047	4.75817	2.60526	2.20131	1.7536	ID431
LL195_00461	6_LL195_CG	475967	476557	+	hypothetical protein	LL195_00461	-1.46341	3.12712	0.000495817	0.00398066	LL195_00461	14.8584	14.0981	8.74474	5.21053	4.14862	4.33786	ID432
LL195_00462	6_LL195_CG	476584	477030	+	hypothetical protein	LL195_00462	-1.5	1.92604	0.000689746	0.00517637	LL195_00462	5.84761	6.40344	3.85797	2.44244	1.69332	1.56901	ID433
LL195_00463	6_LL195_CG	477047	477655	+	hypothetical protein	LL195_00463	-0.774383	2.33298	0.0497583	0.136753	LL195_00463	6.42895	5.90276	6.30135	4.23355	3.04797	3.5995	ID434
LL195_00464	6_LL195_CG	477709	478065	+	hypothetical protein	LL195_00464	-0.339439	0.044132	0.572232	0.70757	LL195_00464	1.17978	0.869603	1.09309	1.30263	0.338663	0.830654	ID435
LL195_00465	6_LL195_CG	478105	478461	+	hypothetical protein	LL195_00465	-1.0851	1.07554	0.0155532	0.0553397	LL195_00465	2.71863	2.71421	2.63628	1.05839	1.18532	1.56901	ID436
LL195_00466	6_LL195_CG	478904	479071	+	hypothetical protein	LL195_00466	NA	NA	NA	NA	LL195_00466	NA	NA	NA	NA	NA	NA	ID437
LL195_00467	6_LL195_CG	479188	479682	+	hypothetical protein	LL195_00467	-1.11287	1.17628	0.0109014	0.0425485	LL195_00467	2.63314	2.81962	3.34358	1.54688	1.10066	1.38442	ID438
LL195_00468	6_LL195_CG	479859	480158	+	hypothetical protein	LL195_00468	-0.756222	1.66782	0.0720483	0.175633	LL195_00468	3.69323	3.68922	4.17947	2.27961	1.69332	2.86114	ID439
LL195_00469	6_LL195_CG	480277	481065	+	hypothetical protein	LL195_00469	-0.572	2.90322	0.159659	0.30901	LL195_00469	7.89941	7.74737	10.8666	5.94326	4.82595	7.01442	ID440
LL195_00470	6_LL195_CG	481218	481883	+	hypothetical protein	LL195_00470	-0.980573	2.22063	0.0151733	0.0546597	LL195_00470	5.16368	6.24533	6.68715	2.76809	2.9633	3.41491	ID441
LL195_00471	6_LL195_CG	481979	482155	+	hypothetical protein	LL195_00471	NA	NA	NA	NA	LL195_00471	NA	NA	NA	NA	NA	NA	ID442
LL195_00472	6_LL195_CG	482172	482354	+	hypothetical protein	LL195_00472	NA	NA	NA	NA	LL195_00472	NA	NA	NA	NA	NA	NA	ID443
LL195_00473	6_LL195_CG	482383	482970	+	hypothetical protein	LL195_00473	-0.141014	1.5054	0.809996	0.884222	LL195_00473	2.17148	1.26488	5.40116	1.95395	1.69332	4.24557	ID444
LL195_00474	6_LL195_CG	482995	483141	+	hypothetical protein	LL195_00474	NA	NA	NA	NA	LL195_00474	NA	NA	NA	NA	NA	NA	ID445
LL195_00475	6_LL195_CG	483119	483694	+	hypothetical protein	LL195_00475	-0.144129	1.75331	0.734502	0.831733	LL195_00475	2.958	2.84597	4.62957	2.93092	2.45531	3.96868	ID446
LL195_00476	6_LL195_CG	484401	486803	+	Internalin-A	LL195_00476	3.84894	13.1109	5.03e-08	1.9e-06	LL195_00476	1755.31	1254.76	434.408	12339.3	22519.7	14775.6	NA
LL195_00477	6_LL195_CG	486888	488780	+	Internalin B	LL195_00477	1.88801	9.92889	0.00422884	0.0206886	LL195_00477	782.794	329.052	132.071	1115.38	2121.89	1367.26	ID447
LL195_00478	6_LL195_CG	488895	489362	-	Putative HTH-type transcriptional regulator YwnA	LL195_00478	-0.804659	3.81069	0.0375799	0.109288	LL195_00478	20.3641	16.1535	16.525	8.87418	11.1759	10.337	ID448
LL195_00479	6_LL195_CG	489479	490324	+	Quinone oxidoreductase 2	LL195_00479	1.41468	7.88793	0.000759426	0.00560226	LL195_00479	141.215	153.182	93.17	251.815	412.915	368.811	ID449
LL195_00480	6_LL195_CG	490480	491097	+	Listeria nuclear targeted protein A	LL195_00480	0.522719	1.23392	0.219276	0.379095	LL195_00480	2.53055	1.73921	1.28599	2.60526	3.04797	2.49196	ID450
LL195_00481	6_LL195_CG	491130	492398	-	hypothetical protein	LL195_00481	-0.0917762	7.79053	0.883938	0.93154	LL195_00481	292.483	358.065	34.336	139.056	302.257	201.48	ID451
LL195_00482	6_LL195_CG	492536	493039	+	hypothetical protein	LL195_00482	-0.311324	3.86493	0.449083	0.606603	LL195_00482	15.303	18.7887	13.953	9.28125	11.6839	17.8129	ID452
LL195_00483	6_LL195_CG	493081	495117	-	Beta-lactam-inducible penicillin-binding protein	LL195_00483	-0.0891254	8.44828	0.844562	0.903559	LL195_00483	340.82	366.024	373.13	454.211	278.889	282.146	ID453
LL195_00484	6_LL195_CG	495289	495603	+	hypothetical protein	LL195_00484	NA	NA	NA	NA	LL195_00484	NA	NA	NA	NA	NA	NA	ID454
LL195_00485	6_LL195_CG	495740	496669	+	Regulatory protein MsrR	LL195_00485	-0.527948	8.24917	0.222284	0.382883	LL195_00485	323.927	389.081	364.578	238.626	267.544	241.167	ID455
LL195_00486	6_LL195_CG	496717	497265	-	hypothetical protein	LL195_00486	-0.782176	4.49795	0.0490043	0.135254	LL195_00486	26.7246	30.4361	28.0989	16.4457	12.1919	20.951	ID456
LL195_00487	6_LL195_CG	497499	498224	+	hypothetical protein	LL195_00487	0.491371	6.03294	0.358104	0.520173	LL195_00487	23.5101	29.9881	109.888	61.3865	68.2406	99.7708	ID457
LL195_00488	6_LL195_CG	498268	498933	-	hypothetical protein	LL195_00488	-0.124074	5.13031	0.737543	0.832691	LL195_00488	38.2489	34.7314	36.3292	35.3339	29.7177	35.2567	ID458
LL195_00489	6_LL195_CG	498954	499709	-	hypothetical protein	LL195_00489	0.0848054	5.09337	0.821464	0.889314	LL195_00489	38.9499	31.4375	28.7419	29.8791	37.6763	37.6563	ID459
LL195_00490	6_LL195_CG	499826	501985	-	Protein-glutamine gamma-glutamyltransferase	LL195_00490	-0.751966	7.37293	0.0537918	0.144229	LL195_00490	194.801	196.873	231.928	142.313	100.668	127.275	ID460
LL195_00491	6_LL195_CG	501982	503130	-	hypothetical protein	LL195_00491	-0.755893	6.61445	0.0546088	0.145323	LL195_00491	128.34	117.765	122.684	103.478	57.6574	57.2229	ID461
LL195_00492	6_LL195_CG	503135	504082	-	ATPase RavA	LL195_00492	-0.294658	6.42872	0.438255	0.596909	LL195_00492	110.968	94.0488	79.3456	91.6727	80.9405	59.2534	ID462
LL195_00493	6_LL195_CG	504238	505833	+	hypothetical protein	LL195_00493	-0.507993	6.01908	0.16312	0.313555	LL195_00493	74.7879	81.769	71.5011	46.4877	57.2341	56.6691	ID463
LL195_00494	6_LL195_CG	505967	507250	+	Cytosine permease	LL195_00494	-1.43076	2.96488	0.00115785	0.00782452	LL195_00494	9.47245	7.87913	16.3321	3.9079	4.82595	3.6918	ID464
LL195_00495	6_LL195_CG	507251	508351	+	hypothetical protein	LL195_00495	-1.3876	3.55402	0.00120093	0.00802615	LL195_00495	14.1061	12.4116	23.9837	7.40872	6.09594	5.72229	ID465
LL195_00496	6_LL195_CG	508344	509894	+	Acetophenone carboxylase alpha subunit	LL195_00496	-1.13827	4.84968	0.00431101	0.0208736	LL195_00496	32.7261	31.5956	54.2045	19.5395	16.5098	17.7206	ID466
LL195_00497	6_LL195_CG	510530	512068	+	Putative trans-acting regulator	LL195_00497	0.757768	6.98842	0.114236	0.242407	LL195_00497	115.071	119.557	48.289	82.7985	216.49	179.329	ID467
LL195_00498	6_LL195_CG	512331	514484	+	hypothetical protein	LL195_00498	-0.136064	3.42804	0.733541	0.831237	LL195_00498	13.2683	8.74873	11.5096	8.9556	10.5832	10.9831	NA
LL195_00499	6_LL195_CG	514620	516689	+	hypothetical protein	LL195_00499	-0.308709	4.94456	0.47831	0.631621	LL195_00499	41.2582	41.9254	18.5826	20.3536	35.8983	26.0272	NA
LL195_00500	6_LL195_CG	516755	517228	+	hypothetical protein	LL195_00500	-0.221964	1.56355	0.624943	0.750998	LL195_00500	3.48805	3.55747	2.12188	2.76809	3.13263	2.03049	ID468
LL195_00501	6_LL195_CG	517248	517733	+	hypothetical protein	LL195_00501	-0.641867	2.95301	0.204413	0.360925	LL195_00501	12.8921	10.3562	4.50097	4.39638	9.3979	4.06098	ID469
LL195_00502	6_LL195_CG	517761	518066	+	hypothetical protein	LL195_00502	-0.280745	2.94551	0.569732	0.706649	LL195_00502	12.1398	8.69603	4.05087	5.12911	9.56723	5.90688	ID470
LL195_00503	6_LL195_CG	518140	518406	+	hypothetical protein	LL195_00503	-0.0270198	2.87322	0.970372	0.98399	LL195_00503	10.9429	6.93047	3.92227	4.96628	8.55125	8.02966	ID471
LL195_00504	6_LL195_CG	518915	519091	+	hypothetical protein	LL195_00504	-0.380674	5.36291	0.590686	0.72498	LL195_00504	69.8294	66.2479	3.02208	32.8915	38.7769	35.2567	ID472
LL195_00505	6_LL195_CG	519142	519759	+	hypothetical protein	LL195_00505	-0.0243272	8.23525	0.974162	0.986414	LL195_00505	453.669	437.937	19.6114	251.001	339.679	305.404	ID473
LL195_00506	6_LL195_CG	520069	520413	+	hypothetical protein	LL195_00506	-1.656	3.98485	0.00437808	0.021162	LL195_00506	33.9572	31.8327	5.33686	10.014	6.85793	5.72229	ID474
LL195_00507	6_LL195_CG	520820	521062	+	hypothetical protein	LL195_00507	-1.62999	3.97956	0.00341102	0.0176049	LL195_00507	35.2225	29.0395	6.30135	10.0954	6.1806	6.55294	ID475
LL195_00508	6_LL195_CG	521145	522122	-	hypothetical protein	LL195_00508	-0.619092	4.74385	0.0982718	0.218399	LL195_00508	34.0427	33.4929	29.3849	17.6669	21.8438	23.6275	ID476
LL195_00509	6_LL195_CG	522226	522561	+	hypothetical protein	LL195_00509	NA	NA	NA	NA	LL195_00509	NA	NA	NA	NA	NA	NA	ID477
LL195_00510	6_LL195_CG	523022	523381	+	hypothetical protein	LL195_00510	2.91452	5.30456	7.81e-08	2.81e-06	LL195_00510	6.13828	4.71694	17.1037	45.9178	64.2613	99.3094	ID478
LL195_00511	6_LL195_CG	523633	524193	+	HTH-type dhaKLM operon transcriptional activator DhaS	LL195_00511	2.14218	5.92502	0.000229511	0.00207296	LL195_00511	12.704	8.59062	46.2314	74.7385	80.8558	141.673	ID479
LL195_00512	6_LL195_CG	524303	526003	+	Oleate hydratase	LL195_00512	1.54377	7.40895	0.000308228	0.00263451	LL195_00512	73.1123	60.108	127.313	255.967	219.877	283.345	ID480
LL195_00513	6_LL195_CG	526154	527257	+	putative dual-specificity RNA methyltransferase RlmN	LL195_00513	-0.56294	7.33832	0.169541	0.321512	LL195_00513	166.657	138.056	274.045	138.242	131.317	122.106	ID481
LL195_00514	6_LL195_CG	527347	527826	+	hypothetical protein	LL195_00514	0.549603	7.45398	0.15423	0.301192	LL195_00514	145.746	161.166	119.919	206.549	189.313	228.984	ID482
LL195_00515	6_LL195_CG	527984	528349	+	Heme-degrading monooxygenase	LL195_00515	1.77663	4.80603	4.38e-06	7.76e-05	LL195_00515	11.2849	10.9623	15.7534	44.3709	45.5502	39.9637	ID483
LL195_00516	6_LL195_CG	528645	528845	+	hypothetical protein	LL195_00516	-1.07486	3.66289	0.0102667	0.0408637	LL195_00516	19.6117	20.4488	10.8023	7.65296	8.97457	7.56819	ID484
LL195_00517	6_LL195_CG	528842	530143	+	hypothetical protein	LL195_00517	-0.621212	6.50288	0.127815	0.265425	LL195_00517	129.246	124.063	75.9378	97.0461	69.5106	47.5319	ID485
LL195_00518	6_LL195_CG	530156	530533	+	hypothetical protein	LL195_00518	-1.03498	3.98572	0.0121413	0.0464287	LL195_00518	23.4417	24.6387	15.1747	13.4334	9.05924	8.39884	ID486
LL195_00519	6_LL195_CG	530767	531342	+	Putative NAD(P)H nitroreductase YdjA	LL195_00519	-0.0285271	6.28212	0.941115	0.966139	LL195_00519	90.467	88.2515	56.7122	83.6941	79.6705	67.5599	ID487
LL195_00520	6_LL195_CG	531407	531577	+	50S ribosomal protein L32	LL195_00520	0.678077	7.99523	0.149709	0.293994	LL195_00520	136.479	160.692	291.663	386.393	222.163	333.369	ID488
LL195_00521	6_LL195_CG	531669	532397	+	Bifunctional NMN adenylyltransferase/Nudix hydrolase	LL195_00521	0.0337541	6.86159	0.927258	0.956992	LL195_00521	118.884	128.912	96.7065	114.225	125.898	112.6	ID489
LL195_00522	6_LL195_CG	532434	533327	-	HTH-type transcriptional regulator GltC	LL195_00522	-0.233597	5.91141	0.604322	0.734043	LL195_00522	72.2061	94.7076	27.7774	50.477	60.79	54.454	ID490
LL195_00523	6_LL195_CG	533525	535519	+	NADH oxidase	LL195_00523	-0.38055	4.21731	0.35174	0.513843	LL195_00523	22.7407	23.5056	16.4607	11.2352	19.5578	17.4437	ID491
LL195_00524	6_LL195_CG	535619	536494	+	Shikimate dehydrogenase (NADP(+))	LL195_00524	-1.33477	5.89815	0.00142789	0.00912423	LL195_00524	93.8696	98.4496	63.2064	47.9531	30.7337	22.6123	ID492
LL195_00525	6_LL195_CG	536560	537318	+	3-dehydroquinate dehydratase	LL195_00525	-1.05808	6.44394	0.00516706	0.0242679	LL195_00525	126.1	126.778	99.4071	69.9351	50.7148	48.5471	ID493
LL195_00526	6_LL195_CG	537387	538295	-	HTH-type transcriptional regulator CatM	LL195_00526	-0.984895	5.52809	0.00924729	0.037603	LL195_00526	69.6755	63.1911	50.4751	29.472	34.1203	29.0729	ID494
LL195_00527	6_LL195_CG	538370	540130	-	Cocaine esterase	LL195_00527	-0.529828	5.09923	0.177481	0.331439	LL195_00527	45.413	41.899	33.7573	37.4507	23.5371	22.8891	ID495
LL195_00528	6_LL195_CG	540322	540915	+	Acetylxylan esterase	LL195_00528	-0.406564	5.94796	0.300786	0.466749	LL195_00528	59.0404	54.8904	96.9637	54.7105	44.1109	60.1763	ID496
LL195_00529	6_LL195_CG	541101	542060	+	hypothetical protein	LL195_00529	-0.638333	3.27768	0.243885	0.409575	LL195_00529	6.58284	5.16491	23.5336	6.02467	8.29725	8.21425	ID497
LL195_00530	6_LL195_CG	542135	542359	+	hypothetical protein	LL195_00530	1.44364	4.00111	0.0081331	0.03412	LL195_00530	8.48075	9.59198	7.71594	6.02467	36.0676	28.15	ID498
LL195_00531	6_LL195_CG	542526	542975	+	Ribose-5-phosphate isomerase B	LL195_00531	2.77665	2.52267	4.59e-07	1.18e-05	LL195_00531	2.75282	1.05406	0.450097	11.0724	9.3979	9.87556	ID499
LL195_00532	6_LL195_CG	542972	543640	+	Ribulose-phosphate 3-epimerase	LL195_00532	2.98108	3.27437	8.2e-08	2.89e-06	LL195_00532	3.72743	2.08178	0.578696	19.8651	14.9858	16.9823	ID500
LL195_00533	6_LL195_CG	543647	544297	+	Transaldolase	LL195_00533	2.7541	3.03557	2.36e-09	1.42e-07	LL195_00533	3.07769	1.71285	1.47889	17.5855	11.0066	14.4903	ID501
LL195_00534	6_LL195_CG	544406	546466	+	Transcriptional regulator MtlR	LL195_00534	2.07505	6.39965	0.00013957	0.00137042	LL195_00534	45.755	43.1639	8.10174	162.748	129.115	117.676	ID502
LL195_00535	6_LL195_CG	546470	547072	+	Arabinose 5-phosphate isomerase KdsD	LL195_00535	2.43457	4.28969	2.18e-06	4.26e-05	LL195_00535	8.72012	7.4048	2.05759	39.2418	28.5324	31.4726	ID503
LL195_00536	6_LL195_CG	547100	547567	+	PTS system galactitol-specific EIIA component	LL195_00536	2.78339	3.8987	4.69e-08	1.84e-06	LL195_00536	5.42016	4.50612	1.28599	28.1694	22.9444	27.3193	ID504
LL195_00537	6_LL195_CG	547584	547982	+	hypothetical protein	LL195_00537	2.89035	3.25622	4.6e-08	1.83e-06	LL195_00537	3.72743	2.23989	0.707295	17.097	16.0018	17.7206	ID505
LL195_00538	6_LL195_CG	547993	548643	+	Ribulose-phosphate 3-epimerase	LL195_00538	2.50733	3.50802	1.18e-06	2.55e-05	LL195_00538	5.50565	3.34665	1.22169	21.5748	15.5785	21.1355	ID506
LL195_00539	6_LL195_CG	548640	549686	+	Galactitol 1-phosphate 5-dehydrogenase	LL195_00539	1.41816	5.45513	0.000714483	0.00532649	LL195_00539	30.264	28.1962	13.0528	64.7245	54.8634	71.9901	ID507
LL195_00540	6_LL195_CG	549702	549995	+	PTS system galactitol-specific EIIB component	LL195_00540	2.15567	1.87093	8.52e-07	1.94e-05	LL195_00540	1.70983	1.00136	1.28599	5.0477	5.58794	7.3836	ID508
LL195_00541	6_LL195_CG	550010	551281	+	PTS system galactitol-specific EIIC component	LL195_00541	2.9701	5.67714	3.2e-11	3.47e-09	LL195_00541	16.7392	9.61833	8.29464	112.026	68.3253	92.2026	ID509
LL195_00542	6_LL195_CG	551421	552356	+	Ribose-phosphate pyrophosphokinase	LL195_00542	-0.205342	8.57581	0.640926	0.763181	LL195_00542	380.864	387.105	457.813	317.028	366.772	379.332	ID510
LL195_00543	6_LL195_CG	552978	553556	+	hypothetical protein	LL195_00543	-0.255609	2.92817	0.548333	0.689823	LL195_00543	7.07869	9.11765	8.35894	4.31497	8.04325	8.21425	ID511
LL195_00544	6_LL195_CG	553663	554343	+	hypothetical protein	LL195_00544	-0.2094	5.05311	0.590317	0.724843	LL195_00544	32.3158	31.5692	42.6949	24.0987	29.5484	38.487	ID512
LL195_00545	6_LL195_CG	554368	554730	-	hypothetical protein	LL195_00545	0.191074	6.09735	0.601131	0.731744	LL195_00545	67.1792	71.9135	52.4684	80.3561	67.902	70.5133	ID513
LL195_00546	6_LL195_CG	554734	555192	-	hypothetical protein	LL195_00546	0.304864	6.13638	0.404772	0.565828	LL195_00546	69.761	69.0412	49.7678	79.6234	76.3685	77.0663	ID514
LL195_00547	6_LL195_CG	555574	557403	+	hypothetical protein	LL195_00547	-0.121731	3.51592	0.78828	0.870785	LL195_00547	9.28437	7.58926	18.7755	14.4918	9.05924	9.0449	ID515
LL195_00548	6_LL195_CG	557501	557935	+	Putative universal stress protein	LL195_00548	2.80329	9.70825	0.000263027	0.0023019	LL195_00548	322.371	274.399	32.0855	675.008	2100.9	1614.52	ID516
LL195_00549	6_LL195_CG	557982	559412	-	Capsule biosynthesis protein CapA	LL195_00549	-0.423884	6.08312	0.253608	0.419735	LL195_00549	86.8251	86.6967	59.0913	60.0025	59.0967	54.3617	ID517
LL195_00550	6_LL195_CG	559533	560348	-	2%2C3-bisphosphoglycerate-dependent phosphoglycerate mutase	LL195_00550	-1.48658	4.55337	0.0302269	0.0923856	LL195_00550	50.3032	48.645	3.92227	19.1324	9.56723	8.02966	ID518
LL195_00551	6_LL195_CG	560629	560997	-	hypothetical protein	LL195_00551	1.75902	3.06946	0.0293411	0.090463	LL195_00551	1.86371	0.764196	9.00193	4.4778	7.28126	27.227	ID519
LL195_00552	6_LL195_CG	561144	562559	+	putative multidrug resistance protein EmrY	LL195_00552	-0.653135	6.03676	0.285683	0.452277	LL195_00552	26.4681	30.278	183.961	57.153	42.3329	53.4388	ID520
LL195_00553	6_LL195_CG	562691	563695	+	N-acetylglucosamine repressor	LL195_00553	0.266992	4.17511	0.724763	0.824976	LL195_00553	8.30977	4.71694	36.2006	5.78043	10.4139	42.9171	ID521
LL195_00554	6_LL195_CG	563728	565044	-	putative 6-phospho-beta-glucosidase	LL195_00554	1.25649	9.18503	0.017502	0.0607397	LL195_00554	440.554	397.777	191.998	914.692	761.738	785.43	ID522
LL195_00555	6_LL195_CG	565246	565998	+	putative HTH-type transcriptional regulator YbbH	LL195_00555	0.510203	6.11331	0.162521	0.312617	LL195_00555	63.2978	54.1262	53.7544	92.4869	71.7119	79.6505	ID523
LL195_00556	6_LL195_CG	566105	566548	+	hypothetical protein	LL195_00556	-0.101097	4.52492	0.818847	0.887845	LL195_00556	31.2215	27.5638	12.2812	22.6332	22.2671	21.5047	ID524
LL195_00557	6_LL195_CG	566594	568255	-	putative sulfate transporter	LL195_00557	0.184275	9.96188	0.763774	0.850717	LL195_00557	1232.8	1285.14	282.789	844.106	1372.94	965.405	ID525
LL195_00558	6_LL195_CG	568395	569135	-	HTH-type transcriptional activator mta	LL195_00558	-0.630264	4.00539	0.103014	0.225059	LL195_00558	20.7402	21.3184	16.0106	13.1077	13.5465	10.8908	ID526
LL195_00559	6_LL195_CG	569365	570840	+	hypothetical protein	LL195_00559	0.376845	6.53788	0.371757	0.534768	LL195_00559	69.3506	72.5459	100.564	54.1406	133.433	127.182	ID527
LL195_00560	6_LL195_CG	570833	572329	+	hypothetical protein	LL195_00560	0.262149	7.02567	0.501107	0.653155	LL195_00560	112.267	91.361	151.747	131.81	136.905	157.363	ID528
LL195_00561	6_LL195_CG	572340	573590	+	Poly-beta-1%2C6-N-acetyl-D-glucosamine synthase	LL195_00561	0.474146	7.17846	0.212832	0.372209	LL195_00561	123.039	112.152	128.47	141.661	186.095	177.391	ID529
LL195_00562	6_LL195_CG	573606	575657	+	hypothetical protein	LL195_00562	0.220883	9.06787	0.652165	0.773811	LL195_00562	540.357	521.182	425.213	552.967	686.301	493.501	ID530
LL195_00563	6_LL195_CG	575672	576526	+	hypothetical protein	LL195_00563	0.273829	7.69507	0.475136	0.628607	LL195_00563	221.235	193.605	147.76	226.902	241.213	212.186	ID531
LL195_00564	6_LL195_CG	576586	577416	+	Aklanonic acid methyltransferase DauC	LL195_00564	-1.08809	4.13725	0.0151876	0.0546597	LL195_00564	15.7133	17.6819	38.0653	12.8635	9.48257	11.1677	ID532
LL195_00565	6_LL195_CG	577494	577763	+	hypothetical protein	LL195_00565	-1.83083	4.01554	2.99e-05	0.000391538	LL195_00565	17.8848	19.1049	38.1939	7.57155	6.9426	6.55294	ID533
LL195_00566	6_LL195_CG	577782	579137	+	hypothetical protein	LL195_00566	-1.66769	7.66554	0.000226678	0.00205608	LL195_00566	228.946	237.507	459.549	139.87	72.0506	79.4659	ID534
LL195_00567	6_LL195_CG	579177	580145	-	Catabolite control protein B	LL195_00567	0.12752	8.06415	0.767024	0.853663	LL195_00567	292.894	281.119	193.156	245.709	297.939	294.513	ID535
LL195_00568	6_LL195_CG	580317	581639	+	putative 6-phospho-beta-glucosidase	LL195_00568	1.14341	8.51343	0.0603418	0.15629	LL195_00568	340.94	294.216	47.9032	504.526	564.806	439.878	ID522
LL195_00569	6_LL195_CG	581743	583014	+	N-carbamoyl-L-amino-acid hydrolase	LL195_00569	-0.0948952	6.7922	0.801625	0.880693	LL195_00569	111.31	95.5245	136.379	125.541	95.4183	100.325	ID536
LL195_00570	6_LL195_CG	582980	584155	+	putative hydrolase YxeP	LL195_00570	0.259618	7.34523	0.517373	0.666951	LL195_00570	131.879	132.97	179.074	227.554	145.964	157.824	ID537
LL195_00571	6_LL195_CG	584203	585219	-	Tagatose 1%2C6-diphosphate aldolase	LL195_00571	0.94763	11.8003	0.178128	0.331987	LL195_00571	3521.75	3361.94	423.027	3767.05	6215.74	4109.89	ID538
LL195_00572	6_LL195_CG	585456	586649	+	Putative penicillin-binding protein PbpX	LL195_00572	-0.648959	8.986	0.195216	0.351962	LL195_00572	736.68	706.486	413.96	444.198	406.65	333.554	ID539
LL195_00573	6_LL195_CG	586690	587610	-	Fe(3+)-citrate-binding protein YfmC	LL195_00573	1.35757	6.17438	0.000399661	0.00331248	LL195_00573	43.6177	46.9849	30.9281	127.414	96.8577	87.4033	ID540
LL195_00574	6_LL195_CG	587721	588071	-	PTS system glucitol/sorbitol-specific EIIA component	LL195_00574	0.222781	1.64053	0.600612	0.731429	LL195_00574	3.50515	3.2676	1.54319	3.01234	3.80996	3.04573	ID541
LL195_00575	6_LL195_CG	588090	589076	-	PTS system glucitol/sorbitol-specific EIIB component	LL195_00575	0.463744	2.49424	0.300547	0.466744	LL195_00575	6.44605	5.34937	2.12188	7.32731	6.1806	5.90688	ID542
LL195_00576	6_LL195_CG	589097	589618	-	PTS system glucitol/sorbitol-specific EIIC component	LL195_00576	1.45204	1.49261	0.00589062	0.0269915	LL195_00576	2.20568	1.81826	0.321498	3.58224	4.06396	4.70704	ID543
LL195_00577	6_LL195_CG	589643	590023	-	hypothetical protein	LL195_00577	0.328581	0.19468	0.503363	0.654807	LL195_00577	1.23108	1.18582	0.321498	0.89556	1.60865	1.10754	ID544
LL195_00578	6_LL195_CG	590078	591328	-	Inositol 2-dehydrogenase/D-chiro-inositol 3-dehydrogenase	LL195_00578	1.13681	3.22841	0.0091922	0.0375415	LL195_00578	7.48905	6.82506	3.08638	12.4564	11.8532	14.3057	ID545
LL195_00579	6_LL195_CG	591586	592533	-	Sorbitol operon regulator	LL195_00579	-1.18386	5.93013	0.00297608	0.0158837	LL195_00579	90.6551	105.327	57.3552	42.1727	39.3696	29.9959	ID546
LL195_00580	6_LL195_CG	592901	593566	+	hypothetical protein	LL195_00580	NA	NA	NA	NA	LL195_00580	NA	NA	NA	NA	NA	NA	ID547
LL195_00581	6_LL195_CG	593584	595617	+	Internalin-A	LL195_00581	0.0787657	2.53349	0.845059	0.903748	LL195_00581	7.26677	5.87641	3.40788	6.67599	5.58794	5.35311	ID548
LL195_00582	6_LL195_CG	595657	595953	+	hypothetical protein	LL195_00582	0.283093	0.549664	0.542755	0.685846	LL195_00582	1.57304	1.44934	0.642995	1.87253	1.43932	1.29213	ID549
LL195_00583	6_LL195_CG	595997	596839	+	hypothetical protein	LL195_00583	0.71287	4.95934	0.0710154	0.173716	LL195_00583	26.3485	24.2962	19.9329	51.6168	32.681	31.4726	ID550
LL195_00584	6_LL195_CG	596915	597946	+	hypothetical protein	LL195_00584	1.74902	4.12154	3.98e-05	0.000486991	LL195_00584	10.4641	8.2217	5.14396	32.403	25.9077	22.2431	ID551
LL195_00585	6_LL195_CG	598003	598638	-	hypothetical protein	LL195_00585	0.671297	9.56794	0.188579	0.344181	LL195_00585	678.067	675.76	402.579	809.097	1024.37	963.744	ID552
LL195_00586	6_LL195_CG	598848	600029	+	Alcohol dehydrogenase YqhD	LL195_00586	0.70997	9.44364	0.257152	0.421863	LL195_00586	676.579	740.954	167.372	455.188	1240.52	897.015	ID553
LL195_00587	6_LL195_CG	600119	601597	+	Di-/tripeptide transporter	LL195_00587	0.87906	10.5563	0.1189	0.250606	LL195_00587	1528.19	1109.03	544.81	1958.43	2053.74	1840.36	ID554
LL195_00588	6_LL195_CG	601726	602433	+	2%2C3-bisphosphoglycerate-dependent phosphoglycerate mutase	LL195_00588	-0.0347964	6.28218	0.92331	0.954249	LL195_00588	79.9687	79.6082	76.4521	75.0642	75.5219	79.8351	ID555
LL195_00589	6_LL195_CG	602434	603129	+	Putative phosphoserine phosphatase 2	LL195_00589	-0.35621	6.71195	0.330526	0.4936	LL195_00589	123.928	120.875	107.959	87.602	102.446	85.5574	ID556
LL195_00590	6_LL195_CG	603171	604211	-	6-phosphogluconolactonase	LL195_00590	-0.125582	10.6389	0.811547	0.885381	LL195_00590	1710.5	1809.85	1470.98	1939.29	1336.7	1299.24	ID557
LL195_00591	6_LL195_CG	604611	605516	+	hypothetical protein	LL195_00591	-1.23072	2.68268	0.0194319	0.065744	LL195_00591	5.81342	5.34937	15.4962	2.03536	4.82595	4.43016	ID558
LL195_00592	6_LL195_CG	605559	606935	-	NADP-specific glutamate dehydrogenase	LL195_00592	-0.709367	7.87666	0.0956306	0.215139	LL195_00592	247.994	231.499	395.185	241.313	136.82	156.717	ID559
LL195_00593	6_LL195_CG	607428	607739	-	Phosphoribosyl-ATP pyrophosphatase	LL195_00593	0.0171929	2.24409	0.96812	0.982414	LL195_00593	4.61654	5.42843	3.79367	5.53619	3.72529	4.79934	ID560
LL195_00594	6_LL195_CG	607740	608057	-	Phosphoribosyl-AMP cyclohydrolase	LL195_00594	0.15072	2.01472	0.72142	0.824556	LL195_00594	3.64193	4.26896	3.34358	5.21053	3.97929	3.32262	ID561
LL195_00595	6_LL195_CG	608054	608809	-	Imidazole glycerol phosphate synthase subunit HisF	LL195_00595	0.200306	3.61942	0.630925	0.755287	LL195_00595	12.003	12.9913	9.06623	17.9112	11.7685	9.50638	ID562
LL195_00596	6_LL195_CG	608799	609521	-	1-(5-phosphoribosyl)-5-[(5-phosphoribosylamino)methylideneamino] imidazole-4-carboxamide isomerase	LL195_00596	0.143023	3.17546	0.727036	0.826457	LL195_00596	9.04499	9.88185	6.55855	12.1308	6.85793	9.22949	ID563
LL195_00597	6_LL195_CG	609500	610126	-	Imidazole glycerol phosphate synthase subunit HisH	LL195_00597	0.234063	3.01601	0.56852	0.705456	LL195_00597	7.81392	8.3271	5.91556	11.6423	6.51927	7.84507	ID564
LL195_00598	6_LL195_CG	610127	610711	-	Imidazoleglycerol-phosphate dehydratase	LL195_00598	-0.0204403	2.73817	0.97124	0.984516	LL195_00598	7.23257	6.85141	5.78696	9.03701	4.40262	6.18376	ID565
LL195_00599	6_LL195_CG	610712	611995	-	Histidinol dehydrogenase	LL195_00599	0.243209	4.10934	0.573778	0.708237	LL195_00599	17.9361	16.2589	12.9885	28.5765	12.2765	15.0441	ID566
LL195_00600	6_LL195_CG	611992	612633	-	ATP phosphoribosyltransferase	LL195_00600	0.174659	2.78939	0.694334	0.807192	LL195_00600	7.52325	6.06087	5.65836	11.0724	5.50328	5.16852	ID567
LL195_00601	6_LL195_CG	612633	613811	-	ATP phosphoribosyltransferase regulatory subunit	LL195_00601	-0.0105477	3.8041	0.985746	0.994926	LL195_00601	17.9019	13.7819	10.0307	15.4688	14.1392	11.906	ID568
LL195_00602	6_LL195_CG	613963	614790	+	Histidinol-phosphatase	LL195_00602	-0.710639	5.09208	0.0546122	0.145323	LL195_00602	39.6167	40.845	46.1671	26.7854	24.8071	25.7503	ID569
LL195_00603	6_LL195_CG	614775	615071	-	DNA base-flipping protein	LL195_00603	-0.685605	4.36136	0.0742533	0.179919	LL195_00603	24.5702	23.8745	27.1987	17.8298	14.3085	14.8595	ID570
LL195_00604	6_LL195_CG	615148	616179	+	hypothetical protein	LL195_00604	-1.28312	5.27929	0.000690672	0.00517637	LL195_00604	50.0467	51.412	63.1421	24.9128	23.1984	19.4742	ID571
LL195_00605	6_LL195_CG	616222	617517	-	Guanine/hypoxanthine permease PbuG	LL195_00605	0.492144	4.86612	0.302454	0.468491	LL195_00605	17.2693	12.2798	43.2093	39.8117	31.411	30.8265	ID572
LL195_00606	6_LL195_CG	617833	619227	+	6-phospho-beta-glucosidase GmuD	LL195_00606	0.692522	6.59574	0.0823219	0.194306	LL195_00606	88.3468	83.6927	49.5749	93.5453	154.346	110.477	ID366
LL195_00607	6_LL195_CG	619271	619999	+	HTH-type transcriptional regulator GmuR	LL195_00607	-0.122429	7.29001	0.750285	0.841346	LL195_00607	181.379	170.995	136.701	144.348	158.156	146.841	ID573
LL195_00608	6_LL195_CG	620448	621911	+	Internalin-J	LL195_00608	1.1796	9.22059	0.0726819	0.176865	LL195_00608	493.764	526.874	75.4877	562.9	1073.73	846.529	ID574
LL195_00609	6_LL195_CG	621966	622424	-	hypothetical protein	LL195_00609	1.29168	6.72396	0.000575602	0.00444483	LL195_00609	57.057	56.3661	70.5366	139.463	141.223	169.546	ID575
LL195_00610	6_LL195_CG	622438	623190	-	Inner membrane protein YjjP	LL195_00610	1.3058	6.53039	0.00130715	0.00856637	LL195_00610	44.7804	42.6896	72.337	92.2426	135.042	167.515	ID576
LL195_00611	6_LL195_CG	623355	623564	+	hypothetical protein	LL195_00611	1.62961	5.8935	0.00208855	0.0121314	LL195_00611	34.0769	36.5497	16.3964	30.042	130.301	109.277	ID577
LL195_00612	6_LL195_CG	623580	624242	+	Putative hydrolase MhqD	LL195_00612	1.84981	8.22174	0.000906576	0.00646767	LL195_00612	153.97	157.741	77.2237	187.498	686.301	528.481	ID578
LL195_00613	6_LL195_CG	624273	625457	-	Ribosomal RNA large subunit methyltransferase I	LL195_00613	0.473219	7.54112	0.227592	0.390356	LL195_00613	140.48	154.895	172.451	271.68	186.265	191.42	ID579
LL195_00614	6_LL195_CG	625545	626972	-	putative endopeptidase p60	LL195_00614	0.725551	12.5251	0.204023	0.360802	LL195_00614	4944.76	5047.46	3335.28	10217.9	6471.01	5348.58	ID580
LL195_00615	6_LL195_CG	627397	629727	+	Protein translocase subunit SecA 2	LL195_00615	-0.0499605	8.22914	0.910887	0.944748	LL195_00615	324.577	319.513	271.408	214.934	355.088	314.357	NA
LL195_00616	6_LL195_CG	629843	631015	+	Putative transport protein	LL195_00616	1.17629	9.82219	0.0370809	0.108284	LL195_00616	660.832	675.47	329.728	710.667	1624.48	1430.2	ID581
LL195_00617	6_LL195_CG	631273	631986	+	hypothetical protein	LL195_00617	0.312925	2.48235	0.448193	0.605921	LL195_00617	4.49685	4.05815	6.30135	6.1875	6.60393	5.5377	ID582
LL195_00618	6_LL195_CG	632054	633079	+	hypothetical protein	LL195_00618	-0.0597876	0.759541	0.89669	0.937963	LL195_00618	1.50465	1.02771	2.50768	1.95395	1.18532	1.56901	ID583
LL195_00619	6_LL195_CG	633097	635562	+	hypothetical protein	LL195_00619	1.16778	4.52949	0.00623716	0.0281221	LL195_00619	14.7729	11.1204	16.7822	18.9696	39.4543	37.3795	ID584
LL195_00620	6_LL195_CG	635674	637077	+	Deoxyribodipyrimidine photo-lyase	LL195_00620	0.871593	5.20028	0.0195635	0.0657876	LL195_00620	29.6826	20.8705	27.3273	46.2434	49.2755	46.9781	ID585
LL195_00621	6_LL195_CG	637215	637628	+	hypothetical protein	LL195_00621	1.03914	3.99546	0.0194617	0.065744	LL195_00621	10.43	9.22306	11.6382	10.5025	25.9077	27.8731	ID586
LL195_00622	6_LL195_CG	637628	639397	+	putative protein	LL195_00622	1.59952	6.04123	2.73e-05	0.00037047	LL195_00622	36.5903	29.4611	31.9569	76.6925	105.24	115.184	ID587
LL195_00623	6_LL195_CG	639394	640167	+	hypothetical protein	LL195_00623	1.75723	4.34099	2.02e-05	0.000285666	LL195_00623	12.0714	7.08858	8.55184	27.5995	29.379	36.918	ID588
LL195_00624	6_LL195_CG	640295	640837	+	hypothetical protein	LL195_00624	0.413718	6.9869	0.294556	0.462099	LL195_00624	96.7934	104.695	124.741	104.943	151.636	177.945	ID589
LL195_00625	6_LL195_CG	641064	641864	+	Nitrite transporter NirC	LL195_00625	0.355229	9.05648	0.518521	0.668127	LL195_00625	305.29	503.5	592.777	312.876	887.298	592.626	ID590
LL195_00626	6_LL195_CG	641902	643008	-	Homoserine O-acetyltransferase	LL195_00626	0.469858	5.89501	0.202051	0.359911	LL195_00626	52.6456	48.039	48.8676	78.1579	59.8587	69.1289	ID591
LL195_00627	6_LL195_CG	643025	644302	-	L-methionine gamma-lyase	LL195_00627	0.379541	5.80702	0.303552	0.468688	LL195_00627	50.8332	48.3025	46.6815	69.2837	57.4034	63.0374	ID592
LL195_00628	6_LL195_CG	644749	645276	+	hypothetical protein	LL195_00628	0.486498	8.13813	0.366568	0.528924	LL195_00628	289.987	324.757	88.9906	201.582	430.526	354.043	ID593
LL195_00629	6_LL195_CG	645365	646066	-	hypothetical protein	LL195_00629	1.34534	6.73727	0.000332931	0.00281742	LL195_00629	70.0688	53.0458	57.6124	154.362	157.648	147.303	ID594
LL195_00630	6_LL195_CG	646142	646690	-	Biotin transporter BioY2	LL195_00630	0.168043	3.22772	0.670731	0.787879	LL195_00630	8.0191	8.19535	10.095	9.19984	9.22857	11.0754	ID595
LL195_00631	6_LL195_CG	646884	647216	+	hypothetical protein	LL195_00631	-1.64036	1.76881	0.000452024	0.00367094	LL195_00631	4.34296	3.39936	7.20155	1.22122	1.86265	1.66131	ID596
LL195_00632	6_LL195_CG	647209	647799	+	hypothetical protein	LL195_00632	-1.13299	3.23109	0.0201544	0.0672018	LL195_00632	8.63463	7.80007	21.9261	5.45477	4.57195	7.3836	ID597
LL195_00633	6_LL195_CG	647792	648892	+	hypothetical protein	LL195_00633	-0.933084	5.40548	0.0134714	0.0498196	LL195_00633	52.3891	55.312	58.7055	24.3429	27.0931	35.7181	ID598
LL195_00634	6_LL195_CG	648995	649498	+	Spermidine/spermine N(1)-acetyltransferase	LL195_00634	1.57057	7.77103	0.00744528	0.0321298	LL195_00634	160.536	145.566	23.8551	205.246	416.979	358.289	ID599
LL195_00635	6_LL195_CG	649546	649932	-	hypothetical protein	LL195_00635	-0.0293247	6.24409	0.936286	0.962588	LL195_00635	74.3604	72.177	82.9464	87.6834	61.552	75.5896	ID600
LL195_00636	6_LL195_CG	649986	650330	-	hypothetical protein	LL195_00636	-0.821	7.46509	0.0685949	0.170159	LL195_00636	244.83	229.918	201.708	212.085	80.2632	90.5413	ID601
LL195_00637	6_LL195_CG	650479	651819	-	putative FMN/FAD exporter YeeO	LL195_00637	0.923054	8.09578	0.0442932	0.125068	LL195_00637	193.587	230.181	142.874	246.442	471.588	356.535	ID602
LL195_00638	6_LL195_CG	651964	652446	+	Transcriptional regulator SlyA	LL195_00638	0.994468	5.71375	0.00880177	0.0362623	LL195_00638	37.9582	32.8604	34.336	61.0609	88.3064	60.1763	ID603
LL195_00639	6_LL195_CG	652454	654178	+	putative ABC transporter ATP-binding protein	LL195_00639	0.994289	7.83515	0.0124834	0.0474101	LL195_00639	145.164	119.742	193.027	333.311	332.229	246.52	ID604
LL195_00640	6_LL195_CG	654175	655992	+	putative ABC transporter ATP-binding protein	LL195_00640	0.894799	8.45975	0.0533384	0.143423	LL195_00640	216.242	190.259	332.3	526.101	423.414	424.003	ID605
LL195_00641	6_LL195_CG	656109	656408	+	Sulfurtransferase	LL195_00641	1.81859	6.50186	5.16e-06	8.87e-05	LL195_00641	36.3168	33.651	50.2179	109.828	126.66	187.174	ID606
LL195_00642	6_LL195_CG	656451	658220	-	Internalin B	LL195_00642	1.39323	10.3404	0.0493159	0.135981	LL195_00642	1054.25	985.181	105.323	1638.71	2340.08	1655.03	ID607
LL195_00643	6_LL195_CG	658381	659007	-	FMN-dependent NADH-azoreductase 4	LL195_00643	0.0599975	7.01671	0.875949	0.926585	LL195_00643	133.452	122.482	124.227	164.539	122.85	108.908	ID608
LL195_00644	6_LL195_CG	659122	659625	+	putative HTH-type transcriptional regulator/GBAA_1941/BAS1801	LL195_00644	1.03564	3.18334	0.0434722	0.123166	LL195_00644	4.9756	3.18854	9.77353	6.59457	13.0385	16.89	ID609
LL195_00645	6_LL195_CG	659628	660569	+	Zinc-type alcohol dehydrogenase-like protein	LL195_00645	1.25124	5.58776	0.00262215	0.0144603	LL195_00645	25.1687	19.7637	40.5087	50.477	74.2519	78.3584	ID610
LL195_00646	6_LL195_CG	660664	661197	+	Spermidine N(1)-acetyltransferase	LL195_00646	0.0572419	4.99881	0.878989	0.928059	LL195_00646	35.7012	32.4915	25.5269	31.6702	30.3104	35.6258	ID611
LL195_00647	6_LL195_CG	661194	661436	-	hypothetical protein	LL195_00647	-0.00809081	4.04189	0.990673	0.998602	LL195_00647	19.6972	17.3657	12.1526	14.736	17.6105	16.7054	ID612
LL195_00648	6_LL195_CG	661543	663294	+	Glycerophosphodiester phosphodiesterase	LL195_00648	-1.29691	6.21837	0.00061504	0.00472257	LL195_00648	117.619	100.241	99.0213	54.792	40.4702	33.6877	ID613
LL195_00649	6_LL195_CG	663333	663827	-	hypothetical protein	LL195_00649	-1.05527	3.40021	0.0136988	0.0503958	LL195_00649	15.2175	13.94	13.0528	9.44408	6.6886	4.15327	ID614
LL195_00650	6_LL195_CG	663907	665049	-	Serine/threonine-protein kinase PknB	LL195_00650	0.317614	7.26787	0.423045	0.582385	LL195_00650	147.216	164.777	99.4071	153.222	177.714	181.913	ID615
LL195_00651	6_LL195_CG	665156	665611	+	hypothetical protein	LL195_00651	-0.245193	2.36229	0.554456	0.6949	LL195_00651	4.9414	4.1899	7.39445	3.98931	4.14862	5.72229	ID616
LL195_00652	6_LL195_CG	665667	666059	+	hypothetical protein	LL195_00652	-0.190191	3.73318	0.664659	0.783358	LL195_00652	11.49	15.1522	15.6248	6.51316	15.7478	14.7672	ID617
LL195_00653	6_LL195_CG	666156	666896	+	hypothetical protein	LL195_00653	-0.407052	3.88242	0.289141	0.456042	LL195_00653	16.8931	14.019	19.2256	11.6423	13.2079	12.9213	ID618
LL195_00654	6_LL195_CG	666982	667260	+	hypothetical protein	LL195_00654	0.293796	1.1614	0.554345	0.6949	LL195_00654	1.89791	1.55474	2.44338	1.30263	2.28598	3.5995	ID619
LL195_00655	6_LL195_CG	667277	667555	+	hypothetical protein	LL195_00655	1.866	3.56178	3.08e-05	0.000395862	LL195_00655	5.71083	4.63788	4.88676	10.014	22.8598	22.7969	ID620
LL195_00656	6_LL195_CG	667583	668026	-	putative N-acetyltransferase YycN	LL195_00656	1.07768	8.17732	0.0194806	0.065744	LL195_00656	213.421	222.381	122.426	323.867	461.767	392.807	ID621
LL195_00657	6_LL195_CG	668057	668758	-	hypothetical protein	LL195_00657	0.954761	8.60664	0.0460057	0.128488	LL195_00657	310.265	327.339	158.241	434.428	600.45	507.899	ID622
LL195_00658	6_LL195_CG	668843	670522	-	hypothetical protein	LL195_00658	0.321496	8.13551	0.482785	0.635742	LL195_00658	223.064	235.873	290.955	188.312	394.966	353.767	ID623
LL195_00659	6_LL195_CG	670825	675585	+	Collagen adhesin	LL195_00659	-0.431754	3.95597	0.264726	0.429475	LL195_00659	20.7573	17.4448	14.8532	13.5148	14.1392	11.7215	ID624
LL195_00660	6_LL195_CG	675682	675957	+	hypothetical protein	LL195_00660	2.64246	6.37889	2.56e-05	0.000351552	LL195_00660	28.3832	35.0476	5.40116	63.0148	217.845	149.795	ID625
LL195_00661	6_LL195_CG	676000	676527	+	Streptothricin hydrolase	LL195_00661	1.99189	7.02771	0.00040558	0.00334189	LL195_00661	66.0849	72.5723	18.5183	92.4055	304.543	228.799	ID626
LL195_00662	6_LL195_CG	676888	678918	+	Transcriptional regulator ManR	LL195_00662	0.470088	2.78617	0.297709	0.464531	LL195_00662	8.08749	5.90276	3.08638	5.69902	8.21258	9.96785	ID627
LL195_00663	6_LL195_CG	678920	679372	+	PTS system fructose-specific EIIABC component	LL195_00663	1.28012	0.468004	0.0117909	0.0453916	LL195_00663	1.31657	0.447977	0.514396	1.46546	2.03198	2.30737	ID628
LL195_00664	6_LL195_CG	679373	680434	+	PTS system mannose-specific EIIBCA component	LL195_00664	0.958491	2.51751	0.034853	0.104152	LL195_00664	5.57404	4.0845	1.80039	7.65296	8.38191	6.55294	ID629
LL195_00665	6_LL195_CG	680449	680757	+	PTS system mannose-specific EIIBCA component	LL195_00665	0.830499	0.47061	0.152852	0.299122	LL195_00665	1.48755	1.13312	0.128599	2.19819	1.01599	1.93819	ID630
LL195_00666	6_LL195_CG	680784	682052	+	D-tagatose-1%2C6-bisphosphate aldolase subunit GatZ	LL195_00666	1.22103	3.53558	0.0155298	0.0553261	LL195_00666	11.2336	7.14128	2.31478	16.7714	16.0018	15.8747	ID631
LL195_00667	6_LL195_CG	682142	682846	+	Pyrimidine 5'-nucleotidase YjjG	LL195_00667	-0.812971	2.76218	0.0635843	0.161129	LL195_00667	7.40356	6.48249	11.7025	3.25658	5.16461	6.09147	ID632
LL195_00668	6_LL195_CG	682951	683367	+	Putative HTH-type transcriptional regulator	LL195_00668	-1.3736	2.79536	0.0199912	0.0669066	LL195_00668	4.30877	4.50612	20.9616	3.33799	3.64063	4.43016	ID633
LL195_00669	6_LL195_CG	683380	683973	+	Arsenite methyltransferase	LL195_00669	-0.914081	3.14222	0.161499	0.311289	LL195_00669	4.46265	3.95274	26.0413	4.07073	5.07995	9.0449	ID634
LL195_00670	6_LL195_CG	684041	684132	-	tRNA-Ser(cga)	LL195_00670	0.718156	2.64649	0.0752099	0.181832	LL195_00670	5.04399	4.11085	4.95106	8.46711	8.80524	5.90688	NA
LL195_00671	6_LL195_CG	684673	685344	+	hypothetical protein	LL195_00671	-0.600445	7.30453	0.188235	0.343816	LL195_00671	223.098	242.962	104.937	147.604	153.922	75.1281	ID635
LL195_00672	6_LL195_CG	685374	685559	+	hypothetical protein	LL195_00672	-0.649255	5.54587	0.11558	0.244598	LL195_00672	69.6071	66.6695	34.336	36.8808	43.1796	28.796	ID636
LL195_00673	6_LL195_CG	686100	686633	+	hypothetical protein	LL195_00673	0.0865236	5.73915	0.820121	0.888543	LL195_00673	51.1068	51.3856	52.7256	42.0913	61.7214	61.007	ID637
LL195_00674	6_LL195_CG	686697	687614	+	Oxidoreductase YdhF	LL195_00674	0.373727	9.52501	0.486545	0.6392	LL195_00674	848.485	737.528	339.244	1007.1	806.442	681.137	ID638
LL195_00675	6_LL195_CG	687880	689760	+	Zinc-transporting ATPase	LL195_00675	-1.63572	6.61556	0.00329875	0.017088	LL195_00675	72.5993	78.6595	293.463	31.7517	38.8616	72.4515	ID639
LL195_00676	6_LL195_CG	689855	690583	+	hypothetical protein	LL195_00676	1.24726	6.65378	0.00386864	0.0193543	LL195_00676	58.1342	66.9858	53.883	68.3882	178.899	177.76	ID640
LL195_00677	6_LL195_CG	690723	691373	+	Fructose-6-phosphate aldolase 1	LL195_00677	1.17213	8.27343	0.105961	0.229339	LL195_00677	285.866	263.648	20.9616	215.016	619.923	450.861	ID641
LL195_00678	6_LL195_CG	691416	693236	-	Lipoteichoic acid synthase 2	LL195_00678	-0.220764	9.78849	0.670366	0.787778	LL195_00678	1074.61	856.374	924.37	1139.23	667.674	643.296	ID642
LL195_00679	6_LL195_CG	693471	694553	+	putative amino acid permease YhdG	LL195_00679	-1.8373	5.14448	0.00121368	0.00806639	LL195_00679	26.8956	22.6097	115.932	16.6086	14.4779	15.1364	ID643
LL195_00680	6_LL195_CG	694550	694861	+	putative amino acid permease YhdG	LL195_00680	-2.43874	3.36572	6.54e-05	0.000731599	LL195_00680	8.60044	8.06359	35.0432	4.80346	2.45531	2.21508	ID644
LL195_00681	6_LL195_CG	694951	695790	+	Catechol-2%2C3-dioxygenase	LL195_00681	0.382754	4.06077	0.320196	0.483037	LL195_00681	14.6532	11.9109	16.7822	17.2599	20.9125	18.2744	ID645
LL195_00682	6_LL195_CG	695873	696157	-	hypothetical protein	LL195_00682	1.64323	7.88954	0.00812776	0.03412	LL195_00682	150.995	169.862	24.048	174.064	454.909	448.83	ID646
LL195_00683	6_LL195_CG	696255	697205	+	Cobalt/magnesium transport protein CorA	LL195_00683	0.916599	7.8383	0.135031	0.276693	LL195_00683	208.394	237.533	29.3849	162.91	400.385	334.2	ID647
LL195_00684	6_LL195_CG	697229	697870	+	hypothetical protein	LL195_00684	1.51435	6.15662	0.00425758	0.0207421	LL195_00684	48.8498	48.039	13.953	56.9087	172.295	87.8648	ID648
LL195_00685	6_LL195_CG	697913	700603	+	ESX secretion system protein YueB	LL195_00685	1.43125	8.69739	0.0061312	0.0278224	LL195_00685	313.993	220.826	138.823	519.017	756.912	541.033	ID649
LL195_00686	6_LL195_CG	700649	701296	+	hypothetical protein	LL195_00686	1.42284	7.05051	0.000535079	0.00424747	LL195_00686	98.9136	53.4147	63.6565	156.316	224.364	198.619	ID650
LL195_00687	6_LL195_CG	701306	701842	-	hypothetical protein	LL195_00687	0.880922	6.4107	0.0156906	0.0556878	LL195_00687	62.8191	59.3701	57.3552	101.687	103.038	125.983	ID651
LL195_00688	6_LL195_CG	701829	702815	-	IgA FC receptor	LL195_00688	1.2877	10.781	0.0153276	0.0549429	LL195_00688	1166.77	1036.86	864.121	2482.33	2360.06	2647.3	ID652
LL195_00689	6_LL195_CG	703003	703212	+	hypothetical protein	LL195_00689	2.18423	8.10441	0.00150224	0.00949171	LL195_00689	129.708	144.802	23.2121	141.336	656.414	555.892	ID653
LL195_00690	6_LL195_CG	703280	703987	+	Serine/threonine-protein phosphatase 1	LL195_00690	1.51968	7.9453	0.00348749	0.0178362	LL195_00690	164.674	169.81	47.7746	227.472	443.818	425.203	ID654
LL195_00691	6_LL195_CG	704415	706553	+	hypothetical protein	LL195_00691	-0.922248	6.31224	0.0727418	0.176865	LL195_00691	120.68	138.24	52.5327	97.4532	39.9623	26.9501	ID655
LL195_00692	6_LL195_CG	706683	707246	-	hypothetical protein	LL195_00692	0.355112	6.77287	0.336418	0.497912	LL195_00692	102.897	92.2833	92.527	140.766	106.171	121.091	ID656
LL195_00693	6_LL195_CG	707342	707782	+	hypothetical protein	LL195_00693	1.38525	5.11994	0.00186138	0.0112106	LL195_00693	21.1848	17.1285	19.4185	23.4474	59.7741	67.6522	ID657
LL195_00694	6_LL195_CG	707825	708454	+	Endonuclease III	LL195_00694	1.40439	5.70569	0.000936943	0.00666744	LL195_00694	29.751	28.1699	27.906	39.5674	91.4391	96.2636	ID658
LL195_00695	6_LL195_CG	708451	709347	-	hypothetical protein	LL195_00695	-0.746682	1.75446	0.1042	0.226746	LL195_00695	4.73622	3.92639	3.53647	1.22122	3.04797	3.04573	ID659
LL195_00696	6_LL195_CG	709581	709862	+	hypothetical protein	LL195_00696	0.970659	1.74819	0.0609287	0.157131	LL195_00696	2.35956	2.47705	1.86469	1.62829	7.53526	4.06098	ID660
LL195_00697	6_LL195_CG	710140	712614	+	hypothetical protein	LL195_00697	-0.145973	1.33404	0.819501	0.888213	LL195_00697	4.87301	1.42299	1.22169	2.03536	2.03198	2.86114	ID661
LL195_00698	6_LL195_CG	712813	713466	+	hypothetical protein	LL195_00698	0.461693	5.71407	0.480288	0.633342	LL195_00698	59.0233	66.8803	6.30135	27.2739	92.1164	62.8529	ID662
LL195_00699	6_LL195_CG	713655	715271	+	Internalin-J	LL195_00699	0.639989	6.73815	0.285349	0.452068	LL195_00699	128.083	106.777	15.239	90.5329	192.276	107.154	ID663
LL195_00700	6_LL195_CG	715357	715665	-	hypothetical protein	LL195_00700	0.62224	3.03065	0.119806	0.251763	LL195_00700	7.14708	5.66559	6.36565	11.398	7.53526	10.6139	ID664
LL195_00701	6_LL195_CG	715728	716543	-	Pyridoxine kinase	LL195_00701	0.112965	8.53651	0.802143	0.88092	LL195_00701	361.868	348.974	359.306	508.678	314.787	333.831	ID665
LL195_00702	6_LL195_CG	716569	717435	-	Phosphatase YwpJ	LL195_00702	-0.0766537	7.31916	0.840993	0.902158	LL195_00702	170.607	144.196	176.759	171.54	155.277	139.273	ID666
LL195_00703	6_LL195_CG	717609	718172	+	Maltose O-acetyltransferase	LL195_00703	0.942605	6.83734	0.0194463	0.065744	LL195_00703	64.888	58.2897	111.688	131.891	146.472	172.776	ID667
LL195_00704	6_LL195_CG	718169	718432	+	hypothetical protein	LL195_00704	0.538079	4.44148	0.360418	0.522458	LL195_00704	8.002	7.06223	38.1939	22.8775	20.4891	33.6877	ID668
LL195_00705	6_LL195_CG	718442	718819	+	hypothetical protein	LL195_00705	0.16481	5.16845	0.770792	0.856504	LL195_00705	17.7309	13.6238	70.408	33.4614	28.5324	51.8698	ID669
LL195_00706	6_LL195_CG	718933	719868	+	putative ABC transporter ATP-binding protein YadG	LL195_00706	0.407724	6.21515	0.340603	0.502261	LL195_00706	47.7042	39.422	104.487	79.7862	77.9772	96.1713	ID670
LL195_00707	6_LL195_CG	719861	720631	+	Inner membrane transport permease YadH	LL195_00707	-0.233994	6.34134	0.572657	0.707784	LL195_00707	74.3946	62.2161	126.156	100.628	54.3554	68.2983	ID671
LL195_00708	6_LL195_CG	720765	720881	+	hypothetical protein	LL195_00708	-0.237051	0.634872	0.742851	0.836004	LL195_00708	2.41086	1.73921	0.450097	0.325658	2.11664	1.56901	ID672
LL195_00709	6_LL195_CG	720891	721775	+	putative oxidoreductase YghA	LL195_00709	1.67862	7.89865	0.00408638	0.020238	LL195_00709	162.947	148.597	29.1277	201.094	501.306	388.654	ID673
LL195_00710	6_LL195_CG	721793	721969	+	hypothetical protein	LL195_00710	1.38021	5.05955	0.024195	0.0776221	LL195_00710	28.5028	23.7164	3.15068	30.8561	66.9706	46.7012	ID674
LL195_00711	6_LL195_CG	722094	722375	+	hypothetical protein	LL195_00711	-0.0330548	3.59537	0.94345	0.966427	LL195_00711	13.2341	14.0454	9.06623	8.79277	13.6312	13.1982	ID675
LL195_00712	6_LL195_CG	722409	722702	+	hypothetical protein	LL195_00712	0.273928	3.45718	0.49951	0.651675	LL195_00712	11.7807	10.0136	7.78024	9.11842	14.4779	12.2752	ID676
LL195_00713	6_LL195_CG	723614	724042	+	Inner membrane protein YhaI	LL195_00713	-0.234415	1.62076	0.737858	0.832713	LL195_00713	1.43626	0.975009	7.52305	1.7097	1.26999	5.35311	ID677
LL195_00714	6_LL195_CG	724081	724290	-	hypothetical protein	LL195_00714	-0.321161	5.50481	0.413018	0.572779	LL195_00714	57.416	60.4769	32.9857	45.9992	36.745	38.1178	ID678
LL195_00715	6_LL195_CG	724309	725229	-	Motility gene repressor MogR	LL195_00715	-0.37391	7.53406	0.372707	0.535559	LL195_00715	242.437	258.246	126.541	192.952	149.943	141.211	ID679
LL195_00716	6_LL195_CG	725601	725915	+	hypothetical protein	LL195_00716	-0.00655406	3.78974	0.996573	1	LL195_00716	17.0812	14.5197	9.64493	16.7714	15.3245	9.0449	ID680
LL195_00717	6_LL195_CG	725908	726675	+	Flagellar biosynthetic protein FliP	LL195_00717	0.0878956	6.43705	0.839934	0.902033	LL195_00717	98.0416	115.604	38.001	82.4729	101.26	83.8961	ID681
LL195_00718	6_LL195_CG	726688	726960	+	hypothetical protein	LL195_00718	-0.246682	5.34295	0.602573	0.732866	LL195_00718	49.5166	64.9303	17.2323	27.7623	42.8409	40.5175	ID682
LL195_00719	6_LL195_CG	726963	727724	+	hypothetical protein	LL195_00719	-2.77162	2.27208	1.17e-06	2.55e-05	LL195_00719	6.32637	4.00544	14.2745	1.87253	0.846658	0.830654	ID683
LL195_00720	6_LL195_CG	727740	728786	+	Flagellar biosynthetic protein FlhB	LL195_00720	-2.5541	3.01548	1.77e-05	0.000258056	LL195_00720	8.25847	7.14128	25.4626	3.50082	1.10066	2.30737	ID684
LL195_00721	6_LL195_CG	728833	730908	+	Flagellar biosynthesis protein FlhA	LL195_00721	-2.42365	3.29739	9.72e-05	0.00102467	LL195_00721	8.72012	6.35073	34.1431	2.76809	2.03198	4.33786	ID685
LL195_00722	6_LL195_CG	730930	732153	+	Flagellar biosynthesis protein FlhF	LL195_00722	-2.38267	3.40864	2.73e-05	0.00037047	LL195_00722	9.55794	9.59198	33.7573	2.44244	2.9633	4.70704	ID686
LL195_00723	6_LL195_CG	732150	732929	+	Flagellar basal-body rod protein FlgG	LL195_00723	-2.07959	3.22739	3.4e-05	0.000426244	LL195_00723	8.85691	10.4352	25.5912	2.84951	3.38663	4.33786	ID687
LL195_00724	6_LL195_CG	732958	733746	+	Chemotaxis protein methyltransferase	LL195_00724	-2.78079	3.32785	1.98e-10	1.55e-08	LL195_00724	15.4398	14.467	21.7975	2.27961	2.45531	2.76885	ID688
LL195_00725	6_LL195_CG	733771	734106	+	hypothetical protein	LL195_00725	-2.39183	1.77357	4.76e-07	1.21e-05	LL195_00725	4.61654	4.47977	7.39445	0.732731	1.18532	1.19983	ID689
LL195_00726	6_LL195_CG	734133	734984	+	Chemotaxis protein PomA	LL195_00726	-2.42649	3.4631	2.24e-07	6.53e-06	LL195_00726	14.7045	12.6488	27.7131	3.17517	2.79397	4.24557	ID690
LL195_00727	6_LL195_CG	734944	735771	+	Motility protein B	LL195_00727	-2.97856	3.50246	2.26e-11	2.77e-09	LL195_00727	18.9107	16.4434	24.048	2.60526	3.04797	1.8459	ID691
LL195_00728	6_LL195_CG	735781	736281	+	hypothetical protein	LL195_00728	-2.77673	2.7877	3.04e-10	2.32e-08	LL195_00728	12.8579	11.1731	11.1238	1.87253	2.03198	1.19983	ID692
LL195_00729	6_LL195_CG	736304	738217	+	SPBc2 prophage-derived glycosyltransferase SunS	LL195_00729	-2.59142	5.85106	1.53e-10	1.27e-08	LL195_00729	115.926	101.032	79.0241	18.074	17.2718	13.7519	ID693
LL195_00730	6_LL195_CG	738230	739138	+	Chemotaxis protein CheV	LL195_00730	-2.72829	5.11957	1.13e-09	7.38e-08	LL195_00730	79.9003	65.2992	34.8503	10.8281	9.22857	7.10671	ID694
LL195_00731	6_LL195_CG	739377	740240	+	Flagellin	LL195_00731	-1.65571	6.24124	0.000440925	0.00360153	LL195_00731	173.804	89.8853	79.9886	59.0255	23.2831	26.7655	ID695
LL195_00732	6_LL195_CG	740515	740874	+	Chemotaxis protein CheY	LL195_00732	-3.01521	3.25328	4.5e-11	4.53e-09	LL195_00732	19.834	13.94	16.0749	2.76809	1.43932	1.93819	ID696
LL195_00733	6_LL195_CG	740894	742750	+	Chemotaxis protein CheA	LL195_00733	-2.54912	5.67801	1.54e-07	4.71e-06	LL195_00733	104.129	76.3406	80.8888	24.5872	7.02726	13.0136	ID697
LL195_00734	6_LL195_CG	742760	743062	+	hypothetical protein	LL195_00734	-2.18819	2.47806	0.000258419	0.0022757	LL195_00734	11.6268	8.77508	6.04416	3.33799	0.338663	2.12278	ID698
LL195_00735	6_LL195_CG	743081	743491	+	hypothetical protein	LL195_00735	-2.81536	2.68531	2.25e-07	6.53e-06	LL195_00735	13.747	11.0413	7.90884	2.93092	0.761992	0.922949	ID699
LL195_00736	6_LL195_CG	743507	744553	+	hypothetical protein	LL195_00736	-2.43145	4.32132	2.89e-07	7.91e-06	LL195_00736	39.8732	32.1489	28.1632	8.9556	2.9633	6.64524	ID700
LL195_00737	6_LL195_CG	744555	744977	+	Basal-body rod modification protein FlgD	LL195_00737	-2.35763	2.8293	5.82e-07	1.4e-05	LL195_00737	13.6615	10.4879	10.6094	3.66365	1.60865	1.47672	ID701
LL195_00738	6_LL195_CG	744997	746232	+	Flagellar hook protein FlgE	LL195_00738	-1.90418	5.1912	8.32e-06	0.000134023	LL195_00738	66.8201	47.4329	57.9339	21.9005	9.31324	14.7672	ID702
LL195_00739	6_LL195_CG	746246	746482	+	hypothetical protein	LL195_00739	-2.29991	2.28955	2.27e-06	4.39e-05	LL195_00739	9.917	6.85141	6.68715	2.60526	0.846658	1.29213	ID703
LL195_00740	6_LL195_CG	746503	747495	+	Flagellar motor switch protein FliM	LL195_00740	-2.33908	4.89416	2.36e-06	4.5e-05	LL195_00740	65.1958	43.2957	39.4799	16.4457	4.65662	8.12195	ID704
LL195_00741	6_LL195_CG	747498	749045	+	CheY-P phosphatase CheC	LL195_00741	-2.66558	5.35465	4.75e-08	1.84e-06	LL195_00741	94.4851	63.1911	53.3043	18.8882	6.85793	7.47589	ID705
LL195_00742	6_LL195_CG	749042	750454	+	hypothetical protein	LL195_00742	-2.77521	5.07445	2.8e-07	7.82e-06	LL195_00742	78.8231	48.0653	48.4175	16.2829	4.48729	4.79934	ID706
LL195_00743	6_LL195_CG	750477	751643	+	hypothetical protein	LL195_00743	-2.55207	4.10958	8.97e-09	4.68e-07	LL195_00743	38.9157	26.5097	21.9904	5.37336	6.01127	3.50721	ID707
LL195_00744	6_LL195_CG	751750	752214	+	hypothetical protein	LL195_00744	-2.24608	3.37729	3.83e-06	6.87e-05	LL195_00744	22.6039	16.9441	10.9309	5.12911	3.55596	1.93819	ID708
LL195_00745	6_LL195_CG	752224	752652	+	hypothetical protein	LL195_00745	-2.20696	3.21232	1.56e-06	3.15e-05	LL195_00745	19.3382	15.3366	10.0307	4.07073	2.11664	3.50721	ID709
LL195_00746	6_LL195_CG	752672	754192	+	Flagellar hook-associated protein 1	LL195_00746	-2.0769	5.76919	1.14e-06	2.52e-05	LL195_00746	118.56	81.8481	63.1421	26.8668	15.5785	20.028	ID710
LL195_00747	6_LL195_CG	754204	755079	+	Flagellar hook-associated protein 3	LL195_00747	-2.28247	5.00327	1.44e-06	2.95e-05	LL195_00747	72.6164	45.8781	40.1229	17.5041	6.77326	8.30654	ID711
LL195_00748	6_LL195_CG	755091	756380	+	B-type flagellar hook-associated protein 2	LL195_00748	-2.04094	5.68669	3.61e-06	6.6e-05	LL195_00748	104.983	78.475	64.2352	30.3676	14.3932	15.4133	ID712
LL195_00749	6_LL195_CG	756399	756785	+	hypothetical protein	LL195_00749	-2.26008	2.72331	4.33e-06	7.72e-05	LL195_00749	12.9263	11.0413	7.84454	3.50082	1.10066	2.03049	ID713
LL195_00750	6_LL195_CG	756757	757038	+	hypothetical protein	LL195_00750	-2.6932	2.84204	5.06e-08	1.9e-06	LL195_00750	15.4056	12.7805	7.97314	2.93092	1.43932	1.19983	ID714
LL195_00751	6_LL195_CG	757059	757460	+	Flagellar basal body rod protein FlgB	LL195_00751	-1.83902	4.22319	7.56e-05	0.00083828	LL195_00751	39.7877	27.7219	19.1613	12.2122	6.01127	5.99917	ID715
LL195_00752	6_LL195_CG	757472	757882	+	Flagellar basal-body rod protein FlgC	LL195_00752	-1.61949	3.99197	0.000308512	0.00263451	LL195_00752	31.6831	22.4779	17.0394	11.0724	4.91062	7.19901	ID716
LL195_00753	6_LL195_CG	757899	758195	+	Flagellar hook-basal body complex protein FliE	LL195_00753	-1.81697	3.33368	2.87e-05	0.000382679	LL195_00753	19.5433	15.3893	11.3167	5.69902	3.55596	3.87639	ID717
LL195_00754	6_LL195_CG	758263	759915	+	Flagellar M-ring protein	LL195_00754	-2.10291	5.25468	1.05e-06	2.36e-05	LL195_00754	75.3179	52.8349	56.7765	20.7607	13.2079	9.0449	ID718
LL195_00755	6_LL195_CG	759918	761024	+	Flagellar motor switch protein FliG	LL195_00755	-2.40806	4.86725	7.18e-07	1.7e-05	LL195_00755	57.7238	41.6882	47.003	16.1201	5.33395	6.09147	ID719
LL195_00756	6_LL195_CG	761011	761703	+	hypothetical protein	LL195_00756	-2.47462	4.50975	2.34e-06	4.49e-05	LL195_00756	52.7311	31.7273	30.3494	12.4564	4.65662	3.50721	ID720
LL195_00757	6_LL195_CG	761700	763001	+	putative ATP synthase YscN	LL195_00757	-2.19721	5.58084	8.23e-06	0.000133319	LL195_00757	104.317	71.123	59.3485	30.1234	11.2606	9.78326	ID721
LL195_00758	6_LL195_CG	763018	763686	+	Soluble lytic murein transglycosylase	LL195_00758	-2.59927	4.64144	3.11e-07	8.34e-06	LL195_00758	55.2275	37.9199	34.336	12.5378	4.40262	4.06098	ID722
LL195_00759	6_LL195_CG	763700	764344	+	hypothetical protein	LL195_00759	-2.5982	4.39701	8.53e-08	2.97e-06	LL195_00759	48.5078	32.9131	25.977	9.36267	3.55596	4.79934	ID723
LL195_00760	6_LL195_CG	764463	764789	+	hypothetical protein	LL195_00760	-0.59468	5.03535	0.135466	0.276826	LL195_00760	42.1131	47.9863	27.7774	22.389	31.919	23.8121	ID724
LL195_00761	6_LL195_CG	764789	765112	+	hypothetical protein	LL195_00761	-0.261228	5.04651	0.496117	0.648149	LL195_00761	36.6929	42.4788	28.549	25.6456	34.1203	30.1804	ID725
LL195_00762	6_LL195_CG	765155	765802	-	hypothetical protein	LL195_00762	0.680649	9.50528	0.184066	0.339019	LL195_00762	670.441	600.105	404.508	1135.49	798.398	751.096	ID726
LL195_00763	6_LL195_CG	766073	767803	+	Putative thiamine pyrophosphate-containing protein YdaP	LL195_00763	0.347099	9.0516	0.550699	0.691565	LL195_00763	700.465	544.582	155.991	632.265	673.77	476.242	ID727
LL195_00764	6_LL195_CG	767965	769770	+	Methyl-accepting chemotaxis protein 4	LL195_00764	-0.560272	6.53887	0.201187	0.358652	LL195_00764	168.863	101.296	61.7276	102.175	64.0073	58.9765	ID728
LL195_00765	6_LL195_CG	769783	770511	+	hypothetical protein	LL195_00765	0.0330682	5.92077	0.936811	0.962776	LL195_00765	89.1676	49.4356	40.7016	79.1349	52.5775	51.8698	ID729
LL195_00766	6_LL195_CG	770554	770766	-	hypothetical protein	LL195_00766	0.0299546	6.33702	0.93476	0.961789	LL195_00766	77.1304	95.5245	67.0644	77.2624	78.4005	89.1569	ID730
LL195_00767	6_LL195_CG	771214	773019	+	Glutamine--fructose-6-phosphate aminotransferase [isomerizing]	LL195_00767	-0.45602	10.2932	0.391432	0.554857	LL195_00767	1871.49	1475.87	1006.48	1305.89	946.056	922.026	ID731
LL195_00768	6_LL195_CG	773132	773872	+	Riboflavin biosynthesis protein RibF	LL195_00768	0.606633	6.02744	0.10161	0.223526	LL195_00768	48.9524	47.4065	58.7055	64.8059	83.5651	87.6802	ID732
LL195_00769	6_LL195_CG	773955	774434	+	hypothetical protein	LL195_00769	-0.782996	5.00714	0.0373644	0.108774	LL195_00769	36.8981	40.476	44.2381	24.9128	25.2304	20.4895	ID733
LL195_00770	6_LL195_CG	774448	774786	+	hypothetical protein	LL195_00770	-0.886245	4.07113	0.026795	0.0844429	LL195_00770	19.3211	20.686	25.0125	13.9219	12.6999	8.49113	ID734
LL195_00771	6_LL195_CG	774931	775335	+	hypothetical protein	LL195_00771	-2.51855	8.8066	2.69e-06	5.01e-05	LL195_00771	710.023	829.575	746.839	197.756	101.006	100.232	ID735
LL195_00772	6_LL195_CG	776029	777933	+	Internalin-J	LL195_00772	0.500315	5.18213	0.194392	0.351169	LL195_00772	30.6743	30.7787	28.6133	57.2344	34.459	35.7181	ID736
LL195_00773	6_LL195_CG	778210	778719	+	hypothetical protein	LL195_00773	0.59744	5.27982	0.113588	0.241396	LL195_00773	31.7515	33.5192	27.3273	57.9671	41.4016	40.7944	ID737
LL195_00774	6_LL195_CG	779106	779765	-	hypothetical protein	LL195_00774	0.251534	4.95789	0.521706	0.671235	LL195_00774	33.1707	31.4902	20.1901	40.8701	29.7177	30.5496	ID738
LL195_00775	6_LL195_CG	780028	780405	+	HTH-type transcriptional repressor YtrA	LL195_00775	NA	NA	NA	NA	LL195_00775	NA	NA	NA	NA	NA	NA	ID739
LL195_00776	6_LL195_CG	780389	781078	+	ABC transporter ATP-binding protein YtrB	LL195_00776	0.508919	0.212815	0.29295	0.460419	LL195_00776	1.31657	0.843251	0.450097	1.22122	0.931324	1.7536	ID740
LL195_00777	6_LL195_CG	781075	781779	+	hypothetical protein	LL195_00777	NA	NA	NA	NA	LL195_00777	NA	NA	NA	NA	NA	NA	ID741
LL195_00778	6_LL195_CG	781794	783794	+	Macrolide export ATP-binding/permease protein MacB	LL195_00778	-0.296199	1.63515	0.542746	0.685846	LL195_00778	4.30877	3.47841	2.05759	1.79112	3.4713	2.86114	ID742
LL195_00779	6_LL195_CG	783823	784326	+	hypothetical protein	LL195_00779	-0.210055	0.497549	0.710246	0.816928	LL195_00779	1.45335	1.71285	1.02879	1.1398	1.52398	1.01524	ID743
LL195_00780	6_LL195_CG	784765	785601	+	putative hydrolase	LL195_00780	0.848604	2.50427	0.0311454	0.0944755	LL195_00780	4.83881	3.58382	3.60077	7.40872	7.78925	6.55294	ID744
LL195_00781	6_LL195_CG	785727	786407	+	Anaerobic regulatory protein	LL195_00781	-0.506313	2.33889	0.201217	0.358652	LL195_00781	6.24087	5.95546	5.20826	3.9079	4.40262	3.96868	ID745
LL195_00782	6_LL195_CG	786488	787099	+	hypothetical protein	LL195_00782	-0.551452	3.69023	0.175614	0.329261	LL195_00782	17.9532	13.8346	13.8244	14.0847	8.55125	8.49113	ID746
LL195_00783	6_LL195_CG	787214	788035	+	Spore germination lipase LipC	LL195_00783	-0.392901	3.87516	0.396001	0.557687	LL195_00783	12.5672	8.90684	28.3561	12.2936	12.9539	12.5521	ID747
LL195_00784	6_LL195_CG	788007	788912	+	putative ABC transporter ATP-binding protein YxlF	LL195_00784	-0.249791	4.59991	0.567686	0.704731	LL195_00784	21.4583	16.786	40.6373	27.5995	17.2718	21.3201	ID748
LL195_00785	6_LL195_CG	788905	789885	+	hypothetical protein	LL195_00785	-0.0977028	5.84366	0.802625	0.881105	LL195_00785	55.0736	51.0167	71.8226	70.7492	43.0949	52.3312	ID749
LL195_00786	6_LL195_CG	790012	790902	+	Putative ring-cleaving dioxygenase MhqA	LL195_00786	2.09577	4.39537	1.84e-06	3.66e-05	LL195_00786	9.45535	9.43387	4.95106	24.1801	40.4702	37.8409	ID750
LL195_00787	6_LL195_CG	790899	791858	+	Putative ring-cleaving dioxygenase MhqA	LL195_00787	1.7925	5.54926	0.000203811	0.00189725	LL195_00787	27.2889	26.5097	9.00193	47.0576	93.6404	77.4355	ID751
LL195_00788	6_LL195_CG	791862	792473	+	Putative hydrolase MhqD	LL195_00788	2.11595	5.48456	1.2e-06	2.56e-05	LL195_00788	21.1677	19.8691	9.19483	54.6291	84.8351	79.0045	ID752
LL195_00789	6_LL195_CG	792483	793103	+	hypothetical protein	LL195_00789	1.13558	4.18333	0.0128334	0.0483484	LL195_00789	15.7475	12.8859	5.27256	20.028	29.4637	25.3811	ID753
LL195_00790	6_LL195_CG	793431	794687	+	GTPase HflX	LL195_00790	0.0517654	6.17409	0.891474	0.935981	LL195_00790	70.975	65.2992	76.2592	96.9647	65.87	57.4075	ID754
LL195_00791	6_LL195_CG	794753	795625	+	putative protein YpbG	LL195_00791	0.119624	6.476	0.741839	0.835204	LL195_00791	88.1929	78.2115	89.3764	99.1629	88.8144	89.8953	ID755
LL195_00792	6_LL195_CG	795631	796620	+	Lipoate-protein ligase LplJ	LL195_00792	-0.320066	6.23076	0.373067	0.535559	LL195_00792	83.679	72.8622	93.3629	66.9227	63.076	70.1442	ID756
LL195_00793	6_LL195_CG	796753	797505	+	hypothetical protein	LL195_00793	0.451825	5.99436	0.240695	0.40567	LL195_00793	64.8538	47.6964	48.8033	52.4309	86.9518	81.4041	ID757
LL195_00794	6_LL195_CG	797540	798187	+	HTH-type transcriptional regulator LutR	LL195_00794	0.155971	5.74583	0.675177	0.791451	LL195_00794	56.0824	45.7727	50.2179	52.838	61.9754	54.6386	ID758
LL195_00795	6_LL195_CG	798228	799217	-	Putative quinone oxidoreductase YhfP	LL195_00795	0.172881	7.22555	0.674411	0.790883	LL195_00795	141.557	121.375	159.013	220.796	142.747	112.046	ID759
LL195_00796	6_LL195_CG	799396	800325	+	Diacylglycerol kinase	LL195_00796	0.866806	7.76428	0.0432844	0.123166	LL195_00796	131.588	121.823	208.588	178.705	285.324	378.317	ID760
LL195_00797	6_LL195_CG	800365	800697	+	hypothetical protein	LL195_00797	0.858377	6.87402	0.0271277	0.08494	LL195_00797	79.0283	86.7231	84.361	108.607	164.336	180.529	ID761
LL195_00798	6_LL195_CG	800735	801601	-	Beta-glucoside kinase	LL195_00798	0.629995	6.14296	0.135851	0.27721	LL195_00798	75.3692	63.0857	27.7131	91.4285	75.0986	90.9105	ID762
LL195_00799	6_LL195_CG	801759	802142	+	hypothetical protein	LL195_00799	0.368515	5.87638	0.482779	0.635742	LL195_00799	28.6567	26.984	98.2497	46.7319	55.5408	96.1713	ID763
LL195_00800	6_LL195_CG	802598	802948	+	hypothetical protein	LL195_00800	0.712371	6.43237	0.0748214	0.18114	LL195_00800	69.7781	70.0162	56.455	70.9934	149.689	100.971	ID764
LL195_00801	6_LL195_CG	803151	803618	-	hypothetical protein	LL195_00801	0.395286	6.885	0.295817	0.463195	LL195_00801	120.492	105.011	80.5673	134.985	136.905	130.782	ID765
LL195_00802	6_LL195_CG	803800	804678	-	PTS system mannose-specific EIID component	LL195_00802	1.79485	10.7346	0.0045898	0.0219967	LL195_00802	1234.1	807.993	244.917	2940.2	2545.9	2449.78	ID766
LL195_00803	6_LL195_CG	804696	805511	-	PTS system mannose-specific EIIC component	LL195_00803	1.72391	10.3662	0.00379797	0.0191119	LL195_00803	902.96	695.498	241.766	2081.85	2037.48	1959.88	ID767
LL195_00804	6_LL195_CG	805686	806171	-	PTS system mannose-specific EIIAB component	LL195_00804	1.13016	8.98677	0.0463423	0.1293	LL195_00804	407.435	427.054	119.919	582.928	809.659	696.735	ID768
LL195_00805	6_LL195_CG	806171	806605	-	PTS system mannose-specific EIIAB component	LL195_00805	1.21633	8.99501	0.0359657	0.106573	LL195_00805	377.53	428.609	114.839	505.991	893.563	740.667	ID769
LL195_00806	6_LL195_CG	806893	809709	-	Transcriptional regulatory protein DagR	LL195_00806	-3.19206	8.67716	1.35e-08	6.79e-07	LL195_00806	720.334	1033.77	458.456	109.584	68.0713	64.4219	ID770
LL195_00807	6_LL195_CG	809902	810537	+	FMN-dependent NADH-azoreductase	LL195_00807	-1.12533	7.93317	0.00453113	0.0218643	LL195_00807	327.364	382.625	294.942	153.629	165.268	141.765	ID771
LL195_00808	6_LL195_CG	810731	812107	+	D-serine/D-alanine/glycine transporter	LL195_00808	-0.771486	8.43109	0.0949704	0.214723	LL195_00808	379.702	394.958	530.857	339.336	201.674	223.723	ID772
LL195_00809	6_LL195_CG	812372	816802	+	2-hydroxyisocaproyl-CoA dehydratase activator	LL195_00809	-0.0666443	10.6347	0.901594	0.941039	LL195_00809	1567.09	1494.72	1817.88	2209.92	1173.47	1275.98	ID773
LL195_00810	6_LL195_CG	816980	819160	+	Internalin-J	LL195_00810	-0.957314	4.19578	0.0134142	0.049722	LL195_00810	24.4505	25.5347	22.0547	14.2475	11.6839	11.1677	ID774
LL195_00811	6_LL195_CG	819277	820125	-	putative isomerase YddE	LL195_00811	-0.0457293	5.6503	0.905463	0.941895	LL195_00811	58.6471	54.9167	39.1584	51.3725	49.6988	46.9781	ID775
LL195_00812	6_LL195_CG	820152	820628	-	Cys-tRNA(Pro)/Cys-tRNA(Cys) deacylase YbaK	LL195_00812	0.0928647	4.54403	0.821111	0.889274	LL195_00812	25.7671	25.7719	15.882	17.0156	30.7337	24.2736	ID776
LL195_00813	6_LL195_CG	820752	821402	+	hypothetical protein	LL195_00813	-0.931066	7.0723	0.0175949	0.0609121	LL195_00813	185.038	199.719	144.352	115.12	88.6451	73.7437	ID777
LL195_00814	6_LL195_CG	821508	822398	+	N-carbamoyl-D-amino acid hydrolase	LL195_00814	0.737357	5.64964	0.0593437	0.154414	LL195_00814	41.1898	41.7409	29.835	45.4293	68.156	74.5743	ID778
LL195_00815	6_LL195_CG	822433	823134	-	putative membrane protein YdfK	LL195_00815	-0.122109	5.38916	0.748128	0.840173	LL195_00815	39.2748	36.2861	55.2976	44.8594	40.4702	34.7952	ID779
LL195_00816	6_LL195_CG	823249	823890	-	hypothetical protein	LL195_00816	1.57764	8.88695	0.016535	0.0577393	LL195_00816	307.068	354.903	50.7323	461.946	946.733	718.978	ID780
LL195_00817	6_LL195_CG	823974	824894	-	Protein RarD	LL195_00817	0.00390713	5.37589	0.996657	1	LL195_00817	21.9884	23.1894	79.217	41.1143	42.5022	40.8867	ID781
LL195_00818	6_LL195_CG	825003	825533	-	hypothetical protein	LL195_00818	1.03849	9.51336	0.0862609	0.201061	LL195_00818	724.916	567.455	143.195	811.947	1135.88	1001.22	ID782
LL195_00819	6_LL195_CG	825789	826250	+	hypothetical protein	LL195_00819	0.59707	7.03278	0.126846	0.263608	LL195_00819	79.0967	114.05	119.469	135.637	148.504	188.651	ID783
LL195_00820	6_LL195_CG	826302	827762	-	Lysine-specific permease	LL195_00820	-2.15007	6.58913	1.62e-07	4.92e-06	LL195_00820	111.036	134.103	225.627	33.8684	36.1523	35.995	ID784
LL195_00821	6_LL195_CG	828118	828879	-	Blue-light photoreceptor	LL195_00821	0.647087	6.93143	0.0875566	0.203074	LL195_00821	108.403	102.033	74.7804	155.257	145.625	145.918	ID785
LL195_00822	6_LL195_CG	829032	829385	+	hypothetical protein	LL195_00822	2.96942	7.55451	5.66e-11	5.31e-09	LL195_00822	48.6104	44.5869	34.4646	198.081	386.753	415.696	ID786
LL195_00823	6_LL195_CG	829540	830178	+	GTP pyrophosphokinase YwaC	LL195_00823	-0.457932	4.54319	0.235529	0.399831	LL195_00823	25.9381	27.3266	27.3273	15.3873	20.4045	22.8891	ID787
LL195_00824	6_LL195_CG	830307	832355	+	Sodium%2C potassium%2C lithium and rubidium/H(+) antiporter	LL195_00824	0.151282	7.89608	0.694973	0.807268	LL195_00824	248.763	226.281	201.901	246.605	271.354	233.875	ID788
LL195_00825	6_LL195_CG	832395	832868	-	hypothetical protein	LL195_00825	-0.571648	3.8828	0.170384	0.322892	LL195_00825	21.219	18.6569	12.5384	8.38569	15.3245	11.6292	ID789
LL195_00826	6_LL195_CG	832896	833354	-	hypothetical protein	LL195_00826	-0.85125	4.19147	0.0434686	0.123166	LL195_00826	27.5111	27.5638	14.8532	10.7467	16.1712	11.906	ID790
LL195_00827	6_LL195_CG	833564	834106	+	HTH-type transcriptional regulator PuuR	LL195_00827	-3.23056	2.85309	7.88e-08	2.81e-06	LL195_00827	5.65953	8.72238	24.1123	0.814145	1.69332	1.56901	ID791
LL195_00828	6_LL195_CG	834122	835216	+	Spermidine/putrescine import ATP-binding protein PotA	LL195_00828	-2.40336	4.46761	3.97e-07	1.04e-05	LL195_00828	19.5091	33.3348	58.1268	6.26892	7.28126	7.3836	ID792
LL195_00829	6_LL195_CG	835216	836025	+	Spermidine/putrescine transport system permease protein PotB	LL195_00829	-2.43753	3.72135	3.48e-06	6.42e-05	LL195_00829	10.2419	20.5279	35.3647	3.74507	2.62464	5.81458	ID793
LL195_00830	6_LL195_CG	836022	836828	+	Inner membrane ABC transporter permease protein YdcV	LL195_00830	-2.44781	4.13848	3.09e-07	8.34e-06	LL195_00830	15.1491	31.0422	42.3734	4.15214	5.50328	6.55294	ID794
LL195_00831	6_LL195_CG	836825	837898	+	Spermidine/putrescine-binding periplasmic protein	LL195_00831	-2.57173	5.2904	1.5e-08	7.42e-07	LL195_00831	34.2137	71.3074	94.7132	10.7467	11.1759	11.7215	ID795
LL195_00832	6_LL195_CG	838028	838729	+	Carbonic anhydrase	LL195_00832	0.319805	6.66362	0.455582	0.611194	LL195_00832	60.0663	107.567	102.815	62.9334	148.588	125.983	ID796
LL195_00833	6_LL195_CG	838797	839339	+	Guanosine-3'%2C5'-bis(diphosphate) 3'-pyrophosphohydrolase	LL195_00833	0.97278	5.70311	0.0105764	0.0415681	LL195_00833	38.6421	36.2071	30.5423	54.4663	76.2839	76.2356	ID797
LL195_00834	6_LL195_CG	839475	840347	+	Putative fructokinase	LL195_00834	0.538768	8.17579	0.222432	0.382904	LL195_00834	233.323	270.394	203.508	281.531	328.503	417.45	ID798
LL195_00835	6_LL195_CG	840432	841358	+	Nitronate monooxygenase	LL195_00835	-0.979951	7.7193	0.0105115	0.0415423	LL195_00835	251.824	285.098	301.629	173.25	126.237	125.613	ID799
LL195_00836	6_LL195_CG	841574	841858	+	hypothetical protein	LL195_00836	0.0992972	1.93144	0.803758	0.881693	LL195_00836	4.17198	3.39936	3.21498	4.23355	3.13263	4.24557	ID800
LL195_00837	6_LL195_CG	841859	842227	+	hypothetical protein	LL195_00837	0.470887	1.85777	0.277223	0.444194	LL195_00837	3.47095	2.10813	3.40788	5.21053	2.9633	4.24557	ID801
LL195_00838	6_LL195_CG	842224	843699	+	Ribonuclease	LL195_00838	0.280417	5.23265	0.452518	0.608713	LL195_00838	37.7188	33.5192	30.4137	48.8487	40.0469	34.6106	NA
LL195_00839	6_LL195_CG	843704	844135	+	hypothetical protein	LL195_00839	-0.212776	2.43127	0.645721	0.767456	LL195_00839	6.82222	6.42979	3.72937	7.32731	4.06396	3.32262	ID802
LL195_00840	6_LL195_CG	844213	844485	+	hypothetical protein	LL195_00840	-0.506874	2.78499	0.228718	0.392049	LL195_00840	9.11339	9.22306	5.46546	6.83882	5.07995	4.89163	ID803
LL195_00841	6_LL195_CG	844620	845024	-	hypothetical protein	LL195_00841	0.696833	4.1586	0.135642	0.276985	LL195_00841	9.83151	9.17035	21.9261	18.4811	16.4252	31.1957	ID804
LL195_00842	6_LL195_CG	845249	847879	+	Calcium-transporting ATPase 1	LL195_00842	1.39799	8.17611	0.00292429	0.0156965	LL195_00842	194.202	176.266	106.802	315.074	519.34	423.634	ID805
LL195_00843	6_LL195_CG	847894	848742	+	hypothetical protein	LL195_00843	1.31297	6.92347	0.00470706	0.0224062	LL195_00843	91.2193	86.2488	31.3782	135.637	230.545	153.117	ID806
LL195_00844	6_LL195_CG	848852	849409	+	Spermine/spermidine acetyltransferase	LL195_00844	-0.579918	4.84599	0.148534	0.2929	LL195_00844	40.6939	33.6246	28.6133	23.1217	29.887	15.8747	ID807
LL195_00845	6_LL195_CG	849426	850088	+	hypothetical protein	LL195_00845	-0.288021	5.14515	0.475097	0.628607	LL195_00845	50.4228	37.2085	28.6776	27.2739	41.4862	26.5809	ID808
LL195_00846	6_LL195_CG	850104	850493	-	putative HTH-type transcriptional regulator	LL195_00846	1.76854	6.37704	5.95e-06	0.000101044	LL195_00846	40.6426	43.243	29.192	116.748	113.452	155.425	ID809
LL195_00847	6_LL195_CG	850614	851438	+	Glyoxal reductase	LL195_00847	1.02446	6.1098	0.00814041	0.03412	LL195_00847	49.0721	37.3666	50.0893	120.738	70.3573	86.5727	ID810
LL195_00848	6_LL195_CG	851517	852485	+	hypothetical protein	LL195_00848	-0.0228864	6.53899	0.951379	0.972077	LL195_00848	103.65	104.221	72.98	93.6267	88.3911	94.51	ID811
LL195_00849	6_LL195_CG	852526	853806	+	3-hydroxy-3-methylglutaryl-coenzyme A reductase	LL195_00849	-0.0759366	7.00696	0.839824	0.902033	LL195_00849	126.664	121.744	147.375	117.888	123.273	134.289	ID812
LL195_00850	6_LL195_CG	854005	855639	+	Phosphate-specific transport system accessory protein PhoU	LL195_00850	-0.151176	7.91904	0.699494	0.810651	LL195_00850	239.222	232.078	292.563	261.748	215.813	210.248	ID813
LL195_00851	6_LL195_CG	855793	859440	+	Pyruvate synthase	LL195_00851	0.802229	10.5387	0.12171	0.255003	LL195_00851	1115.99	1129.19	1007.51	2051.97	1862.14	1757.94	ID814
LL195_00852	6_LL195_CG	859690	861651	-	Fructose-1%2C6-bisphosphatase class 3	LL195_00852	0.784966	7.39252	0.0467834	0.129887	LL195_00852	145.318	135.605	89.1192	212.736	214.543	210.525	ID815
LL195_00853	6_LL195_CG	861766	862677	-	hypothetical protein	LL195_00853	-0.31315	5.34888	0.405911	0.566828	LL195_00853	43.8571	38.6314	52.7256	41.8471	36.9143	29.9959	ID816
LL195_00854	6_LL195_CG	863333	863617	+	hypothetical protein	LL195_00854	0.277008	3.75732	0.50473	0.656056	LL195_00854	12.5843	15.9164	7.90884	14.6546	17.8645	11.7215	ID817
LL195_00855	6_LL195_CG	863809	864699	+	hypothetical protein	LL195_00855	0.0405985	2.04144	0.938995	0.964318	LL195_00855	3.50515	3.79463	4.69387	3.66365	3.72529	4.89163	ID818
LL195_00856	6_LL195_CG	864774	865547	+	hypothetical protein	LL195_00856	NA	NA	NA	NA	LL195_00856	NA	NA	NA	NA	NA	NA	ID819
LL195_00857	6_LL195_CG	865540	866544	+	Internalin-J	LL195_00857	-0.596256	1.49525	0.160326	0.310089	LL195_00857	3.45385	3.10949	3.21498	1.87253	2.11664	2.49196	ID820
LL195_00858	6_LL195_CG	866587	867000	-	Protein PsiE	LL195_00858	0.702808	4.8664	0.0703586	0.17265	LL195_00858	26.5878	22.0299	17.811	35.1711	29.4637	43.6555	ID821
LL195_00859	6_LL195_CG	867173	868810	+	Putative multidrug export ATP-binding/permease protein	LL195_00859	-1.01753	3.71451	0.0626566	0.159933	LL195_00859	8.72012	8.66967	35.1075	10.4211	8.46658	6.92212	ID822
LL195_00860	6_LL195_CG	869104	870489	+	Hexose-6-phosphate:phosphate antiporter	LL195_00860	-0.63301	2.687	0.135253	0.276693	LL195_00860	7.9678	6.77236	8.35894	3.09375	6.34993	5.4454	ID823
LL195_00861	6_LL195_CG	870597	871808	-	Tetracycline resistance protein%2C class C	LL195_00861	-0.0591426	2.42064	0.892938	0.93717	LL195_00861	5.83051	5.13856	5.14396	5.12911	4.82595	5.5377	ID824
LL195_00862	6_LL195_CG	871938	872408	-	hypothetical protein	LL195_00862	0.392152	4.72366	0.317698	0.480812	LL195_00862	23.6811	25.8246	18.8398	20.9235	36.6603	32.2109	ID825
LL195_00863	6_LL195_CG	872610	875252	+	Calcium-transporting ATPase	LL195_00863	0.0494898	8.48596	0.913444	0.946354	LL195_00863	350.07	321.331	385.54	475.298	294.722	323.771	ID805
LL195_00864	6_LL195_CG	875704	881787	+	hypothetical protein	LL195_00864	0.141603	5.79953	0.727954	0.827167	LL195_00864	58.1855	60.2397	40.1872	40.7887	81.0252	53.2542	ID826
LL195_00865	6_LL195_CG	881925	882182	-	hypothetical protein	LL195_00865	-0.102924	2.75395	0.807009	0.882823	LL195_00865	5.23207	5.74465	9.83783	7.40872	4.82595	7.01442	ID827
LL195_00866	6_LL195_CG	882261	882638	+	2-iminobutanoate/2-iminopropanoate deaminase	LL195_00866	-0.28105	5.90493	0.452041	0.608713	LL195_00866	61.9813	79.1865	55.6834	56.2574	57.2341	48.5471	ID828
LL195_00867	6_LL195_CG	882895	883998	+	5-methyltetrahydropteroyltriglutamate--homocysteine methyltransferase	LL195_00867	-0.929945	5.56026	0.0178682	0.0617068	LL195_00867	61.0409	54.337	69.8293	43.5568	27.9397	25.658	ID829
LL195_00868	6_LL195_CG	884103	885203	+	UvrABC system protein C	LL195_00868	-0.280524	4.15291	0.51365	0.663671	LL195_00868	14.6874	13.5447	30.1565	15.2245	18.2031	14.4903	ID830
LL195_00869	6_LL195_CG	885373	886815	+	Arginine transport system permease protein ArtQ	LL195_00869	-2.33624	5.60419	1.32e-05	0.00019716	LL195_00869	30.8624	57.262	154.962	14.8989	16.8485	16.3362	ID831
LL195_00870	6_LL195_CG	886808	887536	+	Arginine transport ATP-binding protein ArtM	LL195_00870	-2.49758	5.04146	3.77e-06	6.8e-05	LL195_00870	21.92	43.243	102.108	7.73438	9.48257	12.3675	ID832
LL195_00871	6_LL195_CG	887585	889432	-	Glutamyl-tRNA(Gln) amidotransferase subunit A	LL195_00871	-0.472453	4.31162	0.255892	0.421863	LL195_00871	26.6391	27.7746	14.3388	14.329	18.7958	16.5208	ID833
LL195_00872	6_LL195_CG	889966	890145	+	hypothetical protein	LL195_00872	1.19039	6.47883	0.0515793	0.13976	LL195_00872	72.7703	80.1352	9.96643	81.6587	195.663	94.6946	ID834
LL195_00873	6_LL195_CG	890365	891123	+	hypothetical protein	LL195_00873	0.988464	7.84082	0.0121868	0.0464714	LL195_00873	149.849	163.274	147.76	225.518	334.091	354.874	ID835
LL195_00874	6_LL195_CG	891203	891757	+	Biofilm operon icaADBC HTH-type negative transcriptional regulator IcaR	LL195_00874	0.218519	3.91738	0.594007	0.727155	LL195_00874	11.7636	13.413	16.5893	11.4794	15.8325	21.2278	ID836
LL195_00875	6_LL195_CG	891774	892115	+	Quaternary ammonium compound-resistance protein SugE	LL195_00875	-0.311271	3.05749	0.448313	0.605921	LL195_00875	8.53204	7.93183	10.9309	5.37336	8.72058	7.93737	ID837
LL195_00876	6_LL195_CG	892118	892438	+	Quaternary ammonium compound-resistance protein SugE	LL195_00876	0.297011	3.75185	0.454722	0.611066	LL195_00876	10.8403	11.9109	13.3743	10.6653	16.4252	17.2592	ID838
LL195_00877	6_LL195_CG	892588	893700	+	D-alanine--D-alanine ligase	LL195_00877	-0.143354	7.56507	0.743651	0.836571	LL195_00877	146.361	130.73	319.119	158.758	196.763	184.128	ID839
LL195_00878	6_LL195_CG	893725	895137	+	UDP-N-acetylmuramoyl-tripeptide--D-alanyl-D-alanine ligase	LL195_00878	-1.01446	7.1613	0.0196173	0.0658112	LL195_00878	146.994	143.432	283.69	127.495	83.3111	73.2822	ID840
LL195_00879	6_LL195_CG	895204	895917	+	Thermostable monoacylglycerol lipase	LL195_00879	0.297956	7.95719	0.455991	0.611315	LL195_00879	207.556	204.91	256.234	323.948	272.963	225.107	ID841
LL195_00880	6_LL195_CG	895929	896954	-	putative HTH-type transcriptional repressor ExuR	LL195_00880	0.407165	6.34136	0.299039	0.465729	LL195_00880	82.1915	81.8744	44.8168	76.3668	93.217	107.616	ID842
LL195_00881	6_LL195_CG	897198	898517	+	hypothetical protein	LL195_00881	-0.999834	5.65743	0.112082	0.239268	LL195_00881	81.9692	109.254	9.90213	21.5748	39.2849	39.7791	ID843
LL195_00882	6_LL195_CG	898514	899392	+	Lactose transport system permease protein LacF	LL195_00882	-0.226619	4.25565	0.730584	0.829153	LL195_00882	27.3231	30.9104	3.08638	7.97862	21.9284	22.6123	ID844
LL195_00883	6_LL195_CG	899379	900212	+	L-arabinose transport system permease protein AraQ	LL195_00883	0.0723592	3.77155	0.903098	0.941039	LL195_00883	20.1931	16.6542	2.70058	7.24589	15.5785	18.9205	ID845
LL195_00884	6_LL195_CG	900228	901760	+	Oligo-1%2C6-glucosidase	LL195_00884	0.537202	4.23602	0.305707	0.470895	LL195_00884	24.707	16.4961	4.62957	16.3643	23.4524	26.9501	ID846
LL195_00885	6_LL195_CG	901762	902676	+	hypothetical protein	LL195_00885	0.426785	2.90643	0.413893	0.573708	LL195_00885	10.8916	5.61289	2.37908	5.78043	8.29725	11.5369	ID847
LL195_00886	6_LL195_CG	902698	903765	+	1%2C4-beta-mannosyl-N-acetylglucosamine phosphorylase	LL195_00886	0.368133	2.9816	0.449945	0.607254	LL195_00886	11.9346	5.34937	3.08638	7.65296	8.88991	9.96785	ID848
LL195_00887	6_LL195_CG	903762	905435	+	Phosphoglucomutase	LL195_00887	0.529097	4.50713	0.269472	0.43517	LL195_00887	33.5126	11.6474	10.4165	27.2739	23.7064	29.4421	ID849
LL195_00888	6_LL195_CG	905897	907450	+	ATP-dependent RNA helicase CshA	LL195_00888	-0.120938	10.1199	0.847557	0.905733	LL195_00888	651.923	513.672	2312.28	1406.27	954.861	836.931	ID850
LL195_00889	6_LL195_CG	907558	907746	+	hypothetical protein	LL195_00889	0.67053	1.7639	0.140156	0.283329	LL195_00889	2.73573	2.60881	2.37908	2.52385	3.30197	6.55294	ID851
LL195_00890	6_LL195_CG	907894	908382	+	Queuosine precursor transporter QueT	LL195_00890	-1.24031	6.28529	0.0028764	0.0154985	LL195_00890	79.0625	97.9225	151.361	61.2237	45.6349	32.0263	ID852
LL195_00891	6_LL195_CG	908414	908971	-	hypothetical protein	LL195_00891	-0.397114	3.39189	0.336339	0.497912	LL195_00891	14.9439	12.1744	8.23034	10.014	9.05924	7.84507	ID853
LL195_00892	6_LL195_CG	909073	910071	+	hypothetical protein	LL195_00892	1.6821	5.90875	0.000452029	0.00367094	LL195_00892	35.9748	35.5219	14.0173	53.7336	134.957	86.2035	ID854
LL195_00893	6_LL195_CG	910088	910399	+	hypothetical protein	LL195_00893	1.56649	3.51118	0.00134196	0.00873358	LL195_00893	8.27557	6.08722	2.76488	10.5025	23.7911	16.89	ID855
LL195_00894	6_LL195_CG	910432	910785	-	putative HTH-type transcriptional regulator YtcD	LL195_00894	0.964211	5.4806	0.0134274	0.049722	LL195_00894	28.2122	36.2334	26.2342	41.44	66.4626	69.1289	ID856
LL195_00895	6_LL195_CG	910913	912079	+	Inner membrane transport protein YdhP	LL195_00895	0.775223	2.56102	0.115029	0.243722	LL195_00895	5.64243	3.05678	4.24377	3.33799	7.45059	11.4446	ID857
LL195_00896	6_LL195_CG	912287	914305	+	Transcriptional regulator ManR	LL195_00896	0.688506	2.72682	0.0878126	0.203333	LL195_00896	6.10409	5.05951	3.85797	6.83882	8.12792	9.41408	ID858
LL195_00897	6_LL195_CG	914320	914649	+	PTS system lactose-specific EIIA component	LL195_00897	NA	NA	NA	NA	LL195_00897	NA	NA	NA	NA	NA	NA	ID859
LL195_00898	6_LL195_CG	914650	914985	+	PTS system cellobiose-specific EIIB component	LL195_00898	0.373301	0.713241	0.506162	0.656827	LL195_00898	2.05179	1.71285	0.192899	1.87253	1.60865	1.8459	ID860
LL195_00899	6_LL195_CG	915005	916330	+	Lichenan permease IIC component	LL195_00899	0.673658	3.36555	0.146356	0.289888	LL195_00899	10.4812	9.75009	3.34358	13.6776	13.2925	10.8908	ID861
LL195_00900	6_LL195_CG	916351	917079	+	Glucosamine-6-phosphate deaminase 1	LL195_00900	0.4891	2.82002	0.236433	0.400818	LL195_00900	8.07039	5.50748	3.79367	7.89721	8.46658	8.21425	ID862
LL195_00901	6_LL195_CG	917079	918032	+	putative oxidoreductase	LL195_00901	0.845254	3.63821	0.043735	0.123616	LL195_00901	11.6781	9.11765	5.72266	19.3767	14.5625	13.9365	ID863
LL195_00902	6_LL195_CG	918050	918817	+	hypothetical protein	LL195_00902	0.581315	3.16739	0.158635	0.307451	LL195_00902	9.62633	6.85141	4.88676	11.398	11.4299	9.32179	ID864
LL195_00903	6_LL195_CG	918935	920323	+	hypothetical protein	LL195_00903	2.69957	8.02983	4.82e-06	8.38e-05	LL195_00903	96.4343	90.465	22.1833	273.797	575.643	509.745	ID865
LL195_00904	6_LL195_CG	920369	920845	-	hypothetical protein	LL195_00904	0.692551	2.41528	0.0873809	0.202833	LL195_00904	4.78752	4.29531	2.95778	5.78043	5.92661	7.93737	ID866
LL195_00905	6_LL195_CG	920978	921460	+	hypothetical protein	LL195_00905	-0.225603	5.82869	0.544552	0.687214	LL195_00905	65.2129	63.0857	55.169	46.4877	55.4561	55.0078	ID867
LL195_00906	6_LL195_CG	921453	922928	+	hypothetical protein	LL195_00906	-0.538843	7.80725	0.171244	0.323435	LL195_00906	298.331	288.365	208.845	226.414	161.542	159.67	ID868
LL195_00907	6_LL195_CG	923078	924457	+	Protoporphyrinogen oxidase	LL195_00907	-0.337898	7.02327	0.395043	0.556895	LL195_00907	134.786	123.036	177.66	150.535	101.26	92.6641	ID869
LL195_00908	6_LL195_CG	924459	924815	+	Holo-[acyl-carrier-protein] synthase	LL195_00908	-0.799546	4.81976	0.0659062	0.165325	LL195_00908	36.8126	30.9631	39.4156	32.81	16.2558	12.4598	ID870
LL195_00909	6_LL195_CG	924834	925940	+	Alanine racemase	LL195_00909	-0.680564	7.03789	0.115616	0.244598	LL195_00909	156.843	137.845	190.455	159.084	69.426	74.1128	ID871
LL195_00910	6_LL195_CG	926146	926424	+	Antitoxin EndoAI	LL195_00910	0.839965	6.76428	0.148958	0.2929	LL195_00910	48.2514	30.726	154.898	75.8783	110.828	231.66	ID872
LL195_00911	6_LL195_CG	926431	926775	+	Endoribonuclease EndoA	LL195_00911	0.475189	6.96172	0.253306	0.419735	LL195_00911	88.3297	73.6527	150.911	118.865	151.89	164.008	ID873
LL195_00912	6_LL195_CG	927026	927862	+	RsbT co-antagonist protein RsbRA	LL195_00912	-0.0719961	8.70378	0.882783	0.930671	LL195_00912	429.099	408.95	443.795	526.67	386.33	306.419	ID874
LL195_00913	6_LL195_CG	927868	928224	+	RsbT antagonist protein RsbS	LL195_00913	-0.246929	7.08416	0.545553	0.687246	LL195_00913	133.777	126.936	180.875	175.692	94.995	101.34	ID875
LL195_00914	6_LL195_CG	928221	928637	+	Serine/threonine-protein kinase RsbT	LL195_00914	-0.379084	7.57917	0.355435	0.517363	LL195_00914	206.479	200.984	240.866	237.812	131.063	129.582	ID876
LL195_00915	6_LL195_CG	928654	929658	+	Phosphoserine phosphatase RsbU	LL195_00915	-0.428591	8.78954	0.388271	0.552321	LL195_00915	443.051	484.421	595.478	509.085	302.596	319.802	ID877
LL195_00916	6_LL195_CG	929808	930152	+	Anti-sigma-B factor antagonist	LL195_00916	-0.388372	6.26859	0.356898	0.518909	LL195_00916	66.102	65.9844	129.949	47.2204	63.1607	89.7107	ID878
LL195_00917	6_LL195_CG	930136	930609	+	Serine-protein kinase RsbW	LL195_00917	-0.450703	6.87787	0.257112	0.421863	LL195_00917	123.621	121.217	162.356	69.2023	102.446	126.259	ID879
LL195_00918	6_LL195_CG	930587	931366	+	RNA polymerase sigma-B factor	LL195_00918	-0.5929	8.66824	0.208337	0.366704	LL195_00918	526.644	475.304	465.4	340.475	344.336	288.053	ID880
LL195_00919	6_LL195_CG	931367	931966	+	Phosphoserine phosphatase RsbX	LL195_00919	-0.659283	8.50394	0.157326	0.305573	LL195_00919	526.456	472.247	334.486	364.737	248.071	231.383	ID881
LL195_00920	6_LL195_CG	932171	933802	+	C4-dicarboxylic acid transporter DauA	LL195_00920	-1.18936	5.79502	0.0122394	0.046565	LL195_00920	44.4555	47.9335	138.887	34.6012	36.1523	30.5496	ID882
LL195_00921	6_LL195_CG	933873	936050	+	Protein YhgF	LL195_00921	-0.734096	8.55813	0.126782	0.263608	LL195_00921	435.357	424.076	552.59	421.971	239.604	187.266	ID883
LL195_00922	6_LL195_CG	936050	936517	+	Protein SprT-like protein	LL195_00922	-1.1783	5.7763	0.00789143	0.0334407	LL195_00922	74.292	70.9912	82.2391	55.1176	19.8965	25.4734	ID884
LL195_00923	6_LL195_CG	936569	936643	+	tRNA-Asn(gtt)	LL195_00923	0.418836	0.227386	0.408109	0.568769	LL195_00923	0.906209	0.764196	1.22169	1.38405	1.01599	1.38442	NA
LL195_00924	6_LL195_CG	936645	936734	+	tRNA-Ser(gct)	LL195_00924	NA	NA	NA	NA	LL195_00924	NA	NA	NA	NA	NA	NA	NA
LL195_00925	6_LL195_CG	936886	937326	+	N-glycosidase YbiA	LL195_00925	0.283136	1.96173	0.52212	0.671235	LL195_00925	3.06059	3.29395	4.05087	2.93092	4.14862	5.5377	ID885
LL195_00926	6_LL195_CG	937342	937827	+	hypothetical protein	LL195_00926	0.00115304	1.94729	1	1	LL195_00926	3.57354	3.47841	4.30807	2.93092	5.24928	3.13803	ID886
LL195_00927	6_LL195_CG	937882	938274	+	hypothetical protein	LL195_00927	0.520696	5.44971	0.194402	0.351169	LL195_00927	40.7965	41.4774	25.2054	35.4153	61.552	57.4075	ID887
LL195_00928	6_LL195_CG	938420	939706	+	PTS system oligo-beta-mannoside-specific EIIC component	LL195_00928	0.099743	3.13123	0.814241	0.886262	LL195_00928	10.1906	9.46022	5.40116	5.94326	9.14391	11.906	ID888
LL195_00929	6_LL195_CG	939787	940500	+	HTH-type transcriptional regulator GmuR	LL195_00929	1.13572	8.00727	0.00772066	0.0330149	LL195_00929	187.448	154.737	140.559	328.752	339.764	392.346	ID889
LL195_00930	6_LL195_CG	940698	940770	+	tRNA-Glu(ttc)	LL195_00930	0.184101	0.331328	0.748344	0.840173	LL195_00930	1.14559	0.869603	1.35029	1.30263	1.35465	1.10754	NA
LL195_00931	6_LL195_CG	940796	940869	+	tRNA-Asp(gtc)	LL195_00931	-0.0207306	0.871505	0.953537	0.972978	LL195_00931	1.26527	1.26488	2.89348	1.1398	2.03198	2.03049	NA
LL195_00932	6_LL195_CG	940996	941376	+	hypothetical protein	LL195_00932	-1.42867	6.34433	0.00400612	0.0199105	LL195_00932	74.7537	114.814	165.378	16.9342	52.3235	62.576	ID890
LL195_00933	6_LL195_CG	941491	942165	+	hypothetical protein	LL195_00933	0.664791	7.22143	0.14818	0.292623	LL195_00933	136.41	153.814	55.8763	128.228	229.19	191.512	ID891
LL195_00934	6_LL195_CG	942296	942793	+	hypothetical protein	LL195_00934	1.576	5.88934	4.67e-05	0.000551139	LL195_00934	29.9904	28.7232	30.6066	65.8643	106.679	93.7717	ID892
LL195_00935	6_LL195_CG	942829	944178	+	Glutathione reductase	LL195_00935	1.21765	8.39296	0.0061563	0.0278888	LL195_00935	213.523	173.973	218.94	492.558	447.459	470.335	ID893
LL195_00936	6_LL195_CG	944207	944881	+	2%2C3-bisphosphoglycerate-dependent phosphoglycerate mutase	LL195_00936	1.16535	8.2488	0.0075819	0.0325985	LL195_00936	204.974	178.822	178.946	440.127	389.971	432.125	ID894
LL195_00937	6_LL195_CG	944924	946060	-	Putative transport protein YhhT	LL195_00937	-0.753766	7.46651	0.0581201	0.152511	LL195_00937	231.87	224.12	209.681	172.843	119.379	102.54	ID895
LL195_00938	6_LL195_CG	946201	946593	+	HTH-type transcriptional repressor YtrA	LL195_00938	0.617887	4.08396	0.121066	0.254032	LL195_00938	13.8325	12.1217	14.0816	14.6546	21.5051	25.2888	ID896
LL195_00939	6_LL195_CG	946596	947699	+	hypothetical protein	LL195_00939	0.361062	6.05534	0.323156	0.485164	LL195_00939	66.0678	59.7654	48.6104	68.3068	80.2632	75.5896	ID897
LL195_00940	6_LL195_CG	947782	948285	+	hypothetical protein	LL195_00940	2.0104	7.83716	0.000245737	0.00219209	LL195_00940	108.899	121.534	42.3091	137.753	487.506	474.119	ID898
LL195_00941	6_LL195_CG	948399	949211	+	putative formate transporter 1	LL195_00941	-1.4999	9.17385	0.00675794	0.0298432	LL195_00941	839.936	731.151	988.477	498.908	219.708	186.343	ID899
LL195_00942	6_LL195_CG	949436	950902	+	Glutarate-semialdehyde dehydrogenase DavD	LL195_00942	0.878133	10.1176	0.183588	0.33858	LL195_00942	1074.63	1095.65	178.367	1060.1	2083.37	1173.53	ID900
LL195_00943	6_LL195_CG	951046	951351	+	Lichenan-specific phosphotransferase enzyme IIB component	LL195_00943	1.80627	3.992	0.00604919	0.0276214	LL195_00943	10.0367	10.3562	0.707295	22.7961	27.7704	23.7198	ID901
LL195_00944	6_LL195_CG	951356	952624	+	Lichenan permease IIC component	LL195_00944	1.98544	6.48677	0.00282786	0.0152661	LL195_00944	52.7995	51.6491	3.92227	132.624	178.56	118.507	ID902
LL195_00945	6_LL195_CG	952639	952989	+	PTS system lactose-specific EIIA component	LL195_00945	2.01204	4.30632	0.00923817	0.037603	LL195_00945	12.2766	10.8832	0.321498	28.4137	41.5709	25.1965	ID903
LL195_00946	6_LL195_CG	953001	954452	+	Aryl-phospho-beta-D-glucosidase BglH	LL195_00946	2.28636	6.75769	0.00148469	0.00940194	LL195_00946	59.8611	47.591	2.89348	160.712	231.392	146.841	ID904
LL195_00947	6_LL195_CG	954525	956423	+	putative licABCH operon regulator	LL195_00947	1.16949	4.79029	0.0125112	0.0474516	LL195_00947	25.3397	18.4198	7.13725	42.4984	43.8569	28.5191	ID905
LL195_00948	6_LL195_CG	956715	958286	+	Energy-dependent translational throttle protein EttA	LL195_00948	1.00119	6.16806	0.00599755	0.0274368	LL195_00948	42.3012	51.1748	50.2179	90.4515	89.1531	107.985	ID906
LL195_00949	6_LL195_CG	958408	959448	+	Putative two-component membrane permease complex subunit SMU_747c	LL195_00949	0.0504165	6.24473	0.909359	0.944206	LL195_00949	57.1596	43.6909	122.619	93.3824	70.4419	67.3753	ID907
LL195_00950	6_LL195_CG	959467	960306	+	Putative two-component membrane permease complex subunit SMU_746c	LL195_00950	-0.737162	5.33027	0.132843	0.27345	LL195_00950	32.0764	28.3807	90.2122	42.417	25.3997	22.4277	ID908
LL195_00951	6_LL195_CG	960395	961315	+	Pantothenate kinase	LL195_00951	-0.210365	8.55564	0.641039	0.763181	LL195_00951	466.834	429.61	314.168	418.878	326.641	300.882	ID909
LL195_00952	6_LL195_CG	961431	962153	+	putative multidrug ABC transporter ATP-binding protein YbhF	LL195_00952	0.422169	6.9331	0.268837	0.435118	LL195_00952	115.362	112.31	85.4541	131.24	155.531	132.905	ID910
LL195_00953	6_LL195_CG	962153	963268	+	putative multidrug ABC transporter permease YbhS	LL195_00953	0.466788	7.38779	0.222018	0.382659	LL195_00953	148.464	152.497	120.69	200.28	201.081	181.452	ID911
LL195_00954	6_LL195_CG	963291	963947	+	Fatty acid metabolism regulator protein	LL195_00954	0.495661	6.16477	0.171521	0.323741	LL195_00954	60.887	62.1371	55.4262	74.6571	78.9085	98.1095	ID912
LL195_00955	6_LL195_CG	963979	965940	-	Lipoteichoic acid synthase 1	LL195_00955	-0.0334329	11.2443	0.950896	0.971935	LL195_00955	2557.27	2402.34	2402.17	3220.68	2114.19	1858.27	ID913
LL195_00956	6_LL195_CG	966199	966822	+	Putative 3-methyladenine DNA glycosylase	LL195_00956	0.455567	5.07386	0.297469	0.464414	LL195_00956	30.9479	34.178	19.8686	20.8421	53.6781	42.1788	ID914
LL195_00957	6_LL195_CG	966931	967599	+	hypothetical protein	LL195_00957	0.878166	7.75078	0.0494463	0.136207	LL195_00957	173.325	173.789	108.088	153.548	416.302	267.009	ID915
LL195_00958	6_LL195_CG	967712	968443	+	putative protein	LL195_00958	-0.0446678	7.23527	0.908931	0.944109	LL195_00958	143.523	147.384	167.886	183.508	142.916	118.322	ID916
LL195_00959	6_LL195_CG	968467	969462	+	Lipoate-protein ligase LplJ	LL195_00959	-0.229939	7.22871	0.550531	0.691565	LL195_00959	152.824	158.979	173.673	164.864	133.857	115.184	ID917
LL195_00960	6_LL195_CG	969502	970107	-	TVP38/TMEM64 family inner membrane protein YdjZ	LL195_00960	0.415926	5.58431	0.277434	0.44421	LL195_00960	49.1576	44.9822	28.9348	57.153	56.7261	50.4853	ID918
LL195_00961	6_LL195_CG	970234	972291	-	Undecaprenyl phosphate-alpha-4-amino-4-deoxy-L-arabinose arabinosyl transferase	LL195_00961	-0.0404034	4.02409	0.919284	0.951356	LL195_00961	17.2864	16.4961	15.4319	16.6086	14.4779	16.7977	ID919
LL195_00962	6_LL195_CG	972479	972549	+	tRNA-Gly(tcc)	LL195_00962	0.296427	1.28219	0.535268	0.681602	LL195_00962	2.39376	1.26488	2.76488	3.01234	2.11664	2.67655	NA
LL195_00963	6_LL195_CG	972648	973790	+	Epoxyqueuosine reductase	LL195_00963	0.305283	7.43422	0.497762	0.649696	LL195_00963	109.668	96.3941	258.098	202.722	198.541	172.038	ID920
LL195_00964	6_LL195_CG	973811	974320	+	tRNA (cytidine(34)-2'-O)-methyltransferase	LL195_00964	-0.215803	6.25566	0.617438	0.745476	LL195_00964	63.9134	57.1566	125.127	99.8956	63.838	48.0857	ID921
LL195_00965	6_LL195_CG	974333	975073	+	FMN reductase (NADPH)	LL195_00965	-0.0343638	7.54487	0.941658	0.966139	LL195_00965	125.296	136.659	304.844	271.273	130.639	151.364	ID922
LL195_00966	6_LL195_CG	975123	975284	-	hypothetical protein	LL195_00966	1.80861	9.62493	0.00409388	0.0202396	LL195_00966	503.921	454.012	94.0059	1119.86	1116.57	1449.03	ID923
LL195_00967	6_LL195_CG	975372	975830	-	Low molecular weight protein-tyrosine-phosphatase YfkJ	LL195_00967	-0.148119	4.43177	0.709748	0.816689	LL195_00967	19.9195	17.8137	30.1565	20.6793	18.8805	21.597	ID924
LL195_00968	6_LL195_CG	975843	976589	-	hypothetical protein	LL195_00968	0.196215	3.97744	0.634489	0.757944	LL195_00968	13.5076	10.3825	20.0615	14.4104	18.4571	17.3514	ID925
LL195_00969	6_LL195_CG	976685	977653	-	hypothetical protein	LL195_00969	-1.2361	5.93136	0.00352924	0.017952	LL195_00969	76.3951	98.3178	81.7247	53.9778	21.0818	33.7799	ID926
LL195_00970	6_LL195_CG	977665	979470	-	Chaperone protein HtpG	LL195_00970	-1.17494	5.94954	0.00153907	0.00960106	LL195_00970	82.9267	79.7663	93.7487	42.9869	35.3903	35.1644	ID927
LL195_00971	6_LL195_CG	979673	980143	+	DNA protection during starvation protein	LL195_00971	1.32997	11.0154	0.0482681	0.133483	LL195_00971	1680.01	1557.62	296.678	1743.82	3729.78	3411.87	ID928
LL195_00972	6_LL195_CG	980377	980679	+	putative protein	LL195_00972	2.41735	7.2394	1.36e-07	4.27e-06	LL195_00972	45.3276	55.312	42.3091	132.624	294.637	336.6	ID929
LL195_00973	6_LL195_CG	980792	981922	+	ComE operon protein 3	LL195_00973	-0.227996	5.33469	0.549988	0.691565	LL195_00973	37.8727	37.551	54.9761	31.426	43.1796	36.6411	ID930
LL195_00974	6_LL195_CG	981932	982159	+	hypothetical protein	LL195_00974	-0.647792	3.38874	0.100098	0.22141	LL195_00974	12.6869	11.4629	13.8244	9.44408	7.28126	7.47589	ID931
LL195_00975	6_LL195_CG	982358	983575	-	putative transporter YycB	LL195_00975	-1.69034	5.67609	1.63e-05	0.000239106	LL195_00975	75.8822	77.6845	79.9243	31.0189	21.0818	20.2126	ID932
LL195_00976	6_LL195_CG	983572	984261	-	Pyruvate dehydrogenase complex repressor	LL195_00976	-1.23978	3.97559	0.0013576	0.00881499	LL195_00976	20.1247	20.5015	25.1411	8.79277	9.05924	9.96785	ID933
LL195_00977	6_LL195_CG	984383	985429	+	hypothetical protein	LL195_00977	0.28925	6.68958	0.426635	0.585041	LL195_00977	98.8794	89.3056	90.3408	100.058	116.754	123.583	ID934
LL195_00978	6_LL195_CG	985439	986338	-	hypothetical protein	LL195_00978	-0.712768	6.23551	0.0499169	0.136753	LL195_00978	99.4778	91.0184	89.8265	60.898	63.2453	46.8858	ID935
LL195_00979	6_LL195_CG	986359	987180	-	hypothetical protein	LL195_00979	-0.137654	5.9108	0.720898	0.824556	LL195_00979	67.675	62.0844	59.027	40.463	71.3733	59.8071	ID936
LL195_00980	6_LL195_CG	987338	987796	+	hypothetical protein	LL195_00980	-1.04738	5.35063	0.00759002	0.0325985	LL195_00980	47.5845	50.516	66.4214	19.051	29.9717	30.5496	ID937
LL195_00981	6_LL195_CG	987890	988123	+	hypothetical protein	LL195_00981	2.63209	8.17801	3.03e-05	0.000393192	LL195_00981	98.8452	111.335	31.121	184.892	532.294	779.431	ID938
LL195_00982	6_LL195_CG	988351	988665	+	hypothetical protein	LL195_00982	0.745769	4.6663	0.0587825	0.153521	LL195_00982	20.8428	22.9522	12.9242	28.088	35.3903	31.8418	ID939
LL195_00983	6_LL195_CG	988681	989526	+	Protein LiaH	LL195_00983	0.660931	6.73972	0.0914558	0.209021	LL195_00983	81.6614	105.564	61.0203	155.013	129.454	108.17	ID940
LL195_00984	6_LL195_CG	989717	990850	+	N-acetylglucosamine-6-phosphate deacetylase	LL195_00984	1.14489	8.98733	0.0582461	0.152686	LL195_00984	474.939	373.033	100.114	624.368	970.609	501.808	ID941
LL195_00985	6_LL195_CG	990866	991570	+	Glucosamine-6-phosphate deaminase	LL195_00985	1.04374	8.45932	0.0403284	0.115965	LL195_00985	316.729	254.899	117.99	495.814	588.512	337.615	ID942
LL195_00986	6_LL195_CG	991586	992308	+	HTH-type transcriptional repressor YvoA	LL195_00986	0.840731	8.74748	0.110094	0.236107	LL195_00986	419.267	326.075	178.431	592.616	671.315	390.684	ID943
LL195_00987	6_LL195_CG	992428	993483	+	putative undecaprenyl-phosphate N-acetylglucosaminyl 1-phosphate transferase	LL195_00987	-0.0543529	8.49243	0.902863	0.941039	LL195_00987	374.777	325.89	399.879	392.581	361.1	306.142	ID944
LL195_00988	6_LL195_CG	993596	994504	+	putative protease YdcP	LL195_00988	-1.20328	6.40857	0.0186168	0.0636386	LL195_00988	63.3491	64.8249	226.913	68.2254	44.7035	41.1635	ID945
LL195_00989	6_LL195_CG	994519	995745	+	putative protease YdcP	LL195_00989	-1.73337	6.59718	0.000575714	0.00444483	LL195_00989	81.7298	102.06	262.342	67.2484	35.729	31.1034	ID946
LL195_00990	6_LL195_CG	995829	996386	+	Protein LemA	LL195_00990	-0.486088	8.25514	0.269286	0.435118	LL195_00990	306.35	337.854	425.02	277.379	249.764	236.183	ID947
LL195_00991	6_LL195_CG	996409	997323	+	Protease HtpX	LL195_00991	-0.201168	8.94462	0.678191	0.793664	LL195_00991	467.997	511.274	601.522	557.201	397.675	420.127	ID948
LL195_00992	6_LL195_CG	997361	998179	-	hypothetical protein	LL195_00992	1.18492	10.0629	0.0272194	0.0850381	LL195_00992	802.474	758.926	399.043	1560.15	1433.82	1463.34	ID949
LL195_00993	6_LL195_CG	998417	999001	-	Putative triphosphatase YjbK	LL195_00993	0.511058	6.12404	0.177021	0.33089	LL195_00993	68.1196	62.9276	41.2803	88.9046	83.5651	73.2822	ID950
LL195_00994	6_LL195_CG	999018	999485	-	hypothetical protein	LL195_00994	0.752715	5.9059	0.0434009	0.123166	LL195_00994	48.2685	49.8045	35.7505	80.8446	73.9979	70.7902	ID951
LL195_00995	6_LL195_CG	999644	1000312	+	GTP pyrophosphokinase YjbM	LL195_00995	0.42579	6.86647	0.255359	0.421806	LL195_00995	111.652	102.165	84.7468	141.58	141.985	117.584	ID952
LL195_00996	6_LL195_CG	1000344	1001138	+	NAD kinase 1	LL195_00996	0.426569	7.06063	0.259294	0.422885	LL195_00996	122.697	105.617	113.231	166.086	165.691	127.275	ID953
LL195_00997	6_LL195_CG	1001157	1002047	+	Ribosomal large subunit pseudouridine synthase D	LL195_00997	0.302793	7.22135	0.425985	0.584433	LL195_00997	143.403	121.296	135.994	176.181	156.293	161.793	ID954
LL195_00998	6_LL195_CG	1002125	1002913	+	Enoyl-[acyl-carrier-protein] reductase [NADH] FabI	LL195_00998	0.505272	8.00492	0.252687	0.419113	LL195_00998	169.7	170.31	297	287.23	282.022	334.754	ID955
LL195_00999	6_LL195_CG	1002941	1004215	-	Protein DltD	LL195_00999	-1.8158	10.1876	0.00073179	0.00541255	LL195_00999	1733.17	2167.1	1548.14	675.985	443.818	427.787	ID956
LL195_01000	6_LL195_CG	1004215	1004451	-	D-alanyl carrier protein	LL195_01000	-1.84934	6.76247	1.61e-05	0.000237866	LL195_01000	161.579	192.63	154.898	72.5403	32.2577	36.4565	ID957
LL195_01001	6_LL195_CG	1004477	1005661	-	Peptidoglycan O-acetyltransferase	LL195_01001	-1.3748	9.79343	0.00961819	0.0387755	LL195_01001	1153.26	1404.14	1284.58	703.34	401.655	376.471	ID958
LL195_01002	6_LL195_CG	1005658	1007205	-	D-alanine--D-alanyl carrier protein ligase	LL195_01002	-1.09917	10.38	0.0396583	0.114388	LL195_01002	1763.21	1848.51	1838.65	1172.69	738.37	633.051	ID959
LL195_01003	6_LL195_CG	1007227	1007373	-	hypothetical protein	LL195_01003	-1.70023	4.60893	8.56e-05	0.000931547	LL195_01003	41.5488	36.3916	33.2429	16.9342	7.11193	10.1524	ID960
LL195_01004	6_LL195_CG	1007581	1008255	+	Ribose-5-phosphate isomerase A	LL195_01004	0.301791	4.91186	0.450821	0.607853	LL195_01004	25.0319	19.8428	35.9434	32.1587	28.109	39.2254	ID961
LL195_01005	6_LL195_CG	1008300	1008734	-	Acetyltransferase	LL195_01005	0.75846	6.80519	0.0445542	0.125679	LL195_01005	89.6805	79.9507	79.5385	172.924	124.12	124.506	ID962
LL195_01006	6_LL195_CG	1008752	1009501	-	putative protein YbbA	LL195_01006	0.521004	7.36714	0.182982	0.337906	LL195_01006	158.826	127.884	119.919	227.309	185.418	170.838	ID963
LL195_01007	6_LL195_CG	1009720	1010739	+	Branched-chain-amino-acid aminotransferase	LL195_01007	-0.387668	8.89795	0.427601	0.585511	LL195_01007	464.954	522.025	634.958	501.92	375.154	362.627	ID964
LL195_01008	6_LL195_CG	1010937	1011701	+	Daunorubicin/doxorubicin resistance ATP-binding protein DrrA	LL195_01008	0.446428	3.28516	0.26631	0.431547	LL195_01008	7.74552	8.88049	7.97314	10.2582	8.80524	14.4903	ID965
LL195_01009	6_LL195_CG	1011698	1012450	+	Daunorubicin/doxorubicin resistance ABC transporter permease protein DrrB	LL195_01009	0.311029	3.90722	0.410201	0.570749	LL195_01009	13.5418	14.467	11.9597	15.3873	17.2718	16.9823	ID966
LL195_01010	6_LL195_CG	1012484	1013959	-	Multidrug resistance protein 3	LL195_01010	-0.728912	7.39594	0.0993212	0.219864	LL195_01010	158.193	168.15	303.622	183.101	96.0957	100.786	ID967
LL195_01011	6_LL195_CG	1014100	1015152	+	Putative aminopeptidase YsdC	LL195_01011	0.748357	8.78825	0.128154	0.265934	LL195_01011	393.603	350.45	245.624	494.43	638.549	529.681	ID968
LL195_01012	6_LL195_CG	1015165	1015644	+	Hydroperoxy fatty acid reductase gpx1	LL195_01012	1.19514	7.8585	0.00274996	0.0149026	LL195_01012	163.34	149.888	109.952	261.178	368.72	339.276	ID969
LL195_01013	6_LL195_CG	1015777	1016232	+	Transcriptional regulatory protein YpdB	LL195_01013	0.300988	2.34673	0.483975	0.636715	LL195_01013	5.88181	4.79599	2.70058	4.07073	6.77326	5.81458	ID970
LL195_01014	6_LL195_CG	1016229	1016657	+	hypothetical protein	LL195_01014	0.315912	2.3677	0.434942	0.593543	LL195_01014	4.71913	5.05951	3.79367	4.96628	7.19659	4.79934	ID971
LL195_01015	6_LL195_CG	1016654	1017565	+	Daunorubicin/doxorubicin resistance ATP-binding protein DrrA	LL195_01015	0.506291	3.29949	0.204002	0.360802	LL195_01015	8.73722	8.16899	7.33015	10.5839	14.4779	9.41408	ID972
LL195_01016	6_LL195_CG	1017558	1018412	+	hypothetical protein	LL195_01016	0.0297492	2.64649	0.942482	0.966139	LL195_01016	6.56574	5.61289	6.17276	7.00165	6.09594	5.62999	ID973
LL195_01017	6_LL195_CG	1018494	1020062	+	Peptide chain release factor 3	LL195_01017	-0.82878	7.49038	0.10227	0.224107	LL195_01017	133.127	123.879	433.057	158.677	123.189	106.508	ID974
LL195_01018	6_LL195_CG	1020170	1020595	+	Transcriptional activatory protein BadR	LL195_01018	0.969681	4.9713	0.036549	0.107308	LL195_01018	19.2869	15.0995	29.2563	19.6209	54.1861	50.6699	ID975
LL195_01019	6_LL195_CG	1020648	1022009	+	Multidrug export protein MepA	LL195_01019	0.54515	2.47146	0.285244	0.452068	LL195_01019	3.81292	2.08178	7.65164	4.88487	6.1806	8.49113	ID976
LL195_01020	6_LL195_CG	1022291	1023058	+	hypothetical protein	LL195_01020	0.939448	4.59242	0.0678685	0.169251	LL195_01020	8.70303	9.77644	31.2496	23.2031	31.8343	39.9637	ID977
LL195_01021	6_LL195_CG	1023161	1023928	+	hypothetical protein	LL195_01021	0.0621453	5.32964	0.886606	0.932955	LL195_01021	29.0842	25.9563	62.9492	37.6135	44.1109	41.2558	ID978
LL195_01022	6_LL195_CG	1023891	1025306	+	Ktr system potassium uptake protein B	LL195_01022	-0.354465	6.24422	0.376431	0.539563	LL195_01022	67.7776	63.6655	123.584	82.1472	55.7101	61.4684	ID979
LL195_01023	6_LL195_CG	1025386	1025754	-	hypothetical protein	LL195_01023	1.51318	10.1072	0.0334136	0.10049	LL195_01023	753.077	867.679	96.1278	954.992	2242.2	1703.76	ID980
LL195_01024	6_LL195_CG	1025784	1026815	-	hypothetical protein	LL195_01024	0.3206	6.501	0.554589	0.6949	LL195_01024	111.43	107.515	22.3762	53.1637	127.507	120.906	ID981
LL195_01025	6_LL195_CG	1027000	1027479	+	Methylated-DNA--protein-cysteine methyltransferase%2C constitutive	LL195_01025	0.137077	1.88444	0.778041	0.862179	LL195_01025	2.82122	2.5561	5.07966	3.33799	3.13263	4.89163	ID982
LL195_01026	6_LL195_CG	1027495	1029663	-	ATP-dependent Clp protease ATP-binding subunit ClpE	LL195_01026	0.209029	8.01613	0.683248	0.798256	LL195_01026	330.732	222.987	166.471	131.891	439.585	261.102	NA
LL195_01027	6_LL195_CG	1029827	1030438	-	hypothetical protein	LL195_01027	-0.661432	6.92012	0.0756572	0.18238	LL195_01027	149.695	130.994	164.092	98.1045	92.6244	90.449	ID983
LL195_01028	6_LL195_CG	1030584	1031375	+	hypothetical protein	LL195_01028	-0.406429	5.13209	0.303699	0.468688	LL195_01028	37.7701	27.7746	54.1402	27.6809	32.3423	30.1804	ID984
LL195_01029	6_LL195_CG	1031376	1032842	-	zeta-carotene-forming phytoene desaturase	LL195_01029	0.0601564	5.93931	0.889334	0.93443	LL195_01029	58.1684	46.247	75.6806	96.8018	49.8682	40.979	ID985
LL195_01030	6_LL195_CG	1032953	1033237	-	hypothetical protein	LL195_01030	0.355761	4.36273	0.382689	0.547142	LL195_01030	19.7656	18.8677	15.3033	20.435	31.665	16.9823	ID986
LL195_01031	6_LL195_CG	1033544	1033810	+	Phosphocarrier protein HPr	LL195_01031	-0.528008	10.6479	0.326149	0.488582	LL195_01031	2288.74	2003.56	1391.96	1660.69	1170.76	1110.68	ID987
LL195_01032	6_LL195_CG	1033810	1035528	+	Phosphoenolpyruvate-protein phosphotransferase	LL195_01032	-0.572248	13.2344	0.316288	0.479989	LL195_01032	12827.2	12349.3	9395.71	10815.1	6643.72	5793.35	ID988
LL195_01033	6_LL195_CG	1035641	1036675	+	hypothetical protein	LL195_01033	-0.0872262	5.40834	0.827277	0.892864	LL195_01033	32.709	37.3929	61.0203	34.2755	50.7995	38.2101	ID989
LL195_01034	6_LL195_CG	1036688	1037548	+	2-hydroxy-3-oxopropionate reductase	LL195_01034	-0.109006	5.51759	0.843718	0.903342	LL195_01034	23.0143	22.4252	97.1566	44.9408	26.9237	60.1763	ID990
LL195_01035	6_LL195_CG	1037587	1038732	-	Putative N-acetyl-LL-diaminopimelate aminotransferase	LL195_01035	-0.606983	7.07053	0.137628	0.280026	LL195_01035	183.789	164.539	138.051	149.396	96.9423	73.0053	ID991
LL195_01036	6_LL195_CG	1038952	1039173	+	hypothetical protein	LL195_01036	2.16611	5.04708	1.69e-07	5.06e-06	LL195_01036	12.3963	14.4934	9.19483	70.1793	41.3169	50.8545	ID992
LL195_01037	6_LL195_CG	1039478	1039711	+	putative protein YkuJ	LL195_01037	0.160611	7.98364	0.71254	0.817936	LL195_01037	191.398	212.526	313.074	206.304	306.236	288.791	ID993
LL195_01038	6_LL195_CG	1039913	1040365	+	CBS domain-containing protein YkuL	LL195_01038	0.593301	6.34454	0.11951	0.251513	LL195_01038	73.42	73.3365	47.3888	79.2163	115.484	98.3864	ID994
LL195_01039	6_LL195_CG	1040362	1041240	+	HTH-type transcriptional regulator GltR	LL195_01039	0.868182	7.668	0.0219334	0.0715374	LL195_01039	162.502	138.873	130.399	262.399	271.015	254.826	ID995
LL195_01040	6_LL195_CG	1041288	1041998	+	2%2C3%2C4%2C5-tetrahydropyridine-2%2C6-dicarboxylate N-acetyltransferase	LL195_01040	0.288354	7.81333	0.475847	0.629059	LL195_01040	167.238	154.341	285.94	241.15	225.296	275.316	ID996
LL195_01041	6_LL195_CG	1042062	1043177	+	N-acetyldiaminopimelate deacetylase	LL195_01041	-0.11287	8.16297	0.808198	0.883212	LL195_01041	231.545	212.842	448.939	296.023	239.774	290.175	ID997
LL195_01042	6_LL195_CG	1043221	1044102	-	putative MscS family protein YkuT	LL195_01042	-0.156361	7.81207	0.703936	0.81325	LL195_01042	198.528	173.868	338.151	239.196	174.327	223.908	ID998
LL195_01043	6_LL195_CG	1044438	1045631	+	Glycine betaine/carnitine transport ATP-binding protein GbuA	LL195_01043	-1.20386	6.09893	0.0609455	0.157131	LL195_01043	26.7588	37.024	222.798	54.0592	38.8616	31.3803	ID999
LL195_01044	6_LL195_CG	1045624	1046472	+	Glycine betaine/carnitine transport permease protein GbuB	LL195_01044	-1.51421	6.33024	0.0106706	0.0418217	LL195_01044	41.5488	67.5918	248.132	64.7245	27.7704	32.4878	ID1000
LL195_01045	6_LL195_CG	1046486	1047388	+	Glycine betaine/carnitine transport binding protein GbuC	LL195_01045	-1.6756	6.38473	0.0015311	0.00958808	LL195_01045	52.9705	92.336	236.108	52.5938	25.6537	41.0712	ID1001
LL195_01046	6_LL195_CG	1047503	1047994	+	PTS system glucose-specific EIIA component	LL195_01046	-0.921143	6.1342	0.0121306	0.0464287	LL195_01046	86.0215	94.6286	94.6489	40.0559	55.2021	50.1162	ID1002
LL195_01047	6_LL195_CG	1048106	1048801	+	Copper homeostasis protein CutC	LL195_01047	0.459653	5.78764	0.241977	0.407342	LL195_01047	51.3632	53.2302	34.7217	48.523	76.1145	67.0984	ID1003
LL195_01048	6_LL195_CG	1048882	1049754	+	Conserved virulence factor B	LL195_01048	0.058181	5.95116	0.879766	0.928298	LL195_01048	56.4585	48.4869	76.7736	53.0823	68.918	67.0984	ID1004
LL195_01049	6_LL195_CG	1049889	1050602	+	Protein LiaF	LL195_01049	-0.190651	6.2156	0.600426	0.731429	LL195_01049	83.2344	68.3824	85.7756	79.2977	69.5953	59.0688	ID1005
LL195_01050	6_LL195_CG	1050599	1051657	+	Sensor histidine kinase LiaS	LL195_01050	-0.00839747	7.1899	0.982614	0.992831	LL195_01050	155.406	137.424	146.217	147.442	147.572	141.488	ID1006
LL195_01051	6_LL195_CG	1051654	1052292	+	Transcriptional regulatory protein LiaR	LL195_01051	0.0194935	6.25861	0.956986	0.974625	LL195_01051	77.8314	68.8831	81.2103	80.6818	76.1992	74.1128	ID1007
LL195_01052	6_LL195_CG	1052311	1052970	+	Ktr system potassium uptake protein A	LL195_01052	-0.0494991	6.96683	0.896412	0.937963	LL195_01052	133.538	130.414	117.475	139.382	117.431	111.769	ID1008
LL195_01053	6_LL195_CG	1053126	1054046	+	hypothetical protein	LL195_01053	0.410459	6.08096	0.328379	0.490914	LL195_01053	41.4975	43.77	89.1192	57.3158	86.1898	88.0494	ID1009
LL195_01054	6_LL195_CG	1054043	1054894	+	hypothetical protein	LL195_01054	0.250289	5.75237	0.50763	0.658004	LL195_01054	40.8307	46.9849	59.7986	58.6999	59.2661	57.4997	ID1010
LL195_01055	6_LL195_CG	1054935	1055900	-	Polyisoprenyl-teichoic acid--peptidoglycan teichoic acid transferase TagU	LL195_01055	-0.290559	7.66909	0.447541	0.605459	LL195_01055	265.229	216.32	189.941	202.152	181.777	165.116	ID1011
LL195_01056	6_LL195_CG	1056009	1057676	-	Ribonuclease J1	LL195_01056	-1.02116	10.2586	0.0676106	0.168907	LL195_01056	2090.13	1772.59	1060.49	1108.7	804.748	512.329	ID1012
LL195_01057	6_LL195_CG	1057683	1057892	-	hypothetical protein	LL195_01057	-0.905761	6.24243	0.0330857	0.0996105	LL195_01057	130.614	116.342	48.5461	47.6275	60.6207	49.5624	ID1013
LL195_01058	6_LL195_CG	1058376	1059146	+	5-amino-6-(5-phospho-D-ribitylamino)uracil phosphatase YcsE	LL195_01058	0.404496	6.586	0.269041	0.435118	LL195_01058	70.5133	79.7926	97.671	104.862	112.69	110.569	ID1014
LL195_01059	6_LL195_CG	1059194	1060222	-	putative HTH-type transcriptional repressor ExuR	LL195_01059	-0.485921	5.29987	0.220003	0.37965	LL195_01059	57.6041	42.874	36.9722	43.0683	28.5324	26.5809	ID1015
LL195_01060	6_LL195_CG	1060485	1061888	+	hypothetical protein	LL195_01060	1.4466	2.38689	0.000508921	0.00406855	LL195_01060	3.64193	2.08178	2.63628	7.81579	6.34993	8.76802	ID1016
LL195_01061	6_LL195_CG	1061904	1062728	+	Transketolase 1	LL195_01061	1.44766	1.48237	0.00385451	0.0193274	LL195_01061	2.15438	0.579735	1.73609	3.41941	3.80996	4.98393	ID1017
LL195_01062	6_LL195_CG	1062721	1063668	+	1-deoxy-D-xylulose-5-phosphate synthase	LL195_01062	1.13568	2.37487	0.00629638	0.0282985	LL195_01062	4.51395	2.398	2.70058	7.32731	6.60393	7.3836	ID1018
LL195_01063	6_LL195_CG	1063665	1065128	+	Glycerol kinase	LL195_01063	1.01312	3.26879	0.0165167	0.0577393	LL195_01063	8.72012	6.08722	4.17947	15.4688	11.8532	11.26	ID1019
LL195_01064	6_LL195_CG	1065125	1066981	+	PTS system beta-glucoside-specific EIIBCA component	LL195_01064	1.04761	3.99919	0.0136491	0.0503019	LL195_01064	15.1662	9.56563	6.36565	18.8067	23.2831	22.52	ID30
LL195_01065	6_LL195_CG	1067001	1068266	+	hypothetical protein	LL195_01065	0.854765	4.77887	0.0235949	0.0759024	LL195_01065	23.5614	19.6846	15.239	35.9852	34.6283	35.349	ID1020
LL195_01066	6_LL195_CG	1068327	1069130	-	hypothetical protein	LL195_01066	-1.32412	2.93264	0.00152036	0.00957127	LL195_01066	12.345	9.9609	9.77353	4.88487	3.04797	4.89163	ID1021
LL195_01067	6_LL195_CG	1069198	1069779	-	putative molybdenum cofactor guanylyltransferase	LL195_01067	0.40388	5.40563	0.301359	0.46738	LL195_01067	36.2826	31.6746	41.4089	61.9564	34.0356	48.6394	ID1022
LL195_01068	6_LL195_CG	1069760	1070422	-	Sulfate/thiosulfate import ATP-binding protein CysA	LL195_01068	0.429241	4.58095	0.360999	0.523031	LL195_01068	15.6449	11.3575	34.2074	29.7977	19.8118	32.5801	ID1023
LL195_01069	6_LL195_CG	1070425	1071096	-	Molybdenum transport system permease protein ModB	LL195_01069	0.667059	4.40492	0.191459	0.347585	LL195_01069	11.8149	8.16899	29.192	19.7023	20.6585	37.4717	ID1024
LL195_01070	6_LL195_CG	1071200	1071970	+	Molybdate-binding protein ModA	LL195_01070	0.31249	5.31068	0.404224	0.565828	LL195_01070	36.3339	35.9436	33.7573	54.792	39.7929	37.1026	ID1025
LL195_01071	6_LL195_CG	1072065	1073288	+	Molybdopterin molybdenumtransferase	LL195_01071	1.42934	7.65479	0.00102863	0.00717497	LL195_01071	145.865	121.955	59.4128	259.956	336.801	285.007	ID1026
LL195_01072	6_LL195_CG	1073267	1073752	+	Molybdopterin-guanine dinucleotide biosynthesis adapter protein	LL195_01072	1.4554	5.6176	0.000552933	0.00432823	LL195_01072	35.308	29.3557	13.8887	73.0288	73.6592	69.2212	ID1027
LL195_01073	6_LL195_CG	1073749	1074171	+	Molybdopterin synthase catalytic subunit	LL195_01073	1.66024	5.14953	5.38e-05	0.000609212	LL195_01073	23.2366	16.7596	11.0595	51.454	48.8522	61.5607	ID1028
LL195_01074	6_LL195_CG	1074155	1074403	+	Molybdopterin synthase sulfur carrier subunit	LL195_01074	2.11796	4.28688	5.03e-06	8.7e-05	LL195_01074	10.6522	7.66831	3.47217	28.0066	33.951	33.4108	ID1029
LL195_01075	6_LL195_CG	1074416	1074898	+	Cyclic pyranopterin monophosphate synthase	LL195_01075	1.99767	6.40055	2.09e-06	4.12e-05	LL195_01075	44.2675	37.4983	19.6114	110.317	145.71	149.518	ID1030
LL195_01076	6_LL195_CG	1074927	1075928	+	GTP 3'%2C8-cyclase 2	LL195_01076	1.87814	7.61663	5.83e-05	0.000657008	LL195_01076	118.218	94.8921	38.5797	261.585	336.547	327.739	ID1031
LL195_01077	6_LL195_CG	1075963	1076451	-	Molybdenum cofactor biosynthesis protein B	LL195_01077	2.35962	7.49025	4.81e-06	8.38e-05	LL195_01077	78.3272	77.5264	19.9329	266.551	321.645	314.91	ID1032
LL195_01078	6_LL195_CG	1076463	1077461	-	Sulfur carrier protein ThiS adenylyltransferase	LL195_01078	1.43541	8.21957	0.00705628	0.0309247	LL195_01078	218.277	202.565	61.7919	341.859	493.263	470.612	ID1033
LL195_01079	6_LL195_CG	1077593	1078147	+	hypothetical protein	LL195_01079	-0.375162	7.05997	0.336818	0.498243	LL195_01079	163.819	143.643	144.224	84.1012	118.278	145.918	ID1034
LL195_01080	6_LL195_CG	1078196	1078747	-	Peptide deformylase 2	LL195_01080	1.08888	8.51005	0.0172379	0.0598969	LL195_01080	244.711	258.14	196.564	395.105	497.158	595.579	ID1035
LL195_01081	6_LL195_CG	1079581	1080696	+	Pyruvate dehydrogenase E1 component subunit alpha	LL195_01081	2.30791	11.7538	0.000313751	0.00266484	LL195_01081	1578.17	1500.2	403.029	5379.71	6526.97	5332.62	ID1036
LL195_01082	6_LL195_CG	1080699	1081676	+	Pyruvate dehydrogenase E1 component subunit beta	LL195_01082	2.25294	11.4025	0.000464996	0.0037654	LL195_01082	1373.81	1122.47	320.34	4817.95	4724.18	3883.96	ID1037
LL195_01083	6_LL195_CG	1081787	1083421	+	Dihydrolipoyllysine-residue acetyltransferase component of pyruvate dehydrogenase complex	LL195_01083	2.43828	12.0895	0.000158558	0.0015302	LL195_01083	2166.66	1393.92	512.339	7951.51	7587.49	6536.7	ID1038
LL195_01084	6_LL195_CG	1083426	1084001	+	Dihydrolipoyl dehydrogenase	LL195_01084	2.93485	11.0484	7.52e-06	0.000123484	LL195_01084	876.253	389.898	203.379	3881.92	3730.63	3625.53	ID1039
LL195_01085	6_LL195_CG	1084082	1084831	+	Dihydrolipoyl dehydrogenase	LL195_01085	3.20391	11.8275	1.55e-06	3.15e-05	LL195_01085	1289.11	531.037	314.682	6739.17	6717.81	6215.51	ID1040
LL195_01086	6_LL195_CG	1084857	1084952	+	hypothetical protein	LL195_01086	1.57141	3.83962	0.00304453	0.0160622	LL195_01086	14.0206	4.11085	3.34358	25.9712	19.3038	19.0128	ID1041
LL195_01087	6_LL195_CG	1085018	1085329	+	hypothetical protein	LL195_01087	0.636101	6.82127	0.146519	0.289888	LL195_01087	142.925	67.381	55.1047	165.027	137.751	109.923	ID1042
LL195_01088	6_LL195_CG	1085458	1086411	+	L-lactate dehydrogenase	LL195_01088	1.46595	8.39426	0.00152502	0.00957127	LL195_01088	213.9	195.107	127.442	449.571	564.213	468.397	ID1043
LL195_01089	6_LL195_CG	1086411	1086683	+	hypothetical protein	LL195_01089	1.63722	6.68222	3.44e-05	0.000429152	LL195_01089	59.5191	57.3938	32.8571	151.431	167.977	146.934	ID1044
LL195_01090	6_LL195_CG	1086705	1087235	+	hypothetical protein	LL195_01090	1.66176	8.58569	0.000245813	0.00219209	LL195_01090	190.663	208.046	154.833	567.703	608.154	575.736	ID1045
LL195_01091	6_LL195_CG	1087293	1088237	-	Cobalt/magnesium transport protein CorA	LL195_01091	-1.05457	7.02266	0.0185208	0.0634935	LL195_01091	118.748	152.549	254.948	123.75	68.4946	61.007	ID1046
LL195_01092	6_LL195_CG	1088438	1089052	-	hypothetical protein	LL195_01092	-0.688749	5.81809	0.0958123	0.215139	LL195_01092	71.1118	64.8513	72.5299	63.1777	39.5389	26.5809	ID1047
LL195_01093	6_LL195_CG	1089183	1089956	+	Inositol-1-monophosphatase	LL195_01093	0.0314211	6.97954	0.934238	0.961789	LL195_01093	114.712	118.556	141.009	119.191	125.39	137.889	ID1048
LL195_01094	6_LL195_CG	1090148	1091986	+	GTP-binding protein TypA/BipA	LL195_01094	-0.317576	9.06065	0.597185	0.72883	LL195_01094	338.033	335.508	1103.89	661.249	487.421	277.439	ID1049
LL195_01095	6_LL195_CG	1092161	1093039	+	hypothetical protein	LL195_01095	0.933573	9.28916	0.0925794	0.210564	LL195_01095	461.089	576.151	252.569	501.269	1167.03	795.398	ID1050
LL195_01096	6_LL195_CG	1093071	1093301	-	hypothetical protein	LL195_01096	0.593681	5.80958	0.138782	0.2814	LL195_01096	40.1639	47.1694	46.6815	42.0099	78.8239	81.4041	ID1051
LL195_01097	6_LL195_CG	1093507	1093788	+	hypothetical protein	LL195_01097	0.482674	7.69694	0.211657	0.371102	LL195_01097	159.732	188.598	170.844	184.567	265.597	275.316	ID1052
LL195_01098	6_LL195_CG	1093964	1095172	+	putative peptidoglycan glycosyltransferase FtsW	LL195_01098	-0.5557	7.76578	0.167139	0.318456	LL195_01098	265.417	236.585	274.752	243.999	158.325	126.075	ID1053
LL195_01099	6_LL195_CG	1095450	1098890	+	2-oxoglutarate carboxylase small subunit	LL195_01099	-1.34018	11.144	0.0178529	0.0617068	LL195_01099	3180.23	3447.95	3104.9	1922.52	1028.52	893.23	ID1054
LL195_01100	6_LL195_CG	1099044	1099937	+	Vitamin B12-binding protein	LL195_01100	-2.9189	6.35293	2.93e-11	3.31e-09	LL195_01100	127.69	162.141	142.295	28.8207	13.9699	14.3057	ID1055
LL195_01101	6_LL195_CG	1100219	1101022	+	Teichoic acid translocation permease protein TagG	LL195_01101	-1.11818	7.1289	0.00490505	0.0232701	LL195_01101	147.097	169.23	258.163	82.5543	92.963	89.0646	ID1056
LL195_01102	6_LL195_CG	1101035	1102042	+	Teichoic acids export ATP-binding protein TagH	LL195_01102	-1.35536	7.47444	0.00105793	0.00732496	LL195_01102	183.328	228.442	354.933	94.6851	96.0957	108.816	ID1057
LL195_01103	6_LL195_CG	1102266	1104590	+	Exo-glucosaminidase LytG	LL195_01103	-0.55603	10.131	0.281316	0.448374	LL195_01103	1363.06	1389.73	1251.27	1149.08	840.054	734.299	ID1058
LL195_01104	6_LL195_CG	1104653	1106659	-	hypothetical protein	LL195_01104	0.00784254	9.30408	0.988037	0.996524	LL195_01104	773.338	757.925	359.627	727.846	601.212	572.229	ID1059
LL195_01105	6_LL195_CG	1106945	1107934	+	putative glycosyltransferase YkoT	LL195_01105	-0.733763	7.56864	0.064067	0.161485	LL195_01105	212.378	191.681	306.902	150.698	146.98	129.767	ID1060
LL195_01106	6_LL195_CG	1107946	1110048	+	hypothetical protein	LL195_01106	-1.53978	7.98953	0.000845876	0.006112	LL195_01106	339.315	354.64	440.066	189.859	94.9104	105.216	ID1061
LL195_01107	6_LL195_CG	1110079	1112403	+	Teichoic acid poly(ribitol-phosphate) polymerase	LL195_01107	-1.39522	8.61353	0.00185001	0.0112106	LL195_01107	505.425	608.327	588.341	232.194	203.452	211.448	ID1062
LL195_01108	6_LL195_CG	1112400	1113410	+	hypothetical protein	LL195_01108	-1.38759	7.86327	0.000431595	0.00353557	LL195_01108	287.61	409.188	313.332	137.102	116.246	132.72	ID1063
LL195_01109	6_LL195_CG	1113459	1114346	-	UTP--glucose-1-phosphate uridylyltransferase	LL195_01109	-0.111378	8.12289	0.797597	0.877589	LL195_01109	293.253	236.664	338.408	282.427	295.484	225.846	ID1064
LL195_01110	6_LL195_CG	1114570	1115283	+	Ribitol-5-phosphate cytidylyltransferase	LL195_01110	0.0953514	7.62631	0.805409	0.882519	LL195_01110	188.833	165.277	218.876	164.864	226.735	220.493	ID1065
LL195_01111	6_LL195_CG	1115276	1116301	+	Ribulose-5-phosphate reductase 1	LL195_01111	-0.233485	8.6778	0.630119	0.755287	LL195_01111	410.479	376.67	540.373	476.112	309.284	343.706	ID1066
LL195_01112	6_LL195_CG	1116444	1117823	+	putative glycosyltransferase EpsJ	LL195_01112	-1.21213	5.83481	0.00170293	0.0105008	LL195_01112	81.1656	72.0189	85.4541	41.5214	26.7544	34.7029	ID1067
LL195_01113	6_LL195_CG	1117823	1118977	+	Teichoic acid poly(glycerol phosphate) polymerase	LL195_01113	-1.09346	6.21511	0.00312788	0.0163229	LL195_01113	96.0582	101.085	105.837	58.6999	41.9942	41.2558	ID1068
LL195_01114	6_LL195_CG	1118990	1120141	+	Teichoic acid glycerol-phosphate primase	LL195_01114	-1.28077	6.45026	0.000546699	0.00429136	LL195_01114	107.343	128.675	135.093	55.8503	48.7675	48.0857	ID1069
LL195_01115	6_LL195_CG	1120206	1120589	+	Glycerol-3-phosphate cytidylyltransferase	LL195_01115	-0.0867263	6.7216	0.825224	0.890993	LL195_01115	80.4132	93.5745	152.004	105.432	92.1164	109.277	ID1070
LL195_01116	6_LL195_CG	1120707	1122197	+	Nicotinate phosphoribosyltransferase pncB2	LL195_01116	0.209533	8.10863	0.627503	0.753111	LL195_01116	276.65	225.57	265.621	360.748	285.747	241.351	ID1071
LL195_01117	6_LL195_CG	1122209	1123033	+	NH(3)-dependent NAD(+) synthetase	LL195_01117	-0.0359536	7.34939	0.929458	0.958365	LL195_01117	169.461	146.62	179.01	221.855	128.099	132.905	ID1072
LL195_01118	6_LL195_CG	1123046	1123354	+	hypothetical protein	LL195_01118	0.326363	6.4095	0.367716	0.530309	LL195_01118	77.25	66.406	82.4963	94.6851	89.0684	99.7708	ID1073
LL195_01119	6_LL195_CG	1123414	1123818	+	hypothetical protein	LL195_01119	0.392706	5.92185	0.306626	0.471656	LL195_01119	45.8747	42.347	68.9934	63.9918	65.1927	77.0663	ID1074
LL195_01120	6_LL195_CG	1123959	1125503	+	GMP synthase [glutamine-hydrolyzing]	LL195_01120	-0.89943	10.2082	0.0958085	0.215139	LL195_01120	1181.27	1321.43	2117.71	1086.4	726.009	664.524	ID1075
LL195_01121	6_LL195_CG	1125794	1126150	+	Metallothiol transferase FosB	LL195_01121	0.813959	1.62095	0.0851927	0.199965	LL195_01121	1.86371	1.79191	3.02208	2.11678	4.31796	5.16852	ID1076
LL195_01122	6_LL195_CG	1126907	1127794	+	Glutamine transport ATP-binding protein GlnQ	LL195_01122	-0.465576	3.08519	0.420149	0.579247	LL195_01122	13.576	13.1494	2.25048	9.44408	5.07995	6.55294	ID1077
LL195_01123	6_LL195_CG	1127794	1128543	+	hypothetical protein	LL195_01123	-1.01139	2.33229	0.0586801	0.153396	LL195_01123	10.1222	7.35209	1.99329	3.58224	3.55596	2.58426	ID1078
LL195_01124	6_LL195_CG	1128584	1128901	+	hypothetical protein	LL195_01124	-0.768455	1.21118	0.242164	0.407413	LL195_01124	4.32587	3.39936	0.385797	2.36102	1.35465	1.10754	ID1079
LL195_01125	6_LL195_CG	1128898	1129773	+	hypothetical protein	LL195_01125	-0.515612	2.87422	0.353248	0.515245	LL195_01125	12.5672	10.6197	2.12188	5.45477	6.26527	6.09147	ID1080
LL195_01126	6_LL195_CG	1129781	1130698	+	hypothetical protein	LL195_01126	-0.0450533	3.40522	0.942842	0.966156	LL195_01126	15.833	12.6751	3.34358	10.2582	13.4619	7.2913	ID1081
LL195_01127	6_LL195_CG	1130691	1132004	+	hypothetical protein	LL195_01127	-0.387596	3.89105	0.402532	0.564789	LL195_01127	24.2625	18.3407	7.33015	11.3166	13.9699	13.0136	ID1082
LL195_01128	6_LL195_CG	1132829	1133602	+	Multiple antibiotic resistance protein MarA	LL195_01128	0.348469	4.22929	0.394711	0.556895	LL195_01128	13.9693	17.2076	18.1968	13.6776	25.0611	24.089	ID1083
LL195_01129	6_LL195_CG	1133667	1134023	+	hypothetical protein	LL195_01129	0.123677	4.35037	0.755041	0.844998	LL195_01129	16.7905	22.0299	19.5471	17.0156	26.0771	20.4895	ID1084
LL195_01130	6_LL195_CG	1134750	1135562	-	hypothetical protein	LL195_01130	-0.29672	1.3459	0.545168	0.687246	LL195_01130	3.40256	2.79327	1.80039	1.30263	2.53997	2.76885	ID1085
LL195_01131	6_LL195_CG	1135968	1136147	+	hypothetical protein	LL195_01131	-0.272692	4.50626	0.487932	0.639829	LL195_01131	27.9557	26.5888	19.6757	24.3429	18.9651	18.1821	ID1086
LL195_01132	6_LL195_CG	1136292	1136603	+	hypothetical protein	LL195_01132	-0.360695	4.66267	0.359332	0.521254	LL195_01132	31.8028	28.4334	24.8196	26.9482	23.7064	15.5978	ID1087
LL195_01133	6_LL195_CG	1136606	1136746	+	hypothetical protein	LL195_01133	-0.993102	0.328091	0.0911805	0.209021	LL195_01133	1.84661	1.37028	1.28599	1.62829	0.338663	0.276885	ID1088
LL195_01134	6_LL195_CG	1136758	1137126	+	hypothetical protein	LL195_01134	-0.998711	2.32454	0.0236527	0.0760016	LL195_01134	7.71133	6.71966	5.01536	4.88487	2.45531	2.39967	ID1089
LL195_01135	6_LL195_CG	1137163	1137582	+	hypothetical protein	LL195_01135	-0.839913	3.64883	0.0368915	0.108018	LL195_01135	17.3035	15.1258	15.3676	11.6423	7.11193	7.93737	ID1090
LL195_01136	6_LL195_CG	1137668	1138141	+	hypothetical protein	LL195_01136	-0.725457	3.35348	0.0794732	0.188992	LL195_01136	15.4056	11.1994	11.1238	10.0954	6.1806	6.55294	ID1091
LL195_01137	6_LL195_CG	1138131	1138568	+	hypothetical protein	LL195_01137	-0.244234	3.80028	0.535642	0.681771	LL195_01137	16.3118	13.6501	15.0461	9.76974	13.2079	15.0441	ID1092
LL195_01138	6_LL195_CG	1138972	1139310	+	hypothetical protein	LL195_01138	0.747843	3.54382	0.0982603	0.218399	LL195_01138	6.68543	5.7183	13.7601	11.1538	17.1025	15.4133	ID1093
LL195_01139	6_LL195_CG	1139328	1139771	+	putative N-acetyltransferase YjaB	LL195_01139	0.74424	3.63224	0.13212	0.272758	LL195_01139	6.42895	5.05951	16.3964	11.398	17.0178	17.9975	ID1094
LL195_01140	6_LL195_CG	1139771	1140226	+	hypothetical protein	LL195_01140	0.189431	4.69563	0.632247	0.756228	LL195_01140	20.8941	20.5806	31.0567	21.3306	30.903	30.365	ID1095
LL195_01141	6_LL195_CG	1140240	1141238	-	hypothetical protein	LL195_01141	0.299761	3.6839	0.432964	0.591703	LL195_01141	11.5755	12.4907	10.2879	14.4918	12.5305	15.321	ID1096
LL195_01142	6_LL195_CG	1141235	1141831	-	Mycothiol acetyltransferase	LL195_01142	0.176231	2.45439	0.653164	0.774148	LL195_01142	6.0186	5.40208	3.72937	6.26892	5.33395	5.62999	ID1097
LL195_01143	6_LL195_CG	1141828	1142547	-	HTH-type transcriptional regulator ZntR	LL195_01143	0.186456	2.08755	0.645992	0.767456	LL195_01143	4.59944	4.45342	2.57198	4.23355	4.06396	5.07622	ID1098
LL195_01144	6_LL195_CG	1142798	1144513	+	ATP-binding/permease protein CydD	LL195_01144	1.81424	4.62736	1.98e-05	0.000281621	LL195_01144	9.54084	7.72102	15.6891	43.801	31.8343	39.7791	ID1099
LL195_01145	6_LL195_CG	1144515	1146161	+	putative ABC transporter ATP-binding protein	LL195_01145	0.798247	4.96672	0.0589336	0.153522	LL195_01145	21.3729	21.9245	25.1411	61.5494	28.9557	28.4268	ID1100
LL195_01146	6_LL195_CG	1146200	1146508	-	putative protein YjcS	LL195_01146	NA	NA	NA	NA	LL195_01146	NA	NA	NA	NA	NA	NA	ID1101
LL195_01147	6_LL195_CG	1146576	1146923	+	HTH-type transcriptional regulator AdhR	LL195_01147	0.473243	2.32283	0.231461	0.395307	LL195_01147	4.27457	3.84733	4.30807	5.0477	7.02726	5.16852	NA
LL195_01148	6_LL195_CG	1146948	1148087	+	hypothetical protein	LL195_01148	0.182607	4.25006	0.640241	0.763181	LL195_01148	18.1926	17.84	17.2323	20.2722	24.2144	15.967	ID1102
LL195_01149	6_LL195_CG	1148206	1148676	+	hypothetical protein	LL195_01149	0.119169	3.19559	0.774576	0.859015	LL195_01149	7.79682	6.98317	11.4453	9.60691	8.97457	9.78326	ID1103
LL195_01150	6_LL195_CG	1148673	1148963	+	hypothetical protein	LL195_01150	-0.0036346	2.14299	1	1	LL195_01150	4.37716	3.84733	4.82247	3.98931	3.4713	5.5377	ID1104
LL195_01151	6_LL195_CG	1149243	1150778	+	Internalin-A	LL195_01151	0.701745	5.0195	0.0589434	0.153522	LL195_01151	24.177	25.0604	24.7553	35.9038	44.0262	40.4252	ID1105
LL195_01152	6_LL195_CG	1150813	1151160	-	hypothetical protein	LL195_01152	-0.255461	2.34137	0.531368	0.678981	LL195_01152	6.34346	4.84869	5.01536	5.12911	4.31796	4.15327	ID1106
LL195_01153	6_LL195_CG	1151225	1151797	-	ATP-dependent Clp protease proteolytic subunit	LL195_01153	-0.330074	7.95567	0.424229	0.582952	LL195_01153	326.953	303.649	198.557	172.517	244.43	242.736	ID1107
LL195_01154	6_LL195_CG	1151928	1152335	-	hypothetical protein	LL195_01154	2.07035	7.21547	0.000541156	0.00428364	LL195_01154	70.0859	86.6967	14.596	120.005	320.714	279.654	ID1108
LL195_01155	6_LL195_CG	1152427	1152906	+	Precorrin-2 dehydrogenase	LL195_01155	1.18139	3.28366	0.0143697	0.0522499	LL195_01155	4.53105	4.47977	8.93764	7.16448	14.6472	18.6436	ID1109
LL195_01156	6_LL195_CG	1153034	1154389	+	Electron transport complex subunit RsxC	LL195_01156	1.14306	6.09107	0.00677029	0.0298432	LL195_01156	53.3295	52.2289	21.7332	82.7985	107.526	91.1874	ID1110
LL195_01157	6_LL195_CG	1154386	1154940	+	hypothetical protein	LL195_01157	1.17509	4.51528	0.0114282	0.0443352	LL195_01157	19.0646	16.9441	5.91556	29.5535	27.7704	37.7486	ID1111
LL195_01158	6_LL195_CG	1155088	1155438	+	Propanediol utilization protein PduU	LL195_01158	1.24827	1.99832	0.0031275	0.0163229	LL195_01158	2.87251	2.37164	1.73609	4.39638	5.33395	7.10671	ID1112
LL195_01159	6_LL195_CG	1155444	1155875	+	Propanediol utilization protein PduV	LL195_01159	1.5406	2.72151	0.000220201	0.00201469	LL195_01159	3.23158	2.63516	4.30807	10.0954	8.21258	11.0754	ID1113
LL195_01160	6_LL195_CG	1155900	1156643	+	hypothetical protein	LL195_01160	1.24635	3.27162	0.00200302	0.0118086	LL195_01160	6.49735	4.84869	5.78696	12.1308	11.6839	16.89	ID1114
LL195_01161	6_LL195_CG	1156636	1157193	+	Bifunctional adenosylcobalamin biosynthesis protein CobU	LL195_01161	1.39009	1.76523	0.00158469	0.00983625	LL195_01161	1.74402	1.42299	2.50768	4.07073	4.23329	6.36835	ID1115
LL195_01162	6_LL195_CG	1157195	1157941	+	Adenosylcobinamide-GDP ribazoletransferase	LL195_01162	1.31252	1.69922	0.0141848	0.0517782	LL195_01162	1.59014	0.816899	3.27928	3.33799	3.80996	6.64524	ID1116
LL195_01163	6_LL195_CG	1157942	1158517	+	Adenosylcobalamin/alpha-ribazole phosphatase	LL195_01163	0.951356	1.34482	0.0285905	0.0885363	LL195_01163	1.9663	1.29123	1.86469	3.74507	2.37064	3.78409	ID1117
LL195_01164	6_LL195_CG	1158927	1159811	-	Regulatory protein SoxS	LL195_01164	1.4778	7.67803	0.00352284	0.0179518	LL195_01164	149.832	137.713	36.9079	382.567	271.185	250.396	ID1118
LL195_01165	6_LL195_CG	1160114	1160401	+	Propanediol utilization protein PduA	LL195_01165	3.62143	0.771802	1.35e-11	1.9e-09	LL195_01165	0.376162	0.15811	0.192899	2.44244	4.40262	2.86114	ID1119
LL195_01166	6_LL195_CG	1160394	1161197	+	Propanediol utilization protein PduB	LL195_01166	2.57133	1.92114	6.5e-08	2.38e-06	LL195_01166	1.64144	1.00136	0.514396	6.51316	7.87392	5.26081	ID1120
LL195_01167	6_LL195_CG	1161216	1162880	+	Propanediol dehydratase large subunit	LL195_01167	2.38642	3.19125	4.84e-07	1.22e-05	LL195_01167	4.25747	3.00408	1.41459	12.8635	19.1345	14.2134	ID1121
LL195_01168	6_LL195_CG	1162918	1163577	+	Propanediol dehydratase medium subunit	LL195_01168	1.76077	1.05978	0.000115275	0.00118557	LL195_01168	1.09429	1.02771	0.642995	2.76809	4.48729	2.39967	ID1122
LL195_01169	6_LL195_CG	1163591	1164106	+	Propanediol dehydratase small subunit	LL195_01169	2.06857	1.21419	1.02e-05	0.000157249	LL195_01169	0.974602	1.21217	0.385797	3.33799	4.57195	3.41491	ID1123
LL195_01170	6_LL195_CG	1164152	1165972	+	Diol dehydratase-reactivating factor alpha subunit	LL195_01170	1.49785	3.47452	0.000563144	0.00439595	LL195_01170	6.90771	6.56155	3.85797	11.7237	21.6744	15.8747	ID1124
LL195_01171	6_LL195_CG	1165969	1166316	+	hypothetical protein	LL195_01171	1.93228	0.0135806	0.000119392	0.00121566	LL195_01171	0.444555	0.527032	0.192899	1.7097	1.86265	1.19983	ID1125
LL195_01172	6_LL195_CG	1166329	1166766	+	Carbon dioxide-concentrating mechanism protein CcmK	LL195_01172	1.92011	1.41589	7.29e-06	0.000120859	LL195_01172	1.23108	1.15947	0.900193	3.74507	3.89463	5.07622	ID1126
LL195_01173	6_LL195_CG	1166791	1167066	+	Propanediol utilization protein PduA	LL195_01173	1.49716	0.93948	0.000809251	0.0059233	LL195_01173	1.07719	0.869603	1.02879	2.19819	3.64063	2.58426	ID1127
LL195_01174	6_LL195_CG	1167070	1167705	+	Phosphate propanoyltransferase	LL195_01174	1.49088	1.91457	0.000243495	0.00218525	LL195_01174	2.23988	1.95002	1.67179	4.72204	5.67261	6.27606	ID1128
LL195_01175	6_LL195_CG	1167726	1168565	+	Chaperone protein DnaK	LL195_01175	1.6622	2.27197	2.76e-05	0.000372693	LL195_01175	2.29117	2.4507	2.18618	6.7574	7.87392	7.3836	ID1129
LL195_01176	6_LL195_CG	1168562	1169041	+	hypothetical protein	LL195_01176	1.74256	0.846161	0.000101795	0.00106639	LL195_01176	0.854914	0.869603	0.707295	2.19819	3.04797	3.04573	ID1130
LL195_01177	6_LL195_CG	1169046	1169309	+	Carbon dioxide concentrating mechanism protein CcmL	LL195_01177	NA	NA	NA	NA	LL195_01177	NA	NA	NA	NA	NA	NA	ID1131
LL195_01178	6_LL195_CG	1169324	1170319	+	Cob(I)yrinic acid a%2Cc-diamide adenosyltransferase	LL195_01178	1.7399	1.90669	3.19e-05	0.000407178	LL195_01178	2.08599	1.50204	1.54319	4.64063	6.60393	6.09147	ID1132
LL195_01179	6_LL195_CG	1170326	1171735	+	Succinate-semialdehyde dehydrogenase (acetylating)	LL195_01179	1.36897	2.64176	0.00111314	0.0075769	LL195_01179	4.17198	3.47841	2.70058	7.89721	11.7685	7.2913	ID1133
LL195_01180	6_LL195_CG	1171751	1172869	+	Aldehyde-alcohol dehydrogenase	LL195_01180	1.27209	2.9043	0.00139852	0.00898798	LL195_01180	4.61654	3.63652	4.88676	10.4211	11.0066	10.2447	ID1134
LL195_01181	6_LL195_CG	1172897	1173601	+	Glycerol uptake facilitator protein	LL195_01181	1.29626	2.03543	0.00169633	0.010483	LL195_01181	1.9492	2.52975	2.63628	4.96628	6.6886	5.72229	ID1135
LL195_01182	6_LL195_CG	1173667	1174860	+	Acetate kinase	LL195_01182	0.198271	4.14868	0.612995	0.741057	LL195_01182	16.1408	14.0454	19.2256	21.3306	19.2191	16.0593	ID1136
LL195_01183	6_LL195_CG	1174874	1175959	+	Threonine-phosphate decarboxylase	LL195_01183	-0.142609	5.19811	0.724793	0.824976	LL195_01183	36.0603	31.5956	47.7103	49.2558	30.2257	24.9196	ID1137
LL195_01184	6_LL195_CG	1175949	1176824	+	L-threonine kinase	LL195_01184	-0.525804	4.4699	0.257938	0.421863	LL195_01184	18.2097	19.9745	40.0586	27.3553	12.2765	14.5826	ID1138
LL195_01185	6_LL195_CG	1177414	1178553	+	Aldehyde-alcohol dehydrogenase	LL195_01185	-0.398079	1.64165	0.359403	0.521254	LL195_01185	3.74452	3.74193	2.76488	3.50082	2.45531	1.8459	ID1139
LL195_01186	6_LL195_CG	1178837	1179409	+	putative transcriptional regulatory protein pdtaR	LL195_01186	1.8177	6.39604	1.68e-06	3.35e-05	LL195_01186	44.4042	35.4956	31.6997	132.136	144.355	117.215	ID1140
LL195_01187	6_LL195_CG	1179402	1180859	+	putative sensor histidine kinase pdtaS	LL195_01187	1.32257	7.16767	0.0018978	0.0113787	LL195_01187	96.6224	89.8589	59.7986	283.892	195.07	137.243	ID1141
LL195_01188	6_LL195_CG	1180949	1182370	+	Cell division protein FtsA	LL195_01188	NA	NA	NA	NA	LL195_01188	NA	NA	NA	NA	NA	NA	ID1142
LL195_01189	6_LL195_CG	1182412	1183776	+	Ethanolamine ammonia-lyase heavy chain	LL195_01189	0.0970519	0.887447	0.837207	0.900477	LL195_01189	2.23988	1.66015	1.15739	2.44244	2.11664	0.922949	ID1143
LL195_01190	6_LL195_CG	1183796	1184677	+	Ethanolamine ammonia-lyase light chain	LL195_01190	0.200574	0.493818	0.685942	0.800196	LL195_01190	1.43626	1.00136	1.28599	1.87253	0.931324	1.47672	ID1144
LL195_01191	6_LL195_CG	1184700	1185353	+	Ethanolamine utilization protein EutL	LL195_01191	NA	NA	NA	NA	LL195_01191	NA	NA	NA	NA	NA	NA	ID1145
LL195_01192	6_LL195_CG	1185368	1185889	+	Carbon dioxide-concentrating mechanism protein CcmK	LL195_01192	-0.122273	0.170319	0.923434	0.954249	LL195_01192	1.38496	1.23852	0.514396	1.22122	0.846658	0.922949	ID1146
LL195_01193	6_LL195_CG	1185889	1187349	+	Aldehyde-alcohol dehydrogenase	LL195_01193	0.377341	2.04254	0.340125	0.501819	LL195_01193	3.72743	3.55747	3.27928	5.21053	4.57195	3.96868	ID1147
LL195_01194	6_LL195_CG	1187381	1187665	+	Propanediol utilization protein PduA	LL195_01194	NA	NA	NA	NA	LL195_01194	NA	NA	NA	NA	NA	NA	ID1148
LL195_01195	6_LL195_CG	1187831	1188586	+	hypothetical protein	LL195_01195	-0.31637	1.16236	0.471568	0.625198	LL195_01195	2.44505	2.13448	2.57198	2.36102	1.77798	1.56901	ID1149
LL195_01196	6_LL195_CG	1188599	1189240	+	Phosphate propanoyltransferase	LL195_01196	0.00871179	0.510721	1	1	LL195_01196	1.43626	1.55474	0.964493	0.976974	1.60865	1.47672	ID1150
LL195_01197	6_LL195_CG	1189237	1189809	+	hypothetical protein	LL195_01197	-0.335815	0.466109	0.538402	0.68398	LL195_01197	1.81242	1.50204	0.900193	1.1398	1.43932	0.830654	ID1151
LL195_01198	6_LL195_CG	1189824	1190093	+	Carbon dioxide concentrating mechanism protein CcmL	LL195_01198	0.333375	0.415185	0.540128	0.684697	LL195_01198	1.07719	1.13312	1.15739	2.19819	1.26999	0.73836	ID1152
LL195_01199	6_LL195_CG	1190143	1190631	+	hypothetical protein	LL195_01199	0.175785	0.902525	0.711618	0.817648	LL195_01199	2.23988	1.92367	0.771594	2.60526	1.26999	1.8459	ID1153
LL195_01200	6_LL195_CG	1190647	1191768	+	hypothetical protein	LL195_01200	0.295677	2.27674	0.456853	0.612179	LL195_01200	4.49685	4.42707	3.92227	6.51316	4.48729	4.79934	ID1154
LL195_01201	6_LL195_CG	1191761	1192204	+	Ethanolamine utilization protein EutQ	LL195_01201	0.562888	1.70859	0.170595	0.323005	LL195_01201	3.14608	2.68786	1.86469	4.07073	3.2173	4.24557	ID1155
LL195_01202	6_LL195_CG	1192246	1192797	-	Regulatory protein SoxS	LL195_01202	1.02869	7.11886	0.0157392	0.05572	LL195_01202	99.854	122.456	51.8254	148.581	209.802	201.203	ID1156
LL195_01203	6_LL195_CG	1193111	1193605	+	hypothetical protein	LL195_01203	1.54072	4.66246	0.00108392	0.00746816	LL195_01203	16.6024	17.0231	5.07966	40.7073	40.4702	31.9341	ID1157
LL195_01204	6_LL195_CG	1193938	1195296	+	Cobyrinate a%2Cc-diamide synthase	LL195_01204	1.05265	3.54498	0.016504	0.0577393	LL195_01204	10.2248	8.56427	3.79367	16.2829	15.4938	15.4133	ID1158
LL195_01205	6_LL195_CG	1195293	1196240	+	Cobalamin biosynthesis protein CobD	LL195_01205	0.937541	2.26533	0.0269159	0.0845587	LL195_01205	4.39426	2.23989	3.15068	4.96628	6.85793	7.01442	ID1159
LL195_01206	6_LL195_CG	1196253	1196885	+	Cobalt-precorrin-8 methylmutase	LL195_01206	0.618262	1.24054	0.145671	0.289086	LL195_01206	2.18858	2.08178	1.09309	2.60526	2.9633	2.86114	ID1160
LL195_01207	6_LL195_CG	1196901	1198022	+	Cobalt-precorrin-5B C(1)-methyltransferase	LL195_01207	0.352886	2.70616	0.389262	0.553172	LL195_01207	6.9932	5.771	4.17947	9.19984	6.09594	6.46065	ID1161
LL195_01208	6_LL195_CG	1198019	1198615	+	Cobalt-precorrin-7 C(5)-methyltransferase	LL195_01208	0.39887	1.10041	0.353829	0.51535	LL195_01208	2.39376	1.44934	1.47889	2.52385	2.28598	2.30737	ID1162
LL195_01209	6_LL195_CG	1198605	1199174	+	Cobalt-precorrin-6B C(15)-methyltransferase (decarboxylating)	LL195_01209	0.767522	0.706092	0.108896	0.23408	LL195_01209	1.82952	0.816899	0.771594	1.79112	2.28598	1.93819	ID1163
LL195_01210	6_LL195_CG	1199180	1199929	+	Cobalt-precorrin-4 C(11)-methyltransferase	LL195_01210	0.674481	1.93103	0.103025	0.225059	LL195_01210	3.79582	2.63516	2.18618	4.15214	4.14862	5.62999	ID1164
LL195_01211	6_LL195_CG	1199916	1200947	+	Cobalt-precorrin-5A hydrolase	LL195_01211	0.987013	2.73789	0.0208518	0.0691583	LL195_01211	6.36056	4.11085	2.76488	8.9556	7.78925	9.78326	ID1165
LL195_01212	6_LL195_CG	1200944	1201669	+	putative cobalt-factor III C(17)-methyltransferase	LL195_01212	1.25098	2.7423	0.0029893	0.0158941	LL195_01212	5.55694	3.29395	2.89348	9.93257	10.0752	8.21425	ID1166
LL195_01213	6_LL195_CG	1201666	1202418	+	Cobalt-precorrin-6A reductase	LL195_01213	1.26901	3.35899	0.00557869	0.025814	LL195_01213	8.13878	7.03588	2.70058	14.9803	15.5785	12.9213	ID1167
LL195_01214	6_LL195_CG	1202418	1203899	+	Uroporphyrinogen-III C-methyltransferase	LL195_01214	1.23914	5.28537	0.0067234	0.0297434	LL195_01214	30.3666	29.303	9.77353	47.3018	64.346	52.7004	ID1168
LL195_01215	6_LL195_CG	1203896	1204681	+	Sirohydrochlorin cobaltochelatase	LL195_01215	-0.0934117	2.28069	0.848436	0.905985	LL195_01215	6.92481	4.53247	3.21498	6.02467	4.31796	3.50721	ID1169
LL195_01216	6_LL195_CG	1204674	1205384	+	Cobalt-precorrin-2 C(20)-methyltransferase	LL195_01216	0.326876	1.91891	0.443207	0.602197	LL195_01216	4.10359	3.50476	2.18618	5.45477	3.72529	3.23032	ID1170
LL195_01217	6_LL195_CG	1205381	1206115	+	Cobalt transport protein CbiM	LL195_01217	0.611179	1.96134	0.152511	0.298662	LL195_01217	3.89841	2.95138	2.18618	6.1875	4.06396	3.6918	ID1171
LL195_01218	6_LL195_CG	1206112	1206408	+	Cobalt transport protein CbiN	LL195_01218	NA	NA	NA	NA	LL195_01218	NA	NA	NA	NA	NA	NA	ID1172
LL195_01219	6_LL195_CG	1206395	1207072	+	Cobalt transport protein CbiQ	LL195_01219	0.386244	1.92963	0.33431	0.496395	LL195_01219	3.47095	3.10949	3.15068	4.88487	4.06396	3.78409	ID1173
LL195_01220	6_LL195_CG	1207085	1207891	+	Cobalt import ATP-binding protein CbiO	LL195_01220	0.0740165	3.16926	0.856123	0.9127	LL195_01220	9.23307	8.08994	8.74474	9.68833	11.0912	6.64524	ID1174
LL195_01221	6_LL195_CG	1207891	1209426	+	Cobyric acid synthase	LL195_01221	1.06084	5.9936	0.00357233	0.0181058	LL195_01221	44.8659	39.5801	39.3513	91.1028	85.1738	82.0502	ID1175
LL195_01222	6_LL195_CG	1209390	1209956	+	Cob(I)yrinic acid a%2Cc-diamide adenosyltransferase	LL195_01222	1.42548	5.04328	0.000151241	0.00146964	LL195_01222	19.0133	18.8414	15.7534	49.5	48.5982	46.0552	ID1176
LL195_01223	6_LL195_CG	1210001	1210468	-	hypothetical protein	LL195_01223	-0.872008	5.14532	0.0464626	0.129507	LL195_01223	26.9982	36.5497	73.4944	28.6579	23.1138	22.9814	ID1177
LL195_01224	6_LL195_CG	1210483	1210932	-	hypothetical protein	LL195_01224	-0.974915	4.64904	0.0540181	0.144424	LL195_01224	15.7304	21.0549	62.7563	19.2952	16.0865	15.1364	ID1178
LL195_01225	6_LL195_CG	1211021	1211551	+	Shikimate kinase	LL195_01225	0.426606	3.11315	0.30896	0.473951	LL195_01225	8.10459	8.53792	5.27256	7.00165	12.5305	10.0601	ID1179
LL195_01226	6_LL195_CG	1211582	1211893	+	hypothetical protein	LL195_01226	-0.192379	4.1716	0.620054	0.747353	LL195_01226	19.5262	21.8455	15.9463	17.2599	16.3405	16.6131	ID1180
LL195_01227	6_LL195_CG	1211896	1212447	+	hypothetical protein	LL195_01227	0.157035	5.15512	0.69011	0.80394	LL195_01227	38.8986	40.1335	21.7332	34.6826	41.8249	35.995	ID1181
LL195_01228	6_LL195_CG	1212910	1213656	+	Exo-glucosaminidase LytG	LL195_01228	0.0549758	5.65244	0.88256	0.930671	LL195_01228	49.6705	53.3356	44.7525	44.1267	58.9274	50.4853	ID1182
LL195_01229	6_LL195_CG	1213926	1214939	+	Exo-glucosaminidase LytG	LL195_01229	-0.225354	5.35737	0.724855	0.824976	LL195_01229	15.3543	13.94	103.265	49.2558	39.0309	24.9196	ID1183
LL195_01230	6_LL195_CG	1215051	1216130	+	Putative aminopeptidase YsdC	LL195_01230	0.438582	9.1383	0.364626	0.52674	LL195_01230	455.276	490.667	489.448	714.168	655.059	576.105	ID1184
LL195_01231	6_LL195_CG	1216156	1216914	+	Putative TrmH family tRNA/rRNA methyltransferase	LL195_01231	0.310112	8.65073	0.508169	0.6584	LL195_01231	365.202	377.592	333.65	540.185	423.752	370.656	ID1185
LL195_01232	6_LL195_CG	1216959	1217318	-	hypothetical protein	LL195_01232	1.14456	6.03701	0.00507301	0.0239459	LL195_01232	39.9074	48.8822	33.8216	56.5017	91.5237	123.214	ID1186
LL195_01233	6_LL195_CG	1217475	1217798	+	HTH-type transcriptional regulator YodB	LL195_01233	2.00594	8.70352	5.28e-05	0.000603499	LL195_01233	162.348	188.177	148.082	582.602	674.278	745.928	ID1187
LL195_01234	6_LL195_CG	1218166	1219218	+	Phenylalanine--tRNA ligase alpha subunit	LL195_01234	-1.21219	7.53177	0.00383955	0.0192867	LL195_01234	225.099	243.173	306.773	156.397	98.1277	79.9274	ID1188
LL195_01235	6_LL195_CG	1219218	1221626	+	Phenylalanine--tRNA ligase beta subunit	LL195_01235	-1.11983	9.16177	0.0266073	0.0839635	LL195_01235	680.17	793.42	879.425	476.926	299.632	306.142	ID1189
LL195_01236	6_LL195_CG	1221787	1222488	+	putative ABC transporter ATP-binding protein	LL195_01236	-0.0868119	6.47053	0.813322	0.886023	LL195_01236	90.7919	102.06	80.8888	91.7541	91.2697	74.7589	ID1190
LL195_01237	6_LL195_CG	1222502	1225912	+	Chromosome partition protein Smc	LL195_01237	-0.839768	8.73655	0.110407	0.236239	LL195_01237	600.697	641.53	399.107	461.376	257.723	197.973	ID1191
LL195_01238	6_LL195_CG	1226010	1226462	+	Multiple antibiotic resistance protein MarR	LL195_01238	0.640839	5.42978	0.0798803	0.1898	LL195_01238	35.1712	34.9422	30.7995	54.8734	54.3554	48.178	ID1192
LL195_01239	6_LL195_CG	1226478	1229678	+	Putative membrane protein YdgH	LL195_01239	0.745571	9.35323	0.132252	0.272829	LL195_01239	532.458	538.706	394.799	832.789	881.286	743.897	ID1193
LL195_01240	6_LL195_CG	1229782	1230456	+	Uracil-DNA glycosylase	LL195_01240	-0.449951	6.89095	0.234045	0.398273	LL195_01240	147.131	155.079	108.473	93.4638	102.954	104.293	ID1194
LL195_01241	6_LL195_CG	1230494	1231375	-	Ribonuclease HIII	LL195_01241	-0.897245	6.20222	0.0266001	0.0839635	LL195_01241	82.7728	87.4346	116.832	75.0642	42.4176	36.5488	ID1195
LL195_01242	6_LL195_CG	1231574	1231837	+	Cell division protein ZapA	LL195_01242	0.469873	6.2473	0.188796	0.344354	LL195_01242	66.3926	65.0094	59.5414	90.2887	80.2632	93.9563	ID1196
LL195_01243	6_LL195_CG	1231837	1232379	+	hypothetical protein	LL195_01243	0.262016	7.54321	0.500126	0.652177	LL195_01243	182.251	171.47	154.962	249.291	188.043	172.684	ID1197
LL195_01244	6_LL195_CG	1232471	1234183	+	DNA polymerase/3'-5' exonuclease PolX	LL195_01244	-0.070292	6.35382	0.853713	0.910608	LL195_01244	83.9013	77.6318	89.5693	104.373	64.6	70.1442	ID1198
LL195_01245	6_LL195_CG	1234206	1236563	+	Endonuclease MutS2	LL195_01245	0.00501591	8.03938	0.990806	0.998602	LL195_01245	243.206	262.567	281.889	325.984	239.181	225.2	ID1199
LL195_01246	6_LL195_CG	1236644	1236955	+	Thioredoxin	LL195_01246	1.67956	7.34439	5.29e-05	0.000603499	LL195_01246	79.0796	82.0062	70.8581	164.62	306.236	272.27	ID1200
LL195_01247	6_LL195_CG	1237031	1238842	+	UvrABC system protein C	LL195_01247	-0.00362377	7.97769	0.993379	0.999765	LL195_01247	247.31	265.202	244.403	323.704	212.934	218.37	ID1201
LL195_01248	6_LL195_CG	1239023	1240237	+	Aspartokinase 2	LL195_01248	-0.787588	6.84372	0.0695265	0.171264	LL195_01248	93.9722	102.692	239.451	85.6481	83.9885	82.8809	ID1202
LL195_01249	6_LL195_CG	1240293	1240778	-	putative protein YslB	LL195_01249	0.546675	6.57793	0.169519	0.321512	LL195_01249	68.5641	75.8135	88.4762	67.8997	134.111	138.073	ID1203
LL195_01250	6_LL195_CG	1240935	1241735	+	Glutamate racemase	LL195_01250	-0.39147	7.57237	0.312335	0.476563	LL195_01250	194.407	191.998	261.313	163.806	180.761	149.149	ID1204
LL195_01251	6_LL195_CG	1241748	1242494	+	Ribonuclease PH	LL195_01251	-0.83582	7.65133	0.0567095	0.149632	LL195_01251	206.222	194.765	371.78	203.211	129.031	100.601	ID1205
LL195_01252	6_LL195_CG	1242498	1243109	+	dITP/XTP pyrophosphatase	LL195_01252	-0.676949	7.29556	0.15483	0.302155	LL195_01252	144.549	138.53	296.549	191.487	81.7872	89.1569	ID1206
LL195_01253	6_LL195_CG	1243146	1243670	+	Putative metallophosphoesterase MG207	LL195_01253	-0.545646	7.56444	0.28539	0.452068	LL195_01253	134.837	130.045	408.945	207.77	95.249	158.47	ID1207
LL195_01254	6_LL195_CG	1243780	1243855	+	tRNA-Arg(tct)	LL195_01254	-0.271029	3.15777	0.594481	0.727293	LL195_01254	6.08699	6.35073	16.7179	11.9679	4.65662	7.3836	NA
LL195_01255	6_LL195_CG	1244454	1244927	+	hypothetical protein	LL195_01255	-0.630095	0.08434	0.310398	0.474865	LL195_01255	0.837816	1.44934	1.22169	0.162829	1.35465	0.73836	ID1208
LL195_01256	6_LL195_CG	1245033	1245395	+	hypothetical protein	LL195_01256	-0.191858	2.42286	0.630454	0.755287	LL195_01256	5.12949	5.34937	6.42995	4.15214	5.16461	5.4454	ID1209
LL195_01257	6_LL195_CG	1246063	1247892	+	Internalin-A	LL195_01257	-0.708747	2.80379	0.0844475	0.198642	LL195_01257	8.34396	7.61561	9.64493	4.88487	6.85793	3.87639	ID1210
LL195_01258	6_LL195_CG	1247921	1249312	+	Internalin-J	LL195_01258	-0.717672	2.39445	0.0787979	0.187703	LL195_01258	6.36056	6.40344	6.42995	5.0477	3.64063	2.95344	ID1211
LL195_01259	6_LL195_CG	1249435	1250793	+	hypothetical protein	LL195_01259	1.53659	9.05902	0.0188738	0.0643125	LL195_01259	427.372	334.981	57.8696	685.022	1034.7	660.186	ID1212
LL195_01260	6_LL195_CG	1250836	1251429	-	hypothetical protein	LL195_01260	0.808539	6.52584	0.0260355	0.0827147	LL195_01260	68.3589	66.1952	66.2928	139.056	109.812	102.909	ID1213
LL195_01261	6_LL195_CG	1251566	1251973	-	hypothetical protein	LL195_01261	2.06276	6.36859	4.59e-08	1.83e-06	LL195_01261	33.9572	28.5651	33.2429	131.159	131.147	137.796	ID1214
LL195_01262	6_LL195_CG	1252138	1252737	+	Glucosyl-3-phosphoglycerate phosphatase	LL195_01262	0.264195	6.05034	0.479302	0.632617	LL195_01262	70.0517	65.4574	44.8811	73.2731	78.0619	65.4371	ID1215
LL195_01263	6_LL195_CG	1252769	1253029	-	hypothetical protein	LL195_01263	1.56183	3.40315	0.000682619	0.00515205	LL195_01263	4.42846	3.63652	8.10174	10.8281	17.6952	18.8282	ID1216
LL195_01264	6_LL195_CG	1253153	1254565	+	ATP-dependent RNA helicase DbpA	LL195_01264	0.983009	6.14718	0.0107492	0.0420232	LL195_01264	47.841	37.7882	57.2266	83.6127	120.903	77.7123	ID1217
LL195_01265	6_LL195_CG	1254590	1254853	+	hypothetical protein	LL195_01265	0.726852	3.62454	0.0759032	0.182816	LL195_01265	8.85691	6.71966	12.2812	17.2599	14.7318	13.9365	ID1218
LL195_01266	6_LL195_CG	1255021	1255497	+	8-oxo-dGTP diphosphatase	LL195_01266	-0.514352	3.20098	0.200163	0.357906	LL195_01266	9.89991	9.19671	13.0528	8.30428	8.12792	5.99917	ID1219
LL195_01267	6_LL195_CG	1255535	1255780	-	hypothetical protein	LL195_01267	-2.13575	7.25047	1.37e-05	0.000203535	LL195_01267	138.599	216.347	388.691	82.3915	45.1269	41.625	ID1220
LL195_01268	6_LL195_CG	1255777	1256982	-	Bicyclomycin resistance protein	LL195_01268	-1.59361	9.36172	0.00837616	0.0347629	LL195_01268	475.914	626.219	1862.44	398.361	324.778	259.072	ID1221
LL195_01269	6_LL195_CG	1257187	1257846	+	Lactate racemization regulatory protein	LL195_01269	-0.822527	6.13416	0.0785078	0.187329	LL195_01269	45.1908	64.008	159.784	57.5601	46.3122	48.0857	ID1222
LL195_01270	6_LL195_CG	1257886	1258080	-	hypothetical protein	LL195_01270	-0.703099	5.71683	0.0622312	0.159355	LL195_01270	66.4097	62.7958	65.8427	40.7073	32.681	46.4244	ID1223
LL195_01271	6_LL195_CG	1258147	1258995	-	hypothetical protein	LL195_01271	1.12246	4.50779	0.0162589	0.057129	LL195_01271	11.1481	10.0927	21.7975	20.028	27.2624	46.1475	ID1224
LL195_01272	6_LL195_CG	1259193	1259300	-	hypothetical protein	LL195_01272	0.585464	4.09201	0.157712	0.306083	LL195_01272	17.7822	11.8846	11.0595	14.2475	25.3151	21.6893	ID1225
LL195_01273	6_LL195_CG	1259325	1259462	-	hypothetical protein	LL195_01273	0.776336	5.13336	0.0559294	0.147851	LL195_01273	29.8536	26.4043	21.2188	27.7623	48.4288	56.6691	ID1226
LL195_01274	6_LL195_CG	1259613	1260326	+	HTH-type transcriptional regulator TreR	LL195_01274	1.29251	6.84653	0.00141323	0.00905107	LL195_01274	59.844	58.3161	82.0462	107.549	181.777	200.926	ID1227
LL195_01275	6_LL195_CG	1260357	1262003	-	Trehalose-6-phosphate hydrolase	LL195_01275	1.47669	13.4053	0.0636568	0.161129	LL195_01275	9287.14	7375.68	544.36	20356	12840.9	14692.5	ID1228
LL195_01276	6_LL195_CG	1262022	1263506	-	PTS system trehalose-specific EIIBC component	LL195_01276	1.42172	13.377	0.0605759	0.156608	LL195_01276	8741.72	7829.53	778.41	21294.5	12391.7	12794.8	ID1229
LL195_01277	6_LL195_CG	1263624	1264085	+	hypothetical protein	LL195_01277	2.75606	4.64227	1.6e-08	7.76e-07	LL195_01277	7.42066	7.58926	4.24377	23.366	39.7083	67.7445	ID1230
LL195_01278	6_LL195_CG	1264124	1264588	-	hypothetical protein	LL195_01278	1.61655	11.0697	0.00662455	0.0293984	LL195_01278	1401.03	1107.85	662.414	4935.18	2640.9	2148.63	ID1231
LL195_01279	6_LL195_CG	1264777	1265691	+	Monoacylglycerol lipase	LL195_01279	2.09778	7.29959	7.17e-07	1.7e-05	LL195_01279	58.2539	56.1025	64.6853	163.725	296.838	305.773	ID1232
LL195_01280	6_LL195_CG	1265717	1266964	-	Gamma-glutamyl phosphate reductase	LL195_01280	-0.630726	7.59753	0.132833	0.27345	LL195_01280	237.273	236.769	231.607	228.693	112.944	114.077	ID1233
LL195_01281	6_LL195_CG	1266948	1267778	-	Glutamate 5-kinase	LL195_01281	-0.855976	6.11095	0.0206439	0.068602	LL195_01281	97.3405	85.1684	84.1038	58.0485	47.1588	42.0865	ID1234
LL195_01282	6_LL195_CG	1267925	1269064	-	hypothetical protein	LL195_01282	0.652729	10.6652	0.301764	0.46775	LL195_01282	1814.13	1628.45	345.096	1683.73	2348.88	1922.32	ID1235
LL195_01283	6_LL195_CG	1269144	1269539	-	HTH-type transcriptional regulator ImmR	LL195_01283	-0.353935	5.99709	0.364681	0.52674	LL195_01283	74.4972	90.6231	49.4463	46.8133	65.7853	55.377	ID1236
LL195_01284	6_LL195_CG	1269690	1269905	+	hypothetical protein	LL195_01284	NA	NA	NA	NA	LL195_01284	NA	NA	NA	NA	NA	NA	ID1237
LL195_01285	6_LL195_CG	1270029	1270562	+	hypothetical protein	LL195_01285	NA	NA	NA	NA	LL195_01285	NA	NA	NA	NA	NA	NA	ID1238
LL195_01286	6_LL195_CG	1270578	1271243	+	hypothetical protein	LL195_01286	-0.790436	1.07578	0.0687916	0.170283	LL195_01286	2.49635	2.68786	2.37908	1.46546	1.52398	1.38442	ID1239
LL195_01287	6_LL195_CG	1271505	1272443	+	hypothetical protein	LL195_01287	-0.673954	6.29262	0.128751	0.26678	LL195_01287	110.934	121.692	55.9406	34.764	85.0891	61.0993	ID1240
LL195_01288	6_LL195_CG	1272558	1273841	+	Trigger factor	LL195_01288	-0.569414	9.87021	0.269258	0.435118	LL195_01288	1034.05	1115.94	1204.33	859.574	860.543	540.295	ID1241
LL195_01289	6_LL195_CG	1274026	1275285	+	ATP-dependent Clp protease ATP-binding subunit ClpX	LL195_01289	0.579358	10.253	0.253658	0.419735	LL195_01289	988.657	949.711	997.093	1478.41	1440.5	1467.21	ID1242
LL195_01290	6_LL195_CG	1275404	1275970	+	Signal peptidase IB	LL195_01290	0.331386	6.58288	0.386628	0.550261	LL195_01290	87.3722	78.5014	88.6691	142.72	98.043	79.4659	ID1243
LL195_01291	6_LL195_CG	1276005	1276574	+	Signal peptidase I V	LL195_01291	0.218424	6.96294	0.589501	0.724471	LL195_01291	117.876	101.401	126.541	184.485	123.104	94.6946	ID1244
LL195_01292	6_LL195_CG	1276676	1277218	+	Signal peptidase I S	LL195_01292	-0.0236874	5.98029	0.94848	0.970874	LL195_01292	57.7067	59.5546	73.4944	62.0378	61.2134	64.3296	ID1245
LL195_01293	6_LL195_CG	1277228	1278091	+	Ribosome biogenesis GTPase A	LL195_01293	-0.15063	7.04726	0.694867	0.807268	LL195_01293	142.719	135.21	139.273	150.291	129.539	95.9867	ID1246
LL195_01294	6_LL195_CG	1278088	1278873	+	Ribonuclease HII	LL195_01294	-0.668344	6.7297	0.0990697	0.21948	LL195_01294	128.733	130.019	131.685	117.807	75.8606	51.9621	ID1247
LL195_01295	6_LL195_CG	1279007	1279867	+	DNA processing protein DprA	LL195_01295	-0.0701358	2.95139	0.868553	0.921876	LL195_01295	7.9849	9.0386	6.42995	6.92023	7.36592	8.12195	ID1248
LL195_01296	6_LL195_CG	1280140	1282218	+	DNA topoisomerase 1	LL195_01296	0.0538416	8.66033	0.911755	0.94529	LL195_01296	403.246	352.242	435.436	497.931	454.063	284.176	ID1249
LL195_01297	6_LL195_CG	1282281	1283585	+	Methylenetetrahydrofolate--tRNA-(uracil-5-)-methyltransferase TrmFO	LL195_01297	0.310091	7.77795	0.46118	0.6156	LL195_01297	132.392	159.822	295.714	212.736	245.446	270.516	ID1250
LL195_01298	6_LL195_CG	1283868	1284770	+	Tyrosine recombinase XerC	LL195_01298	0.400354	8.18972	0.393023	0.556273	LL195_01298	203.418	185.331	366.379	406.828	264.496	325.155	ID1251
LL195_01299	6_LL195_CG	1284791	1285330	+	ATP-dependent protease subunit ClpQ	LL195_01299	0.208038	6.38759	0.58362	0.718497	LL195_01299	69.0429	64.3506	99.6	102.175	76.2839	90.5413	ID1252
LL195_01300	6_LL195_CG	1285344	1286753	+	ATP-dependent protease ATPase subunit ClpY	LL195_01300	0.0800536	8.52791	0.858743	0.914565	LL195_01300	318.78	345.944	411.71	480.671	338.24	318.879	ID1253
LL195_01301	6_LL195_CG	1286774	1287553	+	GTP-sensing transcriptional pleiotropic repressor CodY	LL195_01301	0.0981471	8.25961	0.824444	0.890993	LL195_01301	277.693	324.23	286.004	381.834	291.25	277.346	ID1254
LL195_01302	6_LL195_CG	1287656	1288075	+	Putative esterase	LL195_01302	0.807396	5.60903	0.0301077	0.092121	LL195_01302	35.2225	32.9395	38.2582	51.861	60.7054	73.6514	ID1255
LL195_01303	6_LL195_CG	1288098	1288409	+	hypothetical protein	LL195_01303	1.05192	5.30149	0.00666412	0.0295275	LL195_01303	20.9283	22.9259	33.1786	45.1036	58.0807	56.2999	ID1256
LL195_01304	6_LL195_CG	1288412	1289284	+	Protein LacX%2C plasmid	LL195_01304	1.16354	7.40868	0.00343242	0.0176361	LL195_01304	94.5535	96.0779	124.034	180.089	252.389	272.27	ID1257
LL195_01305	6_LL195_CG	1289326	1289922	-	Glycerol-3-phosphate acyltransferase	LL195_01305	0.629044	7.52582	0.0973491	0.217033	LL195_01305	142.121	141.587	150.397	224.216	225.804	221.323	ID1258
LL195_01306	6_LL195_CG	1290080	1290487	+	putative protein YccU	LL195_01306	0.985347	8.8288	0.0455641	0.127761	LL195_01306	336.597	340.384	238.487	717.506	584.279	510.76	ID1259
LL195_01307	6_LL195_CG	1290668	1292635	+	DNA topoisomerase 4 subunit B	LL195_01307	-0.558248	8.11259	0.249893	0.416193	LL195_01307	227.749	234.108	526.935	282.02	203.029	186.343	ID6
LL195_01308	6_LL195_CG	1292632	1295091	+	DNA topoisomerase 4 subunit A	LL195_01308	-1.11598	9.2131	0.0275085	0.0857511	LL195_01308	626.396	884.623	925.206	466.098	343.066	314.818	ID7
LL195_01309	6_LL195_CG	1295174	1295641	+	S-ribosylhomocysteine lyase	LL195_01309	1.46736	7.70328	0.000706039	0.0052775	LL195_01309	92.6898	97.8962	141.588	173.331	381.419	363.55	ID1260
LL195_01310	6_LL195_CG	1296269	1298095	+	Internalin-A	LL195_01310	-0.175064	3.83198	0.64858	0.769882	LL195_01310	15.6449	15.9691	13.3743	13.9219	13.0385	12.9213	ID1261
LL195_01311	6_LL195_CG	1298128	1300014	-	O-acetyltransferase OatA	LL195_01311	0.318782	9.37118	0.539782	0.684565	LL195_01311	666.218	582.686	518.962	1085.34	572.764	546.94	ID1262
LL195_01312	6_LL195_CG	1300227	1300925	+	Glycerophosphodiester phosphodiesterase	LL195_01312	0.920169	5.24514	0.0222373	0.0722778	LL195_01312	22.963	20.9495	34.786	36.2295	51.2228	61.2838	ID1263
LL195_01313	6_LL195_CG	1301158	1302834	+	Aerobic glycerol-3-phosphate dehydrogenase	LL195_01313	4.42196	11.2724	7.6e-09	4.12e-07	LL195_01313	314.506	256.981	89.955	1604.84	6714.25	5861.65	ID1264
LL195_01314	6_LL195_CG	1302961	1303878	+	tRNA dimethylallyltransferase	LL195_01314	0.00460018	7.00198	0.991299	0.998725	LL195_01314	104.898	112.917	165.957	121.063	133.772	130.044	ID1265
LL195_01315	6_LL195_CG	1304000	1304233	+	RNA-binding protein Hfq	LL195_01315	1.88284	7.99996	7.8e-05	0.000861898	LL195_01315	111.293	124.748	91.5625	227.879	435.267	545.279	ID1266
LL195_01316	6_LL195_CG	1304344	1305567	+	GTPase HflX	LL195_01316	-0.414957	5.05603	0.455684	0.611194	LL195_01316	16.6024	18.736	78.6383	33.787	32.5117	19.0128	ID1267
LL195_01317	6_LL195_CG	1305560	1306786	+	hypothetical protein	LL195_01317	-0.715718	5.5811	0.142428	0.284776	LL195_01317	30.3495	42.268	105.708	49.9885	27.3471	31.1034	ID1268
LL195_01318	6_LL195_CG	1306988	1307356	+	HTH-type transcriptional regulator GlnR	LL195_01318	-0.524461	4.91523	0.250437	0.416421	LL195_01318	28.3832	33.6773	44.431	11.8051	38.1843	23.9967	ID1269
LL195_01319	6_LL195_CG	1307427	1308761	+	Glutamine synthetase	LL195_01319	-0.498851	8.75422	0.298566	0.465611	LL195_01319	428.654	514.489	573.68	344.628	382.181	346.568	ID1270
LL195_01320	6_LL195_CG	1308905	1310200	+	Arsenical pump membrane protein	LL195_01320	0.1885	5.61944	0.638341	0.7619	LL195_01320	53.7399	56.7877	27.0058	45.6735	57.1494	54.0848	ID1271
LL195_01321	6_LL195_CG	1310234	1310758	-	hypothetical protein	LL195_01321	0.691082	8.58428	0.137527	0.280022	LL195_01321	328.8	363.626	188.205	485.23	514.175	422.526	ID1272
LL195_01322	6_LL195_CG	1310789	1311403	-	LexA repressor	LL195_01322	0.764381	8.88131	0.125873	0.262359	LL195_01322	391.482	422.943	233.857	552.072	656.499	572.229	ID1273
LL195_01323	6_LL195_CG	1311560	1311889	+	Cell division suppressor protein YneA	LL195_01323	2.50852	2.9008	0.000221482	0.00201986	LL195_01323	1.55594	1.02771	4.24377	3.09375	15.4092	19.7511	ID1274
LL195_01324	6_LL195_CG	1311983	1312210	+	hypothetical protein	LL195_01324	0.0398311	4.99278	0.916001	0.94839	LL195_01324	30.4178	33.7037	29.835	34.5197	34.2896	27.7808	ID1275
LL195_01325	6_LL195_CG	1312357	1314351	+	Transketolase	LL195_01325	0.299254	11.0135	0.579107	0.713877	LL195_01325	1878.21	2055.27	1627.1	3027.24	1995.06	1820.06	ID339
LL195_01326	6_LL195_CG	1314572	1314811	+	hypothetical protein	LL195_01326	-0.464112	7.06125	0.278104	0.445029	LL195_01326	116.234	166.173	181.839	69.0395	163.066	104.386	ID1276
LL195_01327	6_LL195_CG	1314860	1315591	-	Ubiquinone biosynthesis O-methyltransferase	LL195_01327	-0.581404	6.55051	0.135303	0.276693	LL195_01327	121.141	121.771	93.7487	104.211	60.6207	60.1763	ID1277
LL195_01328	6_LL195_CG	1315613	1316119	-	putative protein YbdM	LL195_01328	-0.566713	5.08254	0.153131	0.29946	LL195_01328	43.0706	44.666	33.1786	37.0436	22.1824	22.4277	ID1278
LL195_01329	6_LL195_CG	1316129	1317433	-	tRNA(Ile)-lysidine synthase	LL195_01329	-0.382342	6.13475	0.303239	0.468491	LL195_01329	86.0557	89.5954	62.4991	69.4466	55.5408	57.7766	ID1279
LL195_01330	6_LL195_CG	1317423	1318622	-	hypothetical protein	LL195_01330	-0.505522	5.7558	0.209711	0.368248	LL195_01330	77.934	70.1216	41.6661	53.9778	42.0789	37.6563	ID1280
LL195_01331	6_LL195_CG	1318606	1318980	-	hypothetical protein	LL195_01331	-0.744877	3.33685	0.083607	0.196994	LL195_01331	15.7304	14.388	7.26585	7.32731	8.04325	7.01442	ID1281
LL195_01332	6_LL195_CG	1319273	1320001	+	Uridylate kinase	LL195_01332	0.284965	8.00595	0.530199	0.677905	LL195_01332	173.838	172.102	349.275	300.827	271.269	274.762	ID1282
LL195_01333	6_LL195_CG	1320001	1320558	+	Ribosome-recycling factor	LL195_01333	0.0996414	7.55363	0.806984	0.882823	LL195_01333	139.59	150.309	254.176	210.701	174.242	197.88	ID1283
LL195_01334	6_LL195_CG	1320789	1321547	+	Ditrans%2Cpolycis-undecaprenyl-diphosphate synthase ((2E%2C6E)-farnesyl-diphosphate specific)	LL195_01334	0.108513	6.18671	0.805961	0.882704	LL195_01334	44.2333	47.1694	118.89	76.0411	65.4467	85.0036	ID1284
LL195_01335	6_LL195_CG	1321561	1322349	+	Phosphatidate cytidylyltransferase	LL195_01335	-0.212936	6.31994	0.612791	0.741057	LL195_01335	61.417	65.2465	130.528	98.593	59.2661	63.8681	ID1285
LL195_01336	6_LL195_CG	1322364	1323506	+	1-deoxy-D-xylulose 5-phosphate reductoisomerase	LL195_01336	-0.347105	7.13687	0.425542	0.58411	LL195_01336	113.669	118.503	240.416	162.91	89.3224	119.153	ID1286
LL195_01337	6_LL195_CG	1323520	1324782	+	Regulator of sigma-W protease RasP	LL195_01337	-0.383699	7.98849	0.391289	0.554857	LL195_01337	229.493	238.93	393.963	275.181	176.02	209.694	ID1287
LL195_01338	6_LL195_CG	1324823	1326529	+	Proline--tRNA ligase	LL195_01338	-1.06868	9.10971	0.0358214	0.106258	LL195_01338	638.792	812.209	793.07	496.466	284.308	289.068	ID1288
LL195_01339	6_LL195_CG	1326545	1330969	+	DNA polymerase III PolC-type	LL195_01339	-0.958637	9.87079	0.0637538	0.161129	LL195_01339	1070.8	1419.11	1218.73	795.257	568.531	544.448	ID1289
LL195_01340	6_LL195_CG	1331151	1331618	+	Ribosome maturation factor RimP	LL195_01340	0.267809	6.78057	0.540584	0.684967	LL195_01340	65.0932	67.6709	166.536	128.961	119.548	111.585	ID1290
LL195_01341	6_LL195_CG	1331648	1332766	+	Transcription termination/antitermination protein NusA	LL195_01341	-0.193495	7.99727	0.700388	0.810914	LL195_01341	183.225	220.405	414.089	364.656	206.585	143.703	ID1291
LL195_01342	6_LL195_CG	1332781	1333065	+	hypothetical protein	LL195_01342	-0.291473	5.31508	0.512106	0.661979	LL195_01342	29.0158	41.2929	60.956	55.6875	26.4157	25.0119	ID1292
LL195_01343	6_LL195_CG	1333058	1333357	+	putative ribosomal protein YlxQ	LL195_01343	-0.65729	5.52639	0.155527	0.303304	LL195_01343	32.5893	55.5492	80.8245	55.3619	28.0244	23.6275	ID1293
LL195_01344	6_LL195_CG	1333380	1335728	+	Translation initiation factor IF-2	LL195_01344	-0.502806	9.65936	0.334319	0.496395	LL195_01344	668.987	1021.41	1153.73	884.569	576.828	545.74	ID1294
LL195_01345	6_LL195_CG	1335725	1336003	+	hypothetical protein	LL195_01345	-0.643722	6.42337	0.096774	0.216264	LL195_01345	82.3795	128.78	102.429	84.7525	61.3827	54.5463	ID1295
LL195_01346	6_LL195_CG	1336020	1336364	+	Ribosome-binding factor A	LL195_01346	-0.741211	6.95009	0.0631827	0.160995	LL195_01346	125.023	189.679	149.046	116.178	85.1738	76.051	ID1296
LL195_01347	6_LL195_CG	1336460	1337374	+	tRNA pseudouridine synthase B	LL195_01347	-1.12932	5.53122	0.00753685	0.0324753	LL195_01347	44.9172	58.3424	86.7401	39.8931	22.6904	24.1813	ID1297
LL195_01348	6_LL195_CG	1337444	1338388	+	Riboflavin biosynthesis protein RibF	LL195_01348	0.796604	7.27501	0.0573767	0.151109	LL195_01348	79.8319	93.2056	166.536	186.358	202.097	201.111	ID1298
LL195_01349	6_LL195_CG	1338525	1338794	+	30S ribosomal protein S15	LL195_01349	-0.311524	10.514	0.562736	0.701677	LL195_01349	1024.58	1875.18	1958.56	1477.43	1145.27	1292.04	ID1299
LL195_01350	6_LL195_CG	1339042	1341213	+	Polyribonucleotide nucleotidyltransferase	LL195_01350	-0.401937	9.61048	0.465098	0.618813	LL195_01350	644.144	738.688	1286.63	1020.69	534.41	465.167	ID1300
LL195_01351	6_LL195_CG	1341252	1342292	-	Small ribosomal subunit biogenesis GTPase RsgA	LL195_01351	0.674518	9.22602	0.17841	0.332048	LL195_01351	510.589	531.643	341.623	707.573	854.447	646.803	ID1301
LL195_01352	6_LL195_CG	1342455	1342934	-	hypothetical protein	LL195_01352	-0.378632	7.43934	0.321974	0.484422	LL195_01352	202.905	198.454	186.919	168.04	153.753	130.69	ID1302
LL195_01353	6_LL195_CG	1342962	1343318	-	hypothetical protein	LL195_01353	-0.151875	7.26942	0.691956	0.805092	LL195_01353	165.768	161.667	159.463	165.597	148.504	124.137	ID1303
LL195_01354	6_LL195_CG	1343516	1343665	+	50S ribosomal protein L33 1	LL195_01354	0.061735	7.77036	0.890452	0.935257	LL195_01354	132.409	165.409	343.102	242.045	165.606	261.102	ID1304
LL195_01355	6_LL195_CG	1343721	1344260	+	putative protein YqgN	LL195_01355	1.58458	5.85901	0.00146208	0.00930056	LL195_01355	15.6449	18.0508	53.5615	68.0625	87.5444	105.493	ID1305
LL195_01356	6_LL195_CG	1344359	1345897	+	Rhomboid protease GluP	LL195_01356	0.156129	8.25011	0.72161	0.824556	LL195_01356	266.169	252.264	345.417	341.045	322.153	299.312	ID1306
LL195_01357	6_LL195_CG	1345910	1346122	+	putative protein YqgQ	LL195_01357	-0.987825	2.41447	0.039174	0.113339	LL195_01357	5.69373	4.42707	10.8023	5.12911	2.37064	2.95344	ID1307
LL195_01358	6_LL195_CG	1346147	1347115	+	Glucokinase	LL195_01358	-0.190414	6.85194	0.715671	0.820155	LL195_01358	66.2559	66.3797	236.687	118.214	65.4467	139.827	ID1308
LL195_01359	6_LL195_CG	1347261	1348352	+	hypothetical protein	LL195_01359	0.758226	8.0181	0.134397	0.275841	LL195_01359	204.923	251.869	120.947	153.222	427.732	396.407	ID1309
LL195_01360	6_LL195_CG	1348370	1348687	-	hypothetical protein	LL195_01360	NA	NA	NA	NA	LL195_01360	NA	NA	NA	NA	NA	NA	ID1310
LL195_01361	6_LL195_CG	1348684	1349151	-	hypothetical protein	LL195_01361	NA	NA	NA	NA	LL195_01361	NA	NA	NA	NA	NA	NA	ID1311
LL195_01362	6_LL195_CG	1349114	1349398	-	hypothetical protein	LL195_01362	NA	NA	NA	NA	LL195_01362	NA	NA	NA	NA	NA	NA	ID1312
LL195_01363	6_LL195_CG	1349391	1349813	-	hypothetical protein	LL195_01363	0.118749	0.0885556	0.805478	0.882519	LL195_01363	1.12849	1.10677	0.514396	0.651316	1.60865	0.830654	ID1313
LL195_01364	6_LL195_CG	1349810	1350133	-	ComG operon protein 3	LL195_01364	NA	NA	NA	NA	LL195_01364	NA	NA	NA	NA	NA	NA	ID1314
LL195_01365	6_LL195_CG	1350148	1351179	-	Type II secretion system protein F	LL195_01365	-0.500551	3.11404	0.215933	0.375154	LL195_01365	12.3279	9.93455	7.71594	7.08306	7.70459	6.46065	ID1315
LL195_01366	6_LL195_CG	1351157	1352179	-	ComG operon protein 1	LL195_01366	-0.181579	3.22812	0.662922	0.781638	LL195_01366	12.345	10.0136	7.13725	10.014	7.95858	8.12195	ID1316
LL195_01367	6_LL195_CG	1352718	1353806	+	Aminomethyltransferase	LL195_01367	3.07472	8.66487	7.31e-07	1.72e-05	LL195_01367	128.665	101.954	27.6488	582.032	792.641	802.505	ID1317
LL195_01368	6_LL195_CG	1353822	1355168	+	putative glycine dehydrogenase (decarboxylating) subunit 1	LL195_01368	3.64179	10.0136	1.32e-07	4.17e-06	LL195_01368	245.087	174.026	40.8302	1727.05	2057.29	1958.41	ID1318
LL195_01369	6_LL195_CG	1355165	1356631	+	putative glycine dehydrogenase (decarboxylating) subunit 2	LL195_01369	4.23657	11.2315	1.24e-09	7.91e-08	LL195_01369	401.998	236.611	88.0261	4371.31	4636.13	4692.83	ID1319
LL195_01370	6_LL195_CG	1356670	1357050	-	Sulfurtransferase	LL195_01370	-0.610295	7.8132	0.106588	0.230164	LL195_01370	237.974	285.335	291.663	185.869	172.041	175.914	ID1320
LL195_01371	6_LL195_CG	1357112	1357384	-	hypothetical protein	LL195_01371	-1.08489	4.19525	0.0105566	0.0415484	LL195_01371	23.0143	22.2671	28.9348	16.4457	11.0912	7.3836	ID1321
LL195_01372	6_LL195_CG	1357397	1358362	-	hypothetical protein	LL195_01372	-0.536633	5.96135	0.159127	0.308192	LL195_01372	73.1123	61.8208	86.0328	59.6768	54.1861	38.3947	ID1322
LL195_01373	6_LL195_CG	1358542	1359603	+	Aminopeptidase YpdF	LL195_01373	0.22175	8.0136	0.603258	0.733066	LL195_01373	249.96	242.066	223.569	341.29	273.64	219.57	ID1323
LL195_01374	6_LL195_CG	1359706	1360263	+	Elongation factor P	LL195_01374	-0.433991	7.83854	0.257237	0.421863	LL195_01374	246.848	258.72	283.304	225.844	190.159	167.885	ID1324
LL195_01375	6_LL195_CG	1360422	1360901	+	Biotin carboxyl carrier protein of acetyl-CoA carboxylase	LL195_01375	-0.0955971	7.30392	0.808241	0.883212	LL195_01375	148.533	165.567	175.409	194.418	141.731	121.922	ID1325
LL195_01376	6_LL195_CG	1360915	1362279	+	Biotin carboxylase	LL195_01376	-0.160343	9.15798	0.752835	0.843199	LL195_01376	544.409	573.911	690.32	770.1	411.137	437.109	ID1326
LL195_01377	6_LL195_CG	1362283	1362690	+	putative protein	LL195_01377	-0.392907	7.21481	0.333749	0.496395	LL195_01377	163.819	171.285	170.522	177.565	91.0157	116.476	ID1327
LL195_01378	6_LL195_CG	1362721	1363107	+	Transcription antitermination protein NusB	LL195_01378	-0.335145	7.293	0.392669	0.556051	LL195_01378	159.219	183.565	181.775	168.365	107.695	139.735	ID1328
LL195_01379	6_LL195_CG	1363204	1364058	+	Bifunctional protein FolD protein	LL195_01379	-0.155069	8.13261	0.724196	0.824976	LL195_01379	257.757	295.559	333.586	344.709	212.342	239.413	ID1329
LL195_01380	6_LL195_CG	1364074	1365429	+	Exodeoxyribonuclease 7 large subunit	LL195_01380	-0.42146	7.49015	0.293914	0.46142	LL195_01380	166.452	191.365	259.513	190.103	132.671	138.073	ID1330
LL195_01381	6_LL195_CG	1365419	1365646	+	Exodeoxyribonuclease 7 small subunit	LL195_01381	-0.690916	4.03995	0.0850829	0.199965	LL195_01381	17.2522	17.5765	25.7841	14.9803	12.7845	9.69097	ID1331
LL195_01382	6_LL195_CG	1365649	1366530	+	Farnesyl diphosphate synthase	LL195_01382	-0.357761	6.51121	0.334627	0.496566	LL195_01382	86.7225	101.585	118.826	97.7788	73.1512	68.6674	ID1332
LL195_01383	6_LL195_CG	1366729	1366929	+	Cold shock-like protein CspLA	LL195_01383	0.207163	10.8319	0.720003	0.824114	LL195_01383	1408.37	992.164	2675.76	2597.53	1660.72	1601.78	ID1333
LL195_01384	6_LL195_CG	1367144	1368925	+	1-deoxy-D-xylulose-5-phosphate synthase	LL195_01384	0.193371	7.37029	0.625479	0.751321	LL195_01384	137.299	126.54	199.2	192.79	167.638	168.9	ID1334
LL195_01385	6_LL195_CG	1368922	1369746	+	Hemolysin A	LL195_01385	-0.253598	6.30081	0.562321	0.70147	LL195_01385	61.5025	56.1552	139.466	91.6727	53.5934	70.2365	ID1335
LL195_01386	6_LL195_CG	1369937	1370386	+	Arginine repressor	LL195_01386	0.461854	6.78505	0.2457	0.411398	LL195_01386	90.467	118.081	69.5721	92.8125	151.382	138.996	ID1336
LL195_01387	6_LL195_CG	1370409	1372100	+	DNA repair protein RecN	LL195_01387	-0.125308	8.38905	0.780498	0.863706	LL195_01387	357.098	424.129	267.808	294.72	364.74	302.358	ID1337
LL195_01388	6_LL195_CG	1372230	1373096	+	Phosphate acetyltransferase	LL195_01388	-0.455767	5.85755	0.248962	0.415133	LL195_01388	48.713	64.4033	87.8332	58.2928	44.3649	43.7478	ID1338
LL195_01389	6_LL195_CG	1373233	1374300	+	Butyrate kinase 2	LL195_01389	1.29208	7.26927	0.00190901	0.0114216	LL195_01389	71.9325	73.5209	123.005	173.576	247.901	235.629	ID1339
LL195_01390	6_LL195_CG	1374315	1375742	+	Dihydrolipoyl dehydrogenase	LL195_01390	1.45108	8.46076	0.00145702	0.00928932	LL195_01390	150.585	188.335	227.235	484.253	510.958	552.57	ID1340
LL195_01391	6_LL195_CG	1375767	1376762	+	2-oxoisovalerate dehydrogenase subunit alpha	LL195_01391	1.61575	8.90167	0.00126255	0.00831275	LL195_01391	175.719	243.462	286.84	708.632	702.303	752.665	ID1341
LL195_01392	6_LL195_CG	1376779	1377762	+	2-oxoisovalerate dehydrogenase subunit beta	LL195_01392	1.35363	8.83857	0.00554562	0.0257032	LL195_01392	219.234	270.446	282.854	666.378	679.189	628.621	ID1342
LL195_01393	6_LL195_CG	1377793	1379043	+	Dihydrolipoyllysine-residue acetyltransferase component of pyruvate dehydrogenase complex	LL195_01393	1.47581	9.79913	0.00417976	0.0205202	LL195_01393	401.126	514.225	498.257	1541.1	1249.07	1141.6	ID1343
LL195_01394	6_LL195_CG	1379199	1379294	-	hypothetical protein	LL195_01394	0.0711161	4.44126	0.873395	0.925622	LL195_01394	20.2444	31.0949	11.8954	14.9803	26.7544	24.8273	ID1344
LL195_01395	6_LL195_CG	1379417	1380508	+	Peptidase T	LL195_01395	0.0587466	6.41641	0.908392	0.943897	LL195_01395	102.88	112.864	34.9146	41.9285	135.211	84.0807	ID1345
LL195_01396	6_LL195_CG	1380653	1382071	+	6-phosphogluconate dehydrogenase%2C decarboxylating	LL195_01396	-0.0296654	10.3549	0.95572	0.973818	LL195_01396	1030.41	1087.79	1850.67	1609.24	1108.19	1170.58	ID1346
LL195_01397	6_LL195_CG	1382262	1382942	+	Response regulator ArlR	LL195_01397	0.841528	8.0784	0.0486536	0.134418	LL195_01397	196.305	200.193	184.282	308.805	393.611	338.353	ID1347
LL195_01398	6_LL195_CG	1382939	1384390	+	Signal transduction histidine-protein kinase ArlS	LL195_01398	0.468818	8.84095	0.328057	0.490693	LL195_01398	413.146	399.859	340.916	514.54	530.77	551.739	ID1348
LL195_01399	6_LL195_CG	1384427	1385254	-	Membrane protein insertase MisCB	LL195_01399	1.06098	8.99227	0.0276278	0.0860277	LL195_01399	338.7	335.298	315.968	686.731	673.77	704.949	ID1349
LL195_01400	6_LL195_CG	1385291	1385572	-	hypothetical protein	LL195_01400	1.12367	6.85737	0.00264968	0.0144705	LL195_01400	79.678	75.6027	63.4636	141.336	164.167	171.299	ID1350
LL195_01401	6_LL195_CG	1385658	1385939	-	Acylphosphatase	LL195_01401	1.27139	6.41435	0.00121168	0.00806639	LL195_01401	61.9129	53.5728	34.2717	99.7328	126.914	135.212	ID1351
LL195_01402	6_LL195_CG	1386079	1386426	+	hypothetical protein	LL195_01402	1.13621	6.16678	0.00238343	0.0134062	LL195_01402	49.3627	45.4038	39.93	76.2854	107.61	112.323	ID1352
LL195_01403	6_LL195_CG	1386455	1387531	+	Isopentenyl-diphosphate delta-isomerase	LL195_01403	0.632444	7.69438	0.100473	0.221543	LL195_01403	172.607	165.462	149.111	307.665	231.815	215.786	ID1353
LL195_01404	6_LL195_CG	1387571	1388560	-	hypothetical protein	LL195_01404	1.33149	7.20702	0.000999964	0.0069923	LL195_01404	68.9916	76.7358	106.416	249.698	214.035	170.561	ID1354
LL195_01405	6_LL195_CG	1388781	1389707	+	hypothetical protein	LL195_01405	0.889588	6.43825	0.036195	0.106916	LL195_01405	48.4736	47.2221	86.7401	90.5329	85.2585	161.978	ID1355
LL195_01406	6_LL195_CG	1389858	1392131	+	DNA translocase SpoIIIE	LL195_01406	-0.328469	7.95548	0.400865	0.563129	LL195_01406	257.021	283.675	288.062	247.093	206.331	206.556	ID1356
LL195_01407	6_LL195_CG	1392165	1393004	-	Pyrroline-5-carboxylate reductase	LL195_01407	0.745926	5.66855	0.0467524	0.129887	LL195_01407	36.8639	36.5497	40.5087	73.3545	55.5408	62.1145	ID1357
LL195_01408	6_LL195_CG	1393357	1394430	+	Membrane lipoprotein TmpC	LL195_01408	-0.30223	12.4805	0.580442	0.714897	LL195_01408	5809.77	7180.26	5943.72	5736.3	5387.2	4231.72	ID1358
LL195_01409	6_LL195_CG	1394862	1396403	+	Galactose/methyl galactoside import ATP-binding protein MglA	LL195_01409	0.86169	10.057	0.101909	0.22366	LL195_01409	494.175	924.756	849.847	1413.76	1376.92	1332	ID1359
LL195_01410	6_LL195_CG	1396396	1397448	+	D-allose transport system permease protein AlsC	LL195_01410	0.901104	9.85283	0.0870732	0.202285	LL195_01410	417.318	851.394	666.079	1259.24	1139.43	1214.51	ID1360
LL195_01411	6_LL195_CG	1397445	1398395	+	hypothetical protein	LL195_01411	0.760857	9.87052	0.14659	0.289888	LL195_01411	484.275	923.676	676.431	1307.6	1082.96	1141.41	ID1361
LL195_01412	6_LL195_CG	1398512	1399804	+	Antilisterial bacteriocin subtilosin biosynthesis protein AlbE	LL195_01412	0.533344	7.39765	0.166101	0.317769	LL195_01412	146.207	146.726	120.304	220.633	210.818	166.685	ID1362
LL195_01413	6_LL195_CG	1399785	1401071	+	Putative zinc protease AlbF	LL195_01413	0.524232	7.92222	0.183829	0.338804	LL195_01413	201.059	200.378	195.342	340.72	246.208	271.347	ID1363
LL195_01414	6_LL195_CG	1401163	1401894	+	3-oxoacyl-[acyl-carrier-protein] reductase FabG	LL195_01414	0.360477	8.53023	0.416917	0.576658	LL195_01414	299.134	273.819	398.207	409.596	412.407	424.741	ID1364
LL195_01415	6_LL195_CG	1401945	1402874	+	Cytoskeleton protein RodZ	LL195_01415	0.234244	9.18826	0.633537	0.757449	LL195_01415	538.955	509.982	559.213	771.24	570.224	550.17	ID1365
LL195_01416	6_LL195_CG	1402965	1403543	+	CDP-diacylglycerol--glycerol-3-phosphate 3-phosphatidyltransferase	LL195_01416	-0.442315	6.2674	0.256571	0.421863	LL195_01416	74.9589	81.4528	109.566	86.1365	61.9754	47.5319	ID1366
LL195_01417	6_LL195_CG	1403611	1404855	+	Putative competence-damage inducible protein	LL195_01417	-1.20083	6.09818	0.00235249	0.0132852	LL195_01417	80.6697	81.5845	123.712	53.7336	37.0836	33.5031	ID1367
LL195_01418	6_LL195_CG	1405128	1406174	+	Protein RecA	LL195_01418	0.404315	9.45378	0.407414	0.568363	LL195_01418	590.643	624.981	595.092	793.791	869.433	733.191	ID1368
LL195_01419	6_LL195_CG	1406475	1408037	+	Ribonuclease Y	LL195_01419	0.448687	11.6583	0.412058	0.572574	LL195_01419	2440.76	2407.59	3352.06	4564.99	3208.24	3418.6	ID1369
LL195_01420	6_LL195_CG	1408152	1408649	+	Putative phosphinothricin acetyltransferase YwnH	LL195_01420	0.00156526	5.81266	0.998605	1	LL195_01420	48.1488	42.1889	78.0596	43.2311	53.3395	71.8978	ID1370
LL195_01421	6_LL195_CG	1408655	1409458	+	2'%2C3'-cyclic-nucleotide 2'-phosphodiesterase	LL195_01421	-0.470177	7.56992	0.239705	0.404727	LL195_01421	227.664	226.94	207.109	205.165	159.341	113.154	ID1371
LL195_01422	6_LL195_CG	1409475	1409837	+	putative protein YmcA	LL195_01422	-0.630311	6.22325	0.112573	0.239963	LL195_01422	91.3903	95.8934	84.6182	86.3808	48.0902	41.1635	ID1372
LL195_01423	6_LL195_CG	1409948	1412530	+	DNA mismatch repair protein MutS	LL195_01423	-0.476173	9.10296	0.347598	0.509628	LL195_01423	672.305	688.91	557.798	644.152	407.835	327.555	ID1373
LL195_01424	6_LL195_CG	1412550	1414361	+	DNA mismatch repair protein MutL	LL195_01424	-0.55892	8.92469	0.259995	0.423751	LL195_01424	552.394	673.889	510.088	526.019	321.307	331.339	ID1374
LL195_01425	6_LL195_CG	1414378	1414926	+	Glycerol uptake operon antiterminator regulatory protein	LL195_01425	-0.665463	7.38875	0.0837531	0.197173	LL195_01425	190.287	231.789	194.185	148.581	119.971	119.983	ID1375
LL195_01426	6_LL195_CG	1415352	1417583	+	Formate acetyltransferase	LL195_01426	1.41888	14.1463	0.0190325	0.0647747	LL195_01426	12862.4	11272.5	5478.13	35160.8	24948.6	19069.3	ID1376
LL195_01427	6_LL195_CG	1417660	1418406	+	Pyruvate formate-lyase-activating enzyme	LL195_01427	0.955143	11.6049	0.0984439	0.218437	LL195_01427	2753.13	2209.61	1396.46	5727.1	3770.17	2831.89	ID1377
LL195_01428	6_LL195_CG	1418440	1418970	-	hypothetical protein	LL195_01428	0.0581216	5.85498	0.885957	0.932907	LL195_01428	64.2725	72.7831	32.7285	56.7459	59.3507	60.8224	ID1378
LL195_01429	6_LL195_CG	1419137	1420330	+	Multidrug efflux protein YfmO	LL195_01429	-1.06099	3.69204	0.0126161	0.047785	LL195_01429	13.9522	14.9677	23.0835	11.3166	6.60393	6.92212	ID1379
LL195_01430	6_LL195_CG	1420465	1421013	+	hypothetical protein	LL195_01430	-0.973778	3.00591	0.0242121	0.0776221	LL195_01430	9.9683	13.0967	8.29464	3.58224	5.41861	7.01442	ID1380
LL195_01431	6_LL195_CG	1421030	1421257	+	hypothetical protein	LL195_01431	-0.458847	3.54556	0.294674	0.462099	LL195_01431	11.9346	17.9718	10.2236	5.94326	11.6839	11.6292	ID1381
LL195_01432	6_LL195_CG	1421297	1421830	+	hypothetical protein	LL195_01432	-0.80371	3.65293	0.0704613	0.17265	LL195_01432	14.6874	21.3711	11.381	5.45477	10.2446	11.5369	ID1382
LL195_01433	6_LL195_CG	1422065	1423387	-	Internalin-J	LL195_01433	-0.84051	6.46012	0.0394677	0.114072	LL195_01433	125.519	116.342	96.5779	93.9523	50.4608	44.5785	ID1383
LL195_01434	6_LL195_CG	1423574	1424743	-	Acetyl-CoA acetyltransferase	LL195_01434	1.01664	8.72329	0.0348451	0.104152	LL195_01434	304.042	298.353	236.301	535.952	611.287	549.709	ID1384
LL195_01435	6_LL195_CG	1424893	1426059	+	Hydroxymethylglutaryl-CoA synthase	LL195_01435	0.474109	8.48821	0.296249	0.463537	LL195_01435	301.477	347.103	253.083	355.7	518.324	378.502	ID1385
LL195_01436	6_LL195_CG	1426082	1426681	-	hypothetical protein	LL195_01436	-1.02712	4.8185	0.00863935	0.0358025	LL195_01436	28.2635	37.2348	47.646	19.2952	16.5945	19.5665	ID1386
LL195_01437	6_LL195_CG	1426751	1427995	-	hypothetical protein	LL195_01437	-0.84523	5.49509	0.0515652	0.13976	LL195_01437	36.8297	45.1666	91.5625	35.0896	24.2144	37.1949	ID1387
LL195_01438	6_LL195_CG	1428014	1429282	-	Phosphonoacetate hydrolase	LL195_01438	-0.38242	5.59045	0.380377	0.54439	LL195_01438	36.9323	36.497	90.0193	42.9054	34.7976	47.5319	ID1388
LL195_01439	6_LL195_CG	1429346	1430383	-	Putative transport protein	LL195_01439	-0.481955	7.03633	0.272835	0.438841	LL195_01439	139.522	113.417	205.759	167.795	75.4372	85.0959	ID1389
LL195_01440	6_LL195_CG	1430400	1431296	-	UDP-N-acetylenolpyruvoylglucosamine reductase	LL195_01440	0.358173	6.91984	0.361608	0.523644	LL195_01440	94.6561	79.4501	144.224	134.578	141.307	131.982	ID1390
LL195_01441	6_LL195_CG	1431512	1432498	+	Glycine betaine/carnitine/choline transport ATP-binding protein OpuCA	LL195_01441	-0.186455	7.91725	0.706073	0.814455	LL195_01441	309.889	358.065	103.587	188.8	314.787	174.53	ID1391
LL195_01442	6_LL195_CG	1432495	1434009	+	Carnitine transport permease protein OpuCD	LL195_01442	-0.260493	7.96369	0.587309	0.722408	LL195_01442	353.678	330.396	131.814	299.035	235.964	146.195	ID1392
LL195_01443	6_LL195_CG	1434045	1434875	-	hypothetical protein	LL195_01443	1.19114	8.59635	0.0186309	0.0636386	LL195_01443	282.224	283.991	140.945	322.401	679.782	612.746	ID1393
LL195_01444	6_LL195_CG	1435014	1436360	-	Divalent metal cation transporter MntH	LL195_01444	-0.408463	6.78231	0.309732	0.474361	LL195_01444	168.999	107.172	100.05	121.796	88.0524	73.6514	ID1394
LL195_01445	6_LL195_CG	1436473	1437144	-	Carnitine transport permease protein OpuCD	LL195_01445	1.11014	8.14719	0.0307002	0.0933261	LL195_01445	298.416	151.311	88.6048	473.995	357.882	330.508	ID1395
LL195_01446	6_LL195_CG	1437159	1438085	-	Carnitine transport binding protein OpuCC	LL195_01446	0.61539	7.87303	0.208787	0.367267	LL195_01446	305.085	173.077	77.0951	356.514	257.638	236.737	ID1396
LL195_01447	6_LL195_CG	1438087	1438743	-	Carnitine transport permease protein OpuCB	LL195_01447	0.667848	7.55355	0.16668	0.318066	LL195_01447	222.466	151.548	61.1489	294.232	223.941	173.422	ID1397
LL195_01448	6_LL195_CG	1438747	1439940	-	Carnitine transport ATP-binding protein OpuCA	LL195_01448	0.511851	8.70327	0.353868	0.51535	LL195_01448	485.232	407.053	138.373	505.584	559.472	404.713	ID1398
LL195_01449	6_LL195_CG	1440233	1440793	-	Thiamine transporter ThiT	LL195_01449	0.356215	2.92393	0.571627	0.707246	LL195_01449	3.33417	2.16083	14.5317	6.83882	6.9426	11.6292	ID1399
LL195_01450	6_LL195_CG	1441041	1441424	-	putative protein YjbR	LL195_01450	-0.333702	1.91933	0.506256	0.656827	LL195_01450	3.0093	3.03043	6.42995	1.54688	3.55596	4.70704	ID1400
LL195_01451	6_LL195_CG	1441564	1443165	+	putative ABC transporter ATP-binding protein YbiT	LL195_01451	-0.540939	8.46404	0.278688	0.445459	LL195_01451	300.246	316.008	639.202	393.232	255.437	214.124	ID1401
LL195_01452	6_LL195_CG	1443204	1443854	-	hypothetical protein	LL195_01452	1.05866	8.22036	0.0269937	0.0846142	LL195_01452	257.928	211.103	111.238	364.574	488.776	355.612	ID1402
LL195_01453	6_LL195_CG	1443907	1445247	-	Glutathione amide reductase	LL195_01453	1.66112	8.34746	0.00549404	0.0256328	LL195_01453	218.704	208.019	42.6306	343.813	662.933	478.088	ID1403
LL195_01454	6_LL195_CG	1445336	1447003	-	Ribonuclease J 2	LL195_01454	-0.41143	9.89155	0.43197	0.590632	LL195_01454	1200.83	1288.3	763.557	915.262	891.531	638.866	ID1404
LL195_01455	6_LL195_CG	1447023	1447904	-	4-hydroxy-tetrahydrodipicolinate synthase	LL195_01455	-0.203298	9.16346	0.684913	0.799869	LL195_01455	668.834	726.803	445.274	580.485	586.565	431.94	ID1405
LL195_01456	6_LL195_CG	1447919	1449130	-	Aspartokinase	LL195_01456	-0.583636	8.89234	0.25629	0.421863	LL195_01456	615.111	653.809	440.645	537.824	348.484	254.457	ID1406
LL195_01457	6_LL195_CG	1449142	1450185	-	Aspartate-semialdehyde dehydrogenase	LL195_01457	-0.410948	8.79803	0.402669	0.564789	LL195_01457	557.917	579.92	385.99	450.304	374.561	321.279	ID1407
LL195_01458	6_LL195_CG	1450383	1452548	-	Penicillin-binding protein H	LL195_01458	-0.408223	9.47069	0.431961	0.590632	LL195_01458	883.4	785.963	757.963	884.731	536.612	407.759	ID1408
LL195_01459	6_LL195_CG	1452678	1453286	-	Superoxide dismutase [Mn]	LL195_01459	2.29903	12.1455	0.000172174	0.00164747	LL195_01459	2181.78	1628.08	781.046	9162.71	6886.89	6543.9	ID1409
LL195_01460	6_LL195_CG	1453675	1454388	+	hypothetical protein	LL195_01460	-0.300434	7.43803	0.457602	0.612817	LL195_01460	166.52	147.121	260.349	177.321	135.719	152.933	ID1410
LL195_01461	6_LL195_CG	1454500	1455606	+	4-hydroxy-3-methylbut-2-en-1-yl diphosphate synthase (flavodoxin)	LL195_01461	0.31167	6.35653	0.393434	0.556574	LL195_01461	80.02	71.5709	67.5788	99	88.9837	84.0807	ID1411
LL195_01462	6_LL195_CG	1455642	1456349	+	Inner membrane protein YgaZ	LL195_01462	-0.195579	5.05906	0.607839	0.737253	LL195_01462	40.2323	33.9409	32.2784	38.0206	27.1777	27.7808	ID1412
LL195_01463	6_LL195_CG	1456340	1456666	+	hypothetical protein	LL195_01463	-0.373105	4.71247	0.357049	0.518909	LL195_01463	32.9655	27.8536	27.5845	32.81	16.3405	19.1051	ID1413
LL195_01464	6_LL195_CG	1456748	1457632	-	Foldase protein PrsA 1	LL195_01464	0.00170018	2.45721	1	1	LL195_01464	6.08699	4.84869	5.27256	8.06004	3.64063	4.52245	ID1414
LL195_01465	6_LL195_CG	1457767	1458192	-	Zinc-specific metallo-regulatory protein	LL195_01465	0.0379876	5.43361	0.925556	0.955741	LL195_01465	41.5146	36.9976	49.2534	61.7936	33.951	35.349	ID1415
LL195_01466	6_LL195_CG	1458173	1459051	-	High-affinity zinc uptake system membrane protein ZnuB	LL195_01466	0.554931	6.59619	0.142977	0.284943	LL195_01466	84.4484	67.2756	83.2679	148.826	106.002	90.3567	ID1416
LL195_01467	6_LL195_CG	1459026	1459799	-	High-affinity zinc uptake system ATP-binding protein ZnuC	LL195_01467	0.878922	6.83844	0.0181338	0.062547	LL195_01467	90.9287	72.8358	77.9953	153.629	159.68	131.336	ID1417
LL195_01468	6_LL195_CG	1459944	1460870	-	Manganese-dependent inorganic pyrophosphatase	LL195_01468	-0.421756	9.00436	0.418661	0.577637	LL195_01468	614.564	645.061	504.237	678.02	307.76	330.97	ID1418
LL195_01469	6_LL195_CG	1460887	1461780	-	putative endonuclease 4	LL195_01469	-0.634183	7.86867	0.121437	0.25462	LL195_01469	304.469	277.509	270.444	261.503	146.302	141.396	ID1419
LL195_01470	6_LL195_CG	1461796	1463103	-	DEAD-box ATP-dependent RNA helicase CshB	LL195_01470	-0.110487	8.53497	0.804696	0.882347	LL195_01470	414.018	377.882	363.164	442.244	342.473	285.191	ID1420
LL195_01471	6_LL195_CG	1463249	1464244	+	4-hydroxy-3-methylbut-2-enyl diphosphate reductase	LL195_01471	-0.0637068	6.17169	0.860312	0.915198	LL195_01471	74.0185	74.1007	72.6585	80.6818	69.172	61.3761	ID1421
LL195_01472	6_LL195_CG	1464290	1465411	-	GTP cyclohydrolase 1 type 2	LL195_01472	-0.15634	8.00922	0.735238	0.831755	LL195_01472	306.453	338.881	169.043	194.336	329.011	207.479	ID1422
LL195_01473	6_LL195_CG	1465408	1466112	-	tRNA (adenine(22)-N(1))-methyltransferase	LL195_01473	-0.0779579	6.96394	0.857359	0.913436	LL195_01473	140.172	156.344	87.7689	80.926	176.359	106.878	ID1423
LL195_01474	6_LL195_CG	1466180	1467304	-	RNA polymerase sigma factor SigA	LL195_01474	1.17728	11.0596	0.0435539	0.123228	LL195_01474	1612.11	1616.72	697.457	2242.24	3994.87	2642.4	ID1424
LL195_01475	6_LL195_CG	1467399	1469279	-	DNA primase	LL195_01475	-1.31874	8.8449	0.00926661	0.0376272	LL195_01475	660.814	682.295	625.634	355.374	250.357	183.482	ID1425
LL195_01476	6_LL195_CG	1469299	1469739	-	hypothetical protein	LL195_01476	-1.20302	7.36772	0.00261011	0.0144221	LL195_01476	245.258	237.112	207.88	118.377	105.748	75.6819	ID1426
LL195_01477	6_LL195_CG	1469927	1470751	-	Putative pyruvate%2C phosphate dikinase regulatory protein	LL195_01477	-1.36707	8.18668	0.00213654	0.0123376	LL195_01477	429.8	484.711	344.581	177.646	172.126	138.35	ID1427
LL195_01478	6_LL195_CG	1470786	1472852	-	Glycine--tRNA ligase beta subunit	LL195_01478	-1.47178	8.8302	0.00319345	0.0166343	LL195_01478	661.327	766.805	578.374	292.278	245.615	185.513	ID1428
LL195_01479	6_LL195_CG	1472845	1473735	-	Glycine--tRNA ligase alpha subunit	LL195_01479	-1.27749	7.32105	0.00111209	0.0075769	LL195_01479	204.769	224.858	249.032	110.724	89.9997	79.1891	ID1429
LL195_01480	6_LL195_CG	1474018	1474785	-	DNA repair protein RecO	LL195_01480	1.41735	6.2909	0.000157038	0.00152074	LL195_01480	40.3178	40.7923	46.8744	93.5453	111.166	137.058	ID1430
LL195_01481	6_LL195_CG	1474921	1475550	+	hypothetical protein	LL195_01481	0.295764	4.88151	0.438904	0.597503	LL195_01481	24.348	26.984	27.906	24.75	34.205	38.3024	ID1431
LL195_01482	6_LL195_CG	1475597	1476502	-	GTPase Era	LL195_01482	0.3954	8.34588	0.370357	0.533298	LL195_01482	302.383	301.884	238.68	340.394	379.387	389.023	ID1432
LL195_01483	6_LL195_CG	1476499	1476894	-	Cytidine deaminase	LL195_01483	0.466254	6.82244	0.202217	0.359964	LL195_01483	94.0406	87.4609	103.522	130.263	135.719	127.736	ID1433
LL195_01484	6_LL195_CG	1476919	1477308	-	Undecaprenol kinase	LL195_01484	0.59297	6.06778	0.106314	0.229749	LL195_01484	50.5083	46.0362	63.8494	79.7048	78.4005	83.7115	ID1434
LL195_01485	6_LL195_CG	1477292	1477777	-	Endoribonuclease YbeY	LL195_01485	0.438914	6.6883	0.22397	0.38508	LL195_01485	90.9971	83.0602	88.4762	122.366	116.585	116.938	ID1435
LL195_01486	6_LL195_CG	1477794	1479950	-	Cyclic-di-AMP phosphodiesterase PgpH	LL195_01486	0.220268	9.05469	0.657471	0.777814	LL195_01486	572.399	532.381	368.758	653.677	599.942	463.044	ID1436
LL195_01487	6_LL195_CG	1479966	1480925	-	PhoH-like protein	LL195_01487	0.66504	8.63635	0.156843	0.305026	LL195_01487	359.355	350.318	213.539	488.243	555.069	420.68	ID1437
LL195_01488	6_LL195_CG	1481113	1481559	-	putative protein YqeY	LL195_01488	0.862293	11.2298	0.108948	0.23408	LL195_01488	1473.72	1582.91	2057.01	2721.2	3299.68	3275.27	ID1438
LL195_01489	6_LL195_CG	1481579	1481752	-	30S ribosomal protein S21	LL195_01489	0.688339	9.878	0.178423	0.332048	LL195_01489	673.98	644.876	843.031	964.762	1222.91	1296.01	ID1439
LL195_01490	6_LL195_CG	1481950	1482717	-	Ribosomal RNA small subunit methyltransferase E	LL195_01490	-0.948198	5.44333	0.016045	0.0566603	LL195_01490	47.5845	47.7227	76.2592	35.4967	28.871	24.4582	ID1440
LL195_01491	6_LL195_CG	1482718	1483662	-	Ribosomal protein L11 methyltransferase	LL195_01491	-0.76021	5.64114	0.0616801	0.158168	LL195_01491	54.0306	46.8004	87.1259	46.8948	33.697	30.2727	ID1441
LL195_01492	6_LL195_CG	1483734	1484864	-	Chaperone protein DnaJ	LL195_01492	-0.234288	8.28523	0.67382	0.790518	LL195_01492	204.478	175.212	631.936	239.114	228.767	391.977	ID1442
LL195_01493	6_LL195_CG	1485006	1486847	-	Chaperone protein DnaK	LL195_01493	-0.339343	10.5873	0.515389	0.665003	LL195_01493	1896.18	1859.05	1400.32	1327.71	1414.26	1333.02	ID1443
LL195_01494	6_LL195_CG	1486881	1487456	-	Protein GrpE	LL195_01494	-0.494092	7.83581	0.204088	0.360802	LL195_01494	270.478	317.484	213.217	173.331	223.518	172.038	ID1444
LL195_01495	6_LL195_CG	1487498	1488535	-	Heat-inducible transcription repressor HrcA	LL195_01495	-0.465126	9.12974	0.350811	0.513284	LL195_01495	714.571	759.954	474.145	398.524	545.586	467.566	ID1445
LL195_01496	6_LL195_CG	1488682	1489839	-	Oxygen-independent coproporphyrinogen-III oxidase-like protein YqeR	LL195_01496	0.25283	6.25756	0.492858	0.645387	LL195_01496	68.5983	65.352	75.3591	100.628	84.7505	63.9604	ID1446
LL195_01497	6_LL195_CG	1489928	1490956	-	UDP-glucose 4-epimerase	LL195_01497	-1.78526	4.0468	5e-05	0.000582543	LL195_01497	28.9303	30.5942	16.4607	9.76974	7.19659	5.07622	ID1447
LL195_01498	6_LL195_CG	1491069	1491506	+	HTH-type transcriptional regulator AdhR	LL195_01498	0.209289	3.29195	0.610261	0.738725	LL195_01498	9.50665	9.8555	7.65164	8.46711	14.0545	8.76802	ID1448
LL195_01499	6_LL195_CG	1491552	1493378	-	Elongation factor 4	LL195_01499	-0.650954	8.10533	0.181049	0.335655	LL195_01499	253.961	243.726	511.503	290.975	205.061	146.564	ID1449
LL195_01500	6_LL195_CG	1493623	1493877	+	30S ribosomal protein S20	LL195_01500	-0.438839	9.76561	0.385749	0.549843	LL195_01500	770.585	1009.61	1224.97	727.683	727.279	761.987	ID1450
LL195_01501	6_LL195_CG	1493963	1494994	-	putative protein YqeN	LL195_01501	0.067339	6.69736	0.853735	0.910608	LL195_01501	104.966	105.933	92.9128	95.9063	118.447	104.016	ID1451
LL195_01502	6_LL195_CG	1495062	1497221	-	ComE operon protein 3	LL195_01502	0.666946	4.47521	0.0913195	0.209021	LL195_01502	15.8672	16.786	18.8398	35.0082	21.7591	24.9196	ID1452
LL195_01503	6_LL195_CG	1497319	1497879	-	tRNA-specific adenosine deaminase	LL195_01503	-0.131754	6.16243	0.734629	0.831733	LL195_01503	56.373	62.4006	105.773	60.898	68.41	75.4973	ID1453
LL195_01504	6_LL195_CG	1497951	1498553	-	ComE operon protein 1	LL195_01504	-0.341081	0.807187	0.515028	0.664841	LL195_01504	2.27407	2.18718	0.964493	1.30263	1.60865	1.47672	ID1454
LL195_01505	6_LL195_CG	1498656	1499387	-	dTDP-3-amino-3%2C6-dideoxy-alpha-D-glucopyranose N%2CN-dimethyltransferase	LL195_01505	-1.27451	4.91313	0.00098693	0.00691833	LL195_01505	41.754	43.243	42.3091	21.1678	17.9491	13.4751	ID1455
LL195_01506	6_LL195_CG	1499443	1499799	-	Ribosomal silencing factor RsfS	LL195_01506	-0.49495	6.09898	0.17689	0.33089	LL195_01506	69.2139	90.3596	80.6316	54.792	64.6847	50.9468	ID1456
LL195_01507	6_LL195_CG	1499804	1500379	-	hypothetical protein	LL195_01507	-0.0492509	6.94416	0.896388	0.937963	LL195_01507	109.309	125.776	140.43	117.97	129.793	115.092	ID1457
LL195_01508	6_LL195_CG	1500366	1500932	-	putative nicotinate-nucleotide adenylyltransferase	LL195_01508	-0.71316	6.21627	0.0548154	0.145726	LL195_01508	86.0899	90.9921	99.6	71.7262	47.1588	49.8393	ID1458
LL195_01509	6_LL195_CG	1500950	1501240	-	RNA-binding protein YhbY	LL195_01509	-1.10584	5.06068	0.0132665	0.0494512	LL195_01509	38.7105	43.9018	53.6258	34.9268	13.6312	14.6749	ID1459
LL195_01510	6_LL195_CG	1501240	1502061	-	Shikimate dehydrogenase (NADP(+))	LL195_01510	-0.987514	6.36092	0.0305768	0.0930512	LL195_01510	101.786	103.773	121.783	95.255	39.9623	29.8113	ID1460
LL195_01511	6_LL195_CG	1502081	1503181	-	putative protein YqeH	LL195_01511	-0.591037	7.03527	0.183272	0.338218	LL195_01511	142.6	139.163	190.905	165.271	90.9311	57.4997	ID1461
LL195_01512	6_LL195_CG	1503178	1503699	-	Pyrophosphatase PpaX	LL195_01512	-0.121633	5.97021	0.749397	0.840685	LL195_01512	57.3476	60.1343	78.3168	71.1563	63.6687	45.0399	ID1462
LL195_01513	6_LL195_CG	1503861	1505669	+	Oligoendopeptidase F%2C plasmid	LL195_01513	0.597103	9.72443	0.243718	0.409539	LL195_01513	724.147	764.486	531.243	1286.1	865.538	903.844	ID1463
LL195_01514	6_LL195_CG	1505705	1506406	-	5'-methylthioadenosine/S-adenosylhomocysteine nucleosidase	LL195_01514	-0.252858	7.56181	0.544017	0.686846	LL195_01514	167.102	171.628	277.452	230.647	149.012	137.335	ID1464
LL195_01515	6_LL195_CG	1506456	1507079	-	hypothetical protein	LL195_01515	-0.387785	8.87632	0.426916	0.585141	LL195_01515	497.15	479.757	620.941	488.487	404.872	327.832	ID1465
LL195_01516	6_LL195_CG	1507130	1507612	-	Transcription elongation factor GreA	LL195_01516	-0.445444	8.28806	0.316302	0.479989	LL195_01516	343.334	309.157	428.556	282.183	278.042	233.598	ID1466
LL195_01517	6_LL195_CG	1507806	1508435	-	Uridine kinase	LL195_01517	-1.21685	5.42559	0.00465679	0.0222421	LL195_01517	44.5239	53.5464	81.789	37.7763	21.4204	18.0898	ID1467
LL195_01518	6_LL195_CG	1508432	1509085	-	Protein-L-isoaspartate O-methyltransferase	LL195_01518	-0.867959	5.0929	0.0275031	0.0857511	LL195_01518	36.2826	36.6814	58.9627	24.3429	27.1777	20.6741	ID1468
LL195_01519	6_LL195_CG	1509161	1510231	-	Endolytic murein transglycosylase	LL195_01519	-0.436572	7.47635	0.261398	0.425546	LL195_01519	213.199	198.665	202.222	149.151	183.301	121.276	ID1469
LL195_01520	6_LL195_CG	1510434	1511060	+	Protein DedA	LL195_01520	-0.024189	6.79502	0.950254	0.971935	LL195_01520	103.564	83.5609	148.661	116.341	114.976	98.7556	ID1470
LL195_01521	6_LL195_CG	1511106	1511408	-	hypothetical protein	LL195_01521	0.356536	8.55561	0.427315	0.585403	LL195_01521	360.928	381.439	247.425	384.846	468.033	414.497	ID1471
LL195_01522	6_LL195_CG	1511424	1511831	-	Putative pre-16S rRNA nuclease	LL195_01522	0.588336	9.04446	0.231798	0.395641	LL195_01522	462.816	471.087	331.4	573.077	733.46	595.948	ID1472
LL195_01523	6_LL195_CG	1511837	1512109	-	hypothetical protein	LL195_01523	0.147641	8.31633	0.741844	0.835204	LL195_01523	332.254	342.36	232.507	295.697	371.175	338.076	ID1473
LL195_01524	6_LL195_CG	1512201	1514840	-	Alanine--tRNA ligase	LL195_01524	-1.59373	8.73142	0.00186181	0.0112106	LL195_01524	536.63	560.024	818.276	280.717	192.53	161.147	ID1474
LL195_01525	6_LL195_CG	1515147	1515842	-	putative ABC transporter ATP-binding protein	LL195_01525	0.148158	2.56387	0.790336	0.872248	LL195_01525	5.81342	8.37981	2.31478	2.19819	8.38191	7.84507	ID1475
LL195_01526	6_LL195_CG	1515851	1517350	-	Macrolide export ATP-binding/permease protein MacB	LL195_01526	0.481574	2.68747	0.270383	0.435893	LL195_01526	5.52275	6.5352	3.85797	4.80346	10.1599	7.3836	ID1476
LL195_01527	6_LL195_CG	1517517	1518203	+	Transcriptional regulatory protein SrrA	LL195_01527	0.604758	5.4648	0.124672	0.260567	LL195_01527	39.8219	41.1612	23.9194	43.5568	65.9547	50.2084	ID1477
LL195_01528	6_LL195_CG	1518209	1519639	+	Alkaline phosphatase synthesis sensor protein PhoR	LL195_01528	0.142742	6.73105	0.70528	0.813873	LL195_01528	114.456	113.338	74.8447	111.619	118.871	103.74	ID1478
LL195_01529	6_LL195_CG	1519681	1522077	-	ATP-dependent RecD-like DNA helicase	LL195_01529	0.283676	9.10956	0.555961	0.696	LL195_01529	501.954	522.289	470.351	662.795	595.793	560.784	ID1479
LL195_01530	6_LL195_CG	1522105	1522773	-	TPR repeat-containing protein YrrB	LL195_01530	0.345121	6.58254	0.332547	0.49552	LL195_01530	85.7137	87.1447	80.2458	103.722	114.722	103.093	ID1480
LL195_01531	6_LL195_CG	1522784	1523524	-	hypothetical protein	LL195_01531	0.468133	6.59503	0.206637	0.36394	LL195_01531	84.7562	83.5346	74.909	87.3578	134.957	114.169	ID1481
LL195_01532	6_LL195_CG	1523643	1524758	-	tRNA-specific 2-thiouridylase MnmA	LL195_01532	0.181739	7.69889	0.682288	0.79763	LL195_01532	126.117	138.926	319.054	254.013	187.873	220.4	ID1482
LL195_01533	6_LL195_CG	1524777	1525925	-	Cysteine desulfurase IscS	LL195_01533	0.502243	6.94617	0.244631	0.410267	LL195_01533	78.0024	68.2243	159.977	132.95	165.945	134.566	ID1483
LL195_01534	6_LL195_CG	1526306	1527589	-	putative AAA domain-containing protein	LL195_01534	0.200548	7.13761	0.591553	0.725448	LL195_01534	135.777	138.478	118.633	164.946	151.636	134.935	ID1484
LL195_01535	6_LL195_CG	1527738	1528160	+	HTH-type transcriptional regulator CymR	LL195_01535	0.482769	6.97492	0.238454	0.40334	LL195_01535	84.722	77.8953	152.197	154.362	134.449	150.902	ID1485
LL195_01536	6_LL195_CG	1528405	1529610	+	Ammonium transporter	LL195_01536	-0.492518	2.57059	0.272744	0.438841	LL195_01536	5.45435	6.5352	8.55184	2.68668	6.60393	5.26081	ID1486
LL195_01537	6_LL195_CG	1529624	1529989	+	Nitrogen regulatory PII-like protein	LL195_01537	-0.622137	0.685968	0.19548	0.352026	LL195_01537	1.64144	2.13448	1.67179	1.05839	0.931324	1.56901	ID1487
LL195_01538	6_LL195_CG	1530139	1530519	+	hypothetical protein	LL195_01538	0.543777	4.8758	0.149049	0.2929	LL195_01538	22.6894	27.9854	20.833	33.6242	31.7497	38.9485	ID1488
LL195_01539	6_LL195_CG	1530559	1532334	-	Aspartate--tRNA ligase	LL195_01539	-1.8522	8.62295	9.45e-05	0.00101183	LL195_01539	476.016	593.201	782.525	209.724	143.255	159.855	ID1489
LL195_01540	6_LL195_CG	1532336	1533613	-	Histidine--tRNA ligase	LL195_01540	-1.79441	7.06184	4.01e-05	0.000486991	LL195_01540	140.514	158.979	322.205	65.7829	53.8474	59.5302	ID1490
LL195_01541	6_LL195_CG	1534064	1535347	+	N-acetylmuramoyl-L-alanine amidase LytC	LL195_01541	0.576081	10.1723	0.254463	0.420819	LL195_01541	949.587	905.388	924.434	1503.81	1300.81	1338.92	ID1491
LL195_01542	6_LL195_CG	1535385	1535837	-	D-aminoacyl-tRNA deacylase	LL195_01542	0.191996	7.18158	0.62669	0.752456	LL195_01542	110.848	129.123	166.471	152.164	127.083	184.959	ID1492
LL195_01543	6_LL195_CG	1535853	1538069	-	GTP pyrophosphokinase	LL195_01543	-0.133777	8.58249	0.761843	0.849574	LL195_01543	363.869	372.717	466.493	343.651	393.442	359.397	ID1493
LL195_01544	6_LL195_CG	1538275	1538796	-	Adenine phosphoribosyltransferase	LL195_01544	-0.275757	6.43398	0.545394	0.687246	LL195_01544	59.6217	64.1925	160.17	106.572	61.552	66.2678	ID1494
LL195_01545	6_LL195_CG	1538786	1541137	-	Single-stranded-DNA-specific exonuclease RecJ	LL195_01545	0.311357	7.98488	0.538592	0.68398	LL195_01545	144.361	130.019	403.93	331.276	268.56	241.628	ID1495
LL195_01546	6_LL195_CG	1541242	1541586	-	Lipopolysaccharide assembly protein A	LL195_01546	1.22779	6.9273	0.00708252	0.0309915	LL195_01546	78.9599	98.186	41.216	98.1859	208.109	205.449	ID1496
LL195_01547	6_LL195_CG	1541684	1543948	-	Protein translocase subunit SecDF	LL195_01547	-0.526105	10.2413	0.324078	0.486289	LL195_01547	1320.28	1336.13	1629.48	1418.48	729.734	827.978	ID1497
LL195_01548	6_LL195_CG	1544049	1544339	-	Post-transcriptional regulator ComN	LL195_01548	-0.496555	6.70146	0.196386	0.352736	LL195_01548	107.77	103.114	154.255	67.9811	97.4503	93.3102	ID1498
LL195_01549	6_LL195_CG	1544482	1544811	-	Sec translocon accessory complex subunit YajC	LL195_01549	-0.951582	8.67061	0.0449149	0.126318	LL195_01549	464.919	589.88	556.32	288.289	272.201	272.547	ID1499
LL195_01550	6_LL195_CG	1544845	1545984	-	Queuine tRNA-ribosyltransferase	LL195_01550	-0.330647	9.27725	0.511052	0.66092	LL195_01550	579.734	599.051	894.792	644.477	504.269	500.054	ID1500
LL195_01551	6_LL195_CG	1546071	1547099	-	S-adenosylmethionine:tRNA ribosyltransferase-isomerase	LL195_01551	-0.457028	7.74712	0.257231	0.421863	LL195_01551	200.067	229.654	315.775	237.16	138.683	167.146	ID1501
LL195_01552	6_LL195_CG	1547103	1548110	-	Holliday junction ATP-dependent DNA helicase RuvB	LL195_01552	-0.27019	7.55122	0.491869	0.644691	LL195_01552	186.799	187.623	240.545	210.619	148.25	150.995	ID1502
LL195_01553	6_LL195_CG	1548126	1548731	-	Holliday junction ATP-dependent DNA helicase RuvA	LL195_01553	0.0145141	6.68493	0.970026	0.98399	LL195_01553	87.7484	94.5232	124.677	120.819	92.0317	97.0943	ID1503
LL195_01554	6_LL195_CG	1548855	1549790	-	L-lactate dehydrogenase 2	LL195_01554	0.435821	6.72076	0.277266	0.444194	LL195_01554	69.2139	68.8567	130.914	133.357	114.891	115.369	ID1504
LL195_01555	6_LL195_CG	1549860	1550585	-	putative transcriptional regulatory protein	LL195_01555	0.890562	6.4826	0.03131	0.0947706	LL195_01555	52.7824	45.3774	89.8907	89.7188	109.981	148.687	ID1505
LL195_01556	6_LL195_CG	1550696	1551544	-	Prephenate dehydratase	LL195_01556	-1.34214	6.80795	0.00545382	0.0255297	LL195_01556	124.8	122.219	234.629	107.141	46.5662	36.1796	ID1506
LL195_01557	6_LL195_CG	1551611	1552900	-	GTPase Obg	LL195_01557	-0.315134	7.39552	0.495536	0.647789	LL195_01557	127.365	109.675	322.912	164.294	151.044	134.566	ID1507
LL195_01558	6_LL195_CG	1553059	1554552	-	Glycerol kinase	LL195_01558	4.08784	11.8991	9.17e-08	3.08e-06	LL195_01558	682.905	468.584	121.205	3407.52	9284.7	8951.22	ID1508
LL195_01559	6_LL195_CG	1554627	1555445	-	Glycerol uptake facilitator protein	LL195_01559	4.39574	11.3147	5.02e-09	2.89e-07	LL195_01559	321.157	287.022	84.8754	2061.01	5745.76	6784.23	ID1509
LL195_01560	6_LL195_CG	1555811	1556101	-	50S ribosomal protein L27	LL195_01560	-0.672808	9.69476	0.247882	0.414067	LL195_01560	548.65	661.372	1845.4	646.838	504.1	765.587	ID1510
LL195_01561	6_LL195_CG	1556115	1556432	-	hypothetical protein	LL195_01561	-1.04193	9.41249	0.101871	0.22366	LL195_01561	370.605	480.996	1900.31	418.552	378.625	539.279	ID1511
LL195_01562	6_LL195_CG	1556451	1556759	-	50S ribosomal protein L21	LL195_01562	-0.870372	9.66208	0.181754	0.33652	LL195_01562	417.694	518.599	2205.73	467.971	472.604	778.046	ID1512
LL195_01563	6_LL195_CG	1556916	1558277	-	Ribonuclease E	LL195_01563	-1.26428	6.04312	0.00372325	0.0188368	LL195_01563	61.1093	68.9358	148.918	45.4293	29.633	40.979	ID1513
LL195_01564	6_LL195_CG	1558330	1559130	-	Septum site-determining protein MinD	LL195_01564	-0.450445	7.23725	0.259053	0.422885	LL195_01564	136.461	163.274	222.734	152.164	114.722	115.369	ID1514
LL195_01565	6_LL195_CG	1559133	1559822	-	Septum site-determining protein MinC	LL195_01565	-0.642984	6.09635	0.103536	0.225823	LL195_01565	61.9642	69.779	118.247	53.4079	60.8747	45.686	ID1515
LL195_01566	6_LL195_CG	1559988	1560506	-	Rod shape-determining protein MreD	LL195_01566	-1.58274	6.41913	0.00109118	0.00749984	LL195_01566	112.575	100.11	171.68	75.4712	22.6904	30.0882	ID1516
LL195_01567	6_LL195_CG	1560509	1561396	-	Cell shape-determining protein MreC	LL195_01567	-0.57328	8.18003	0.230612	0.394335	LL195_01567	264.51	262.251	513.689	301.396	221.486	176.283	ID1517
LL195_01568	6_LL195_CG	1561482	1562495	-	Rod shape-determining protein MreB	LL195_01568	-0.109854	8.57427	0.818744	0.887845	LL195_01568	293.218	294.189	599.465	336.405	432.812	330.508	ID1518
LL195_01569	6_LL195_CG	1562947	1563621	-	hypothetical protein	LL195_01569	-0.653751	1.51612	0.124628	0.260567	LL195_01569	3.89841	3.18854	2.95778	2.19819	2.53997	1.66131	ID1519
LL195_01570	6_LL195_CG	1563633	1564343	-	Type 4 prepilin-like proteins leader peptide-processing enzyme	LL195_01570	-0.890072	0.735385	0.0538432	0.14423	LL195_01570	2.0176	2.13448	1.86469	1.1398	1.26999	0.830654	ID1520
LL195_01571	6_LL195_CG	1564555	1565844	-	Folylpolyglutamate synthase	LL195_01571	-1.55552	6.15792	2.9e-05	0.000383506	LL195_01571	86.9106	113.865	118.247	35.2525	35.1363	38.1178	ID1521
LL195_01572	6_LL195_CG	1565906	1568557	-	Valine--tRNA ligase	LL195_01572	-1.00606	8.83094	0.0362601	0.106936	LL195_01572	572.451	660.634	590.463	304.734	311.739	291.467	ID1522
LL195_01573	6_LL195_CG	1568881	1570170	-	Glutamate-1-semialdehyde 2%2C1-aminomutase	LL195_01573	0.0014606	8.47223	0.997488	1	LL195_01573	318.9	390.346	355.384	407.642	329.943	328.109	ID1523
LL195_01574	6_LL195_CG	1570183	1571157	-	Delta-aminolevulinic acid dehydratase	LL195_01574	-0.113637	7.22654	0.772295	0.857497	LL195_01574	133.367	158.874	174.509	180.007	120.818	130.505	ID1524
LL195_01575	6_LL195_CG	1571154	1571876	-	hypothetical protein	LL195_01575	-0.517267	6.06869	0.216112	0.375234	LL195_01575	73.933	82.0852	80.6959	87.9277	38.0996	39.3176	ID1525
LL195_01576	6_LL195_CG	1571873	1572802	-	Porphobilinogen deaminase	LL195_01576	0.0117183	6.55626	0.977373	0.98926	LL195_01576	86.3463	85.8535	108.795	137.753	73.9132	71.5286	ID1526
LL195_01577	6_LL195_CG	1572806	1574113	-	Glutamyl-tRNA reductase	LL195_01577	0.280736	7.34908	0.471689	0.625198	LL195_01577	146.755	120.611	174.187	183.997	194.223	158.101	ID1527
LL195_01578	6_LL195_CG	1574241	1574825	-	putative GTP-binding protein EngB	LL195_01578	-0.104739	6.92433	0.77988	0.863537	LL195_01578	124.8	132.469	120.047	134.497	118.193	98.2018	ID1528
LL195_01579	6_LL195_CG	1574933	1576855	-	Threonine--tRNA ligase 1	LL195_01579	-1.14984	9.11725	0.0209885	0.0693383	LL195_01579	698.055	833.079	765.229	438.824	313.179	282.884	ID1529
LL195_01580	6_LL195_CG	1577205	1578128	-	Primosomal protein DnaI	LL195_01580	0.101835	7.66335	0.794679	0.875452	LL195_01580	196.254	228.152	162.035	266.388	189.567	173.422	ID1530
LL195_01581	6_LL195_CG	1578138	1579499	-	Replication initiation and membrane attachment protein	LL195_01581	0.0928996	8.20873	0.833283	0.89797	LL195_01581	294.21	320.883	243.631	363.923	314.195	237.752	ID1531
LL195_01582	6_LL195_CG	1579520	1579984	-	Transcriptional repressor NrdR	LL195_01582	0.163349	6.44289	0.65369	0.774289	LL195_01582	85.6624	85.6163	74.7161	98.3487	97.7043	79.4659	ID1532
LL195_01583	6_LL195_CG	1580062	1580664	-	Dephospho-CoA kinase	LL195_01583	0.539058	5.91661	0.141219	0.283847	LL195_01583	48.4736	51.043	48.0961	72.3775	79.0779	63.0374	ID1533
LL195_01584	6_LL195_CG	1580681	1581502	-	Formamidopyrimidine-DNA glycosylase	LL195_01584	0.715561	6.66257	0.0511581	0.139154	LL195_01584	83.7132	82.1379	64.0423	127.658	134.703	115.276	ID1534
LL195_01585	6_LL195_CG	1581526	1584153	-	DNA polymerase I	LL195_01585	0.79461	8.56777	0.0789626	0.187936	LL195_01585	310.265	314.506	207.623	471.309	536.612	436.094	ID1535
LL195_01586	6_LL195_CG	1584318	1585580	-	Isocitrate dehydrogenase [NADP]	LL195_01586	0.657267	8.50827	0.142395	0.284776	LL195_01586	312.847	293.109	241.638	510.957	394.373	431.479	ID1536
LL195_01587	6_LL195_CG	1585600	1586721	-	Citrate synthase 2	LL195_01587	0.561577	7.82416	0.146489	0.289888	LL195_01587	202.187	204.067	142.745	305.467	270.761	234.152	ID1537
LL195_01588	6_LL195_CG	1586758	1587219	-	hypothetical protein	LL195_01588	0.6405	6.23032	0.0953481	0.214953	LL195_01588	70.9408	65.5891	39.287	104.292	88.2218	81.7733	ID1538
LL195_01589	6_LL195_CG	1587376	1587753	-	hypothetical protein	LL195_01589	1.10148	6.82139	0.0065184	0.0290187	LL195_01589	90.6038	80.3724	44.5596	132.787	160.865	169.177	ID1539
LL195_01590	6_LL195_CG	1587872	1589629	-	Pyruvate kinase	LL195_01590	-0.241317	12.0909	0.658762	0.778967	LL195_01590	4211.72	4755.99	5210.71	5006.91	3813.86	3173.75	ID1540
LL195_01591	6_LL195_CG	1589912	1590871	-	ATP-dependent 6-phosphofructokinase	LL195_01591	-0.896738	10.8935	0.100786	0.221887	LL195_01591	2288.37	2552.76	2583.94	1853.73	1116.23	1018.01	ID1541
LL195_01592	6_LL195_CG	1591156	1592112	-	Acetyl-coenzyme A carboxylase carboxyl transferase subunit alpha	LL195_01592	-0.353637	8.15128	0.436894	0.59563	LL195_01592	225.526	291.554	439.616	235.125	216.321	297.19	ID1542
LL195_01593	6_LL195_CG	1592102	1592986	-	Acetyl-coenzyme A carboxylase carboxyl transferase subunit beta	LL195_01593	-0.288113	8.21407	0.539243	0.684191	LL195_01593	221.662	268.154	489.512	277.054	241.806	283.069	ID1543
LL195_01594	6_LL195_CG	1593204	1596530	-	DNA polymerase III subunit alpha	LL195_01594	-0.585205	8.06896	0.16524	0.316551	LL195_01594	307.29	327.577	331.528	239.847	198.287	206.002	ID1544
LL195_01595	6_LL195_CG	1596652	1597587	-	Bifunctional oligoribonuclease and PAP phosphatase NrnA	LL195_01595	0.533272	7.39691	0.160819	0.310402	LL195_01595	128.015	153.05	132.007	216.074	190.413	191.327	ID1545
LL195_01596	6_LL195_CG	1597608	1598975	-	Cobalt-dependent inorganic pyrophosphatase	LL195_01596	0.629007	7.42244	0.105626	0.228789	LL195_01596	115.396	123.694	165.057	211.189	188.127	225.569	ID1546
LL195_01597	6_LL195_CG	1598947	1599633	-	hypothetical protein	LL195_01597	0.892884	6.26261	0.0227991	0.0736896	LL195_01597	44.8146	43.7436	72.7228	80.1933	97.789	121.276	ID1547
LL195_01598	6_LL195_CG	1599798	1600895	+	putative peptidase	LL195_01598	0.996536	10.0079	0.0539092	0.14427	LL195_01598	773.031	722.376	566.993	1647.75	1236.04	1231.21	ID1548
LL195_01599	6_LL195_CG	1600938	1602050	-	Alanine dehydrogenase 2	LL195_01599	1.80655	9.66194	0.00071904	0.00533225	LL195_01599	299.425	275.401	505.844	1096.98	1162.63	1520.37	ID1549
LL195_01600	6_LL195_CG	1602289	1602753	+	Putative universal stress protein	LL195_01600	2.2126	11.3725	0.00107511	0.0074256	LL195_01600	1247.64	1234.12	341.238	2016.47	5868.36	5200.54	ID1550
LL195_01601	6_LL195_CG	1602805	1604022	-	Acetate kinase	LL195_01601	0.119998	10.4697	0.82391	0.890993	LL195_01601	1185.13	1257.58	1634.37	2091.54	1211.99	1127.11	ID1551
LL195_01602	6_LL195_CG	1604022	1605020	-	hypothetical protein	LL195_01602	0.340572	9.70653	0.506891	0.657349	LL195_01602	697.849	621.16	892.928	1222.36	829.301	749.158	ID1552
LL195_01603	6_LL195_CG	1605211	1605708	-	Thiol peroxidase	LL195_01603	1.77385	8.55651	8.39e-05	0.000916876	LL195_01603	171.598	174.975	164.543	655.142	564.467	528.296	ID1553
LL195_01604	6_LL195_CG	1605769	1606305	-	hypothetical protein	LL195_01604	-0.921554	5.28193	0.0312109	0.0945724	LL195_01604	42.2499	45.9572	64.1709	41.0329	21.4204	17.9052	ID1554
LL195_01605	6_LL195_CG	1606325	1607338	-	Putative signal peptide peptidase SppA	LL195_01605	-0.512403	5.91006	0.213747	0.372274	LL195_01605	53.2954	53.5201	105.065	60.491	46.6509	41.2558	ID1555
LL195_01606	6_LL195_CG	1607517	1608320	+	NAD kinase 1	LL195_01606	-0.153515	9.60457	0.760604	0.848864	LL195_01606	871.243	916.298	671.802	927.148	637.533	646.434	ID1556
LL195_01607	6_LL195_CG	1608352	1609302	-	Ornithine carbamoyltransferase	LL195_01607	0.453055	2.87689	0.250473	0.416421	LL195_01607	7.54034	5.58654	5.27256	7.81579	8.88991	8.58343	ID1557
LL195_01608	6_LL195_CG	1609299	1610459	-	Acetylornithine aminotransferase	LL195_01608	-0.651478	1.31766	0.142735	0.284943	LL195_01608	3.69323	2.71421	2.25048	2.11678	1.77798	1.66131	ID1558
LL195_01609	6_LL195_CG	1610456	1611208	-	Acetylglutamate kinase	LL195_01609	-1.4893	0.292913	0.00554232	0.0257032	LL195_01609	2.0005	1.26488	1.54319	0.814145	0.338663	0.55377	ID1559
LL195_01610	6_LL195_CG	1611221	1612417	-	Arginine biosynthesis bifunctional protein ArgJ	LL195_01610	-2.25491	2.16975	2.54e-07	7.15e-06	LL195_01610	6.63413	8.61697	6.17276	1.30263	1.43932	1.7536	ID1560
LL195_01611	6_LL195_CG	1612433	1613464	-	N-acetyl-gamma-glutamyl-phosphate reductase	LL195_01611	-3.02494	3.19898	1.78e-10	1.43e-08	LL195_01611	14.2258	21.7664	11.9597	2.68668	1.52398	1.66131	ID1561
LL195_01612	6_LL195_CG	1613635	1614831	-	putative tRNA sulfurtransferase	LL195_01612	-0.430735	7.28046	0.323137	0.485164	LL195_01612	123.159	139.532	272.63	167.225	108.965	120.814	ID1562
LL195_01613	6_LL195_CG	1614848	1615987	-	Cysteine desulfurase IscS	LL195_01613	0.318613	6.00262	0.535055	0.681602	LL195_01613	29.8878	27.6165	113.746	74.7385	66.378	72.1746	ID1563
LL195_01614	6_LL195_CG	1616115	1617830	-	Septation ring formation regulator EzrA	LL195_01614	0.123662	9.3826	0.806771	0.882823	LL195_01614	702.004	729.017	485.397	839.791	702.726	545.463	ID1564
LL195_01615	6_LL195_CG	1618123	1618611	+	Free methionine-R-sulfoxide reductase	LL195_01615	0.541357	5.52831	0.165879	0.317559	LL195_01615	40.9333	37.6037	34.0788	73.843	46.9895	43.1017	ID1565
LL195_01616	6_LL195_CG	1618823	1619425	+	30S ribosomal protein S4	LL195_01616	-0.93317	11.6792	0.108405	0.233552	LL195_01616	2557.75	4170.85	6184.52	2947.29	1908.71	1906.63	ID1566
LL195_01617	6_LL195_CG	1619525	1620784	-	Tyrosine--tRNA ligase	LL195_01617	-1.0779	6.77921	0.00727186	0.0316138	LL195_01617	123.655	113.892	209.231	82.6357	63.6687	65.2525	ID1567
LL195_01618	6_LL195_CG	1621106	1622113	-	Catabolite control protein A	LL195_01618	0.07415	9.00069	0.878553	0.927947	LL195_01618	566.398	537.441	393.127	535.87	536.358	503.746	ID1568
LL195_01619	6_LL195_CG	1622348	1623433	-	Protein AroA(G)	LL195_01619	-0.714032	7.87855	0.0682287	0.169664	LL195_01619	283.541	294.901	298.35	214.202	170.94	149.333	ID1569
LL195_01620	6_LL195_CG	1623653	1624177	-	hypothetical protein	LL195_01620	1.67639	9.15358	0.00248192	0.0138223	LL195_01620	288.876	348.157	177.21	682.498	1329.68	590.595	ID1570
LL195_01621	6_LL195_CG	1624199	1624654	-	hypothetical protein	LL195_01621	1.68041	8.91766	0.00124325	0.00822412	LL195_01621	232.605	272.107	185.247	489.383	1011.84	710.394	ID1571
LL195_01622	6_LL195_CG	1624910	1626022	+	Aminopeptidase PepS	LL195_01622	-1.24044	8.65966	0.0140781	0.0515222	LL195_01622	442.23	592.041	670.065	337.463	206.077	177.76	ID1572
LL195_01623	6_LL195_CG	1626063	1626608	-	Alkyl hydroperoxide reductase C	LL195_01623	0.162609	9.10365	0.737458	0.832691	LL195_01623	433.117	519.364	604.866	573.077	571.494	598.533	ID1573
LL195_01624	6_LL195_CG	1626753	1628096	-	UDP-N-acetylmuramate--L-alanine ligase	LL195_01624	1.32552	9.95291	0.0105049	0.0415423	LL195_01624	634.996	546.137	514.846	1673.39	1265.5	1311.7	ID1574
LL195_01625	6_LL195_CG	1628391	1630742	-	DNA translocase SftA	LL195_01625	2.08707	10.7766	0.000367738	0.00307503	LL195_01625	799.328	831.419	374.416	3592.5	2899.8	2027.72	ID1575
LL195_01626	6_LL195_CG	1631052	1631669	-	Phenylalanine--tRNA ligase beta subunit	LL195_01626	0.437799	7.29712	0.297179	0.464414	LL195_01626	102.538	98.8975	199.329	179.845	169.247	193.542	ID1576
LL195_01627	6_LL195_CG	1631675	1632475	-	hypothetical protein	LL195_01627	0.900557	6.11972	0.105218	0.228431	LL195_01627	24.2967	21.0022	100.372	67.167	79.1625	125.244	ID1577
LL195_01628	6_LL195_CG	1632510	1632821	-	Thioredoxin-like protein YtpP	LL195_01628	1.02929	4.29611	0.200799	0.358543	LL195_01628	3.91551	2.31894	32.6642	10.5839	19.8118	48.7317	ID1578
LL195_01629	6_LL195_CG	1633147	1634220	-	Putative aminopeptidase YsdC	LL195_01629	0.534847	7.59493	0.30685	0.471742	LL195_01629	89.7489	83.3501	300.665	235.288	151.975	298.851	ID1579
LL195_01630	6_LL195_CG	1634418	1634729	+	hypothetical protein	LL195_01630	1.39848	7.9916	0.00255006	0.0141737	LL195_01630	121.347	126.778	171.873	268.424	301.326	537.341	ID1580
LL195_01631	6_LL195_CG	1634766	1635038	-	Transcriptional repressor RcnR	LL195_01631	0.628294	2.75433	0.194397	0.351169	LL195_01631	3.43676	4.00544	8.48754	5.12911	8.38191	10.8908	ID1581
LL195_01632	6_LL195_CG	1635148	1635999	-	putative quorum-quenching lactonase YtnP	LL195_01632	-1.18765	3.74458	0.0265956	0.0839635	LL195_01632	10.6522	9.19671	35.7505	10.4211	5.67261	8.21425	ID1582
LL195_01633	6_LL195_CG	1636060	1636704	-	tRNA (guanine-N(7)-)-methyltransferase	LL195_01633	-0.945647	6.5774	0.0163564	0.0573287	LL195_01633	100.025	107.594	169.172	74.0058	73.0666	48.4548	ID1583
LL195_01634	6_LL195_CG	1636711	1637493	-	Stress response kinase A	LL195_01634	-0.441992	7.03185	0.258727	0.422662	LL195_01634	128.989	122.772	200.229	105.432	120.31	106.878	ID1584
LL195_01635	6_LL195_CG	1637705	1639168	-	Multidrug export protein EmrB	LL195_01635	-0.994444	4.22838	0.0753425	0.181932	LL195_01635	10.9258	13.9663	49.7678	17.6669	11.0066	8.67572	ID1585
LL195_01636	6_LL195_CG	1639171	1639611	-	putative HTH-type transcriptional regulator YusO	LL195_01636	-0.627098	1.6819	0.338389	0.499518	LL195_01636	1.72693	1.10677	8.74474	3.41941	2.37064	1.56901	ID1586
LL195_01637	6_LL195_CG	1639833	1640702	-	D-alanine aminotransferase	LL195_01637	-1.3946	7.50939	0.000375443	0.00313017	LL195_01637	248.831	259.484	283.047	110.887	98.8896	91.1874	ID1587
LL195_01638	6_LL195_CG	1640815	1642227	-	Putative dipeptidase	LL195_01638	0.126068	9.93345	0.803786	0.881693	LL195_01638	909.287	942.886	953.048	1205.42	984.494	871.449	ID1588
LL195_01639	6_LL195_CG	1642302	1642715	-	hypothetical protein	LL195_01639	0.120506	5.15154	0.76277	0.850271	LL195_01639	33.2391	35.7328	32.9857	25.3199	51.4768	34.0568	ID1589
LL195_01640	6_LL195_CG	1642820	1643650	+	ADP-dependent (S)-NAD(P)H-hydrate dehydratase	LL195_01640	0.202426	7.49392	0.608011	0.737253	LL195_01640	157.099	136.897	208.781	224.785	171.702	181.913	ID1590
LL195_01641	6_LL195_CG	1643688	1644341	-	Phosphatidylglycerophosphatase B	LL195_01641	-0.589778	5.95949	0.142242	0.284776	LL195_01641	56.8689	60.2661	106.93	58.6184	41.3169	48.824	ID1591
LL195_01642	6_LL195_CG	1644351	1645964	-	Lipid II flippase MurJ	LL195_01642	-0.177415	7.07146	0.662456	0.781638	LL195_01642	117.499	103.008	207.623	135.311	126.745	116.384	ID1592
LL195_01643	6_LL195_CG	1646075	1647688	-	Lipid II flippase MurJ	LL195_01643	-0.781707	7.56038	0.0622606	0.159355	LL195_01643	196.1	177.741	341.881	169.749	125.559	120.906	ID1592
LL195_01644	6_LL195_CG	1647773	1648210	-	hypothetical protein	LL195_01644	-0.661667	5.71553	0.0869309	0.202267	LL195_01644	54.9197	54.0208	83.9109	37.5321	43.6875	40.6098	ID1593
LL195_01645	6_LL195_CG	1648281	1649054	-	Tryptophan synthase alpha chain	LL195_01645	-0.109451	4.06683	0.780645	0.863706	LL195_01645	18.09	13.044	20.833	15.2245	18.2031	14.6749	ID1594
LL195_01646	6_LL195_CG	1649047	1650249	-	Tryptophan synthase beta chain	LL195_01646	0.303493	3.9381	0.510692	0.66092	LL195_01646	11.0455	7.53656	22.5691	14.736	17.1025	18.7359	ID1595
LL195_01647	6_LL195_CG	1650252	1650860	-	N-(5'-phosphoribosyl)anthranilate isomerase	LL195_01647	0.0171898	2.74734	0.971894	0.984825	LL195_01647	5.83051	5.48113	8.55184	4.72204	6.26527	9.0449	ID1596
LL195_01648	6_LL195_CG	1650857	1651615	-	Indole-3-glycerol phosphate synthase	LL195_01648	-0.0825228	3.11641	0.838472	0.901227	LL195_01648	8.19008	8.56427	9.77353	6.35033	8.80524	9.87556	ID1597
LL195_01649	6_LL195_CG	1651612	1652631	-	Anthranilate phosphoribosyltransferase 2	LL195_01649	0.0774124	3.72156	0.842799	0.903342	LL195_01649	12.5159	12.9123	12.8599	11.3166	14.1392	14.9518	ID1598
LL195_01650	6_LL195_CG	1652603	1653208	-	Aminodeoxychorismate/anthranilate synthase component 2	LL195_01650	-0.060125	2.15302	0.910138	0.944666	LL195_01650	4.49685	5.03315	3.79367	2.03536	4.99528	5.81458	ID1599
LL195_01651	6_LL195_CG	1653205	1654569	-	Anthranilate synthase component 1	LL195_01651	-0.0525884	2.50972	0.92186	0.953671	LL195_01651	4.56524	4.82234	7.84454	2.36102	5.24928	8.95261	ID1600
LL195_01652	6_LL195_CG	1655654	1658254	+	Aldehyde-alcohol dehydrogenase	LL195_01652	-1.52215	12.0772	0.00795426	0.0336059	LL195_01652	4784.17	7633.69	6812.79	1602.07	3015.63	2077.74	ID1601
LL195_01653	6_LL195_CG	1658377	1658805	+	hypothetical protein	LL195_01653	0.241301	6.48474	0.505892	0.656827	LL195_01653	85.8163	81.5318	78.7026	106.572	91.3544	92.941	ID1602
LL195_01654	6_LL195_CG	1658889	1659809	+	putative ABC transporter ATP-binding protein NosF	LL195_01654	-0.251189	7.89544	0.526781	0.675065	LL195_01654	263.45	259.616	252.954	280.961	180.084	190.958	ID1603
LL195_01655	6_LL195_CG	1659806	1660873	+	hypothetical protein	LL195_01655	-0.0964195	8.51184	0.836007	0.899873	LL195_01655	364.877	401.598	364.9	488.08	244.345	325.801	ID1604
LL195_01656	6_LL195_CG	1660910	1661884	-	Microcin C7 self-immunity protein MccF	LL195_01656	-0.371792	6.4865	0.313257	0.477167	LL195_01656	111.498	90.2279	101.4	86.7879	81.1945	66.2678	ID1605
LL195_01657	6_LL195_CG	1661881	1662462	-	DNA-3-methyladenine glycosylase 1	LL195_01657	-0.274984	4.9119	0.461898	0.615893	LL195_01657	37.4794	30.0145	31.0567	25.8084	28.5324	27.1347	ID1606
LL195_01658	6_LL195_CG	1662475	1662708	-	hypothetical protein	LL195_01658	0.222386	3.41118	0.603037	0.733066	LL195_01658	9.40406	8.95954	10.9309	7.32731	10.4139	16.4285	ID1607
LL195_01659	6_LL195_CG	1662808	1665510	-	Aconitate hydratase A	LL195_01659	0.370039	9.32037	0.452755	0.608713	LL195_01659	527.448	580.947	564.743	851.759	661.833	648.741	ID1608
LL195_01660	6_LL195_CG	1665665	1666468	-	RsbT co-antagonist protein RsbRD	LL195_01660	-0.155521	7.42385	0.687328	0.801029	LL195_01660	185.568	199.323	157.662	191.243	152.652	143.242	ID1609
LL195_01661	6_LL195_CG	1666492	1666914	-	hypothetical protein	LL195_01661	0.00584726	6.61241	0.987612	0.996452	LL195_01661	103.137	101.691	87.8332	117.4	88.9837	87.4956	ID1610
LL195_01662	6_LL195_CG	1666914	1670132	-	RNA polymerase-associated protein RapA	LL195_01662	-0.0444945	8.88174	0.928191	0.957409	LL195_01662	472.494	505.081	459.099	622.577	409.952	360.504	ID1611
LL195_01663	6_LL195_CG	1670216	1673287	-	Nuclease SbcCD subunit C	LL195_01663	-0.579889	6.55652	0.112764	0.240187	LL195_01663	98.3493	116.026	123.648	86.5436	74.8446	64.6988	ID1612
LL195_01664	6_LL195_CG	1673284	1674408	-	Nuclease SbcCD subunit D	LL195_01664	-0.0846319	5.56366	0.817012	0.887587	LL195_01664	50.4741	48.039	47.2602	46.7319	46.9048	43.8401	ID1613
LL195_01665	6_LL195_CG	1674524	1675132	+	1-acyl-sn-glycerol-3-phosphate acyltransferase	LL195_01665	-0.0813963	7.22607	0.831154	0.896018	LL195_01665	161.476	156.08	143.967	162.096	145.371	128.751	ID1614
LL195_01666	6_LL195_CG	1675174	1675689	-	hypothetical protein	LL195_01666	-0.475804	9.15194	0.350335	0.513007	LL195_01666	661.054	711.651	612.389	688.034	369.82	369.549	ID1615
LL195_01667	6_LL195_CG	1675863	1676351	-	hypothetical protein	LL195_01667	0.382329	5.19881	0.308553	0.473585	LL195_01667	27.1008	30.4097	38.0653	35.9852	42.1636	46.3321	ID1616
LL195_01668	6_LL195_CG	1676432	1678237	-	putative multidrug resistance ABC transporter ATP-binding/permease protein YheH	LL195_01668	-0.955347	5.49745	0.0210194	0.069359	LL195_01668	42.5405	56.3661	79.5385	42.4984	23.9604	25.4734	ID1617
LL195_01669	6_LL195_CG	1678221	1679990	-	putative multidrug resistance ABC transporter ATP-binding/permease protein YheI	LL195_01669	-0.534485	5.40109	0.215019	0.374026	LL195_01669	32.6406	38.3152	78.8312	42.1727	27.6857	33.4108	ID1618
LL195_01670	6_LL195_CG	1680394	1681014	-	hypothetical protein	LL195_01670	0.119031	4.54619	0.773335	0.858314	LL195_01670	17.5086	21.8455	27.7131	31.1818	23.6218	17.9052	ID1619
LL195_01671	6_LL195_CG	1681030	1681524	-	hypothetical protein	LL195_01671	0.867147	3.76926	0.0354784	0.105462	LL195_01671	7.16418	8.08994	13.7601	17.5855	18.5418	16.5208	ID1620
LL195_01672	6_LL195_CG	1682318	1682881	-	hypothetical protein	LL195_01672	-0.557357	0.973143	0.27702	0.444194	LL195_01672	2.59894	2.47705	1.47889	1.46546	2.28598	0.73836	ID1621
LL195_01673	6_LL195_CG	1682899	1683330	-	hypothetical protein	LL195_01673	0.466742	1.57049	0.317569	0.480812	LL195_01673	2.66733	3.45206	1.09309	3.50082	4.14862	2.49196	ID1622
LL195_01674	6_LL195_CG	1683889	1684773	-	Elongation factor Ts	LL195_01674	-0.911985	10.2224	0.100319	0.221543	LL195_01674	1225.37	1458.22	1996.56	1255.57	685.539	546.109	ID1623
LL195_01675	6_LL195_CG	1684853	1685602	-	30S ribosomal protein S2	LL195_01675	-0.403989	10.7919	0.459971	0.614827	LL195_01675	1595.8	1693.85	2768.55	1865.37	1547.27	1165.87	ID1624
LL195_01676	6_LL195_CG	1685803	1685970	-	hypothetical protein	LL195_01676	NA	NA	NA	NA	LL195_01676	NA	NA	NA	NA	NA	NA	ID1625
LL195_01677	6_LL195_CG	1686341	1687789	-	PTS system EIIBC component	LL195_01677	2.06126	5.007	3.07e-05	0.000395862	LL195_01677	15.9185	13.7028	7.58735	22.7146	61.3827	71.7132	ID1626
LL195_01678	6_LL195_CG	1687802	1688692	-	N-acetylmuramic acid 6-phosphate etherase	LL195_01678	0.0866332	0.654457	0.851744	0.909172	LL195_01678	1.86371	1.10677	1.35029	1.46546	1.77798	1.38442	ID1627
LL195_01679	6_LL195_CG	1688833	1689684	-	putative HTH-type transcriptional regulator YbbH	LL195_01679	0.276175	7.19613	0.467094	0.620882	LL195_01679	150.927	131.363	115.418	150.454	162.897	168.346	ID1628
LL195_01680	6_LL195_CG	1689772	1692192	-	Leucine--tRNA ligase	LL195_01680	-1.57412	9.24137	0.00264435	0.0144705	LL195_01680	787.12	882.884	1047.83	419.529	279.82	213.386	ID1629
LL195_01681	6_LL195_CG	1692587	1693552	+	tRNA-2-methylthio-N(6)-dimethylallyladenosine synthase	LL195_01681	-0.388016	6.14183	0.353494	0.515337	LL195_01681	58.8523	53.889	127.249	68.2254	55.2021	59.8071	ID1630
LL195_01682	6_LL195_CG	1693549	1694127	+	2-phytyl-1%2C4-naphtoquinone methyltransferase	LL195_01682	-0.376979	5.86638	0.383681	0.547727	LL195_01682	52.4404	54.8113	90.2765	76.611	34.1203	41.2558	ID1631
LL195_01683	6_LL195_CG	1694149	1696014	-	Asparagine synthetase [glutamine-hydrolyzing] 1	LL195_01683	-0.820468	8.90447	0.135145	0.276693	LL195_01683	401.775	488.98	944.624	504.688	297.6	236.921	ID1632
LL195_01684	6_LL195_CG	1696151	1697389	-	S-adenosylmethionine synthase	LL195_01684	-0.528312	8.02863	0.251835	0.417945	LL195_01684	217.49	230.629	476.91	222.262	204.976	214.032	ID1633
LL195_01685	6_LL195_CG	1697772	1698074	+	hypothetical protein	LL195_01685	-0.245952	5.52344	0.52866	0.676243	LL195_01685	43.7545	42.795	62.9492	31.8331	46.9048	47.255	ID1634
LL195_01686	6_LL195_CG	1698107	1703245	-	hypothetical protein	LL195_01686	0.44114	10.4164	0.409178	0.569977	LL195_01686	1455.12	1231.12	791.334	1744.55	1730.15	1246.81	ID1635
LL195_01687	6_LL195_CG	1703340	1704251	-	L-2-hydroxyisocaproate dehydrogenase	LL195_01687	0.679742	5.52233	0.300614	0.466744	LL195_01687	14.7216	11.9636	79.4099	28.3322	44.3649	97.002	ID1636
LL195_01688	6_LL195_CG	1704268	1704504	-	putative protein YtmB	LL195_01688	1.02726	3.75205	0.0662116	0.165853	LL195_01688	5.33466	4.34801	17.0394	10.6653	15.3245	28.15	ID1637
LL195_01689	6_LL195_CG	1704561	1705034	-	Putative 8-oxo-dGTP diphosphatase YtkD	LL195_01689	0.545032	3.01613	0.255925	0.421863	LL195_01689	4.89011	4.00544	10.8666	6.92023	10.3292	11.3523	ID1638
LL195_01690	6_LL195_CG	1705108	1705374	+	Putative membrane protein insertion efficiency factor	LL195_01690	1.16258	6.41013	0.00354796	0.0180147	LL195_01690	61.0409	58.3161	38.0653	156.723	94.487	101.432	ID1639
LL195_01691	6_LL195_CG	1705524	1706477	+	High-affinity zinc uptake system binding-protein ZnuA	LL195_01691	-0.406845	5.45887	0.283262	0.449941	LL195_01691	49.7731	40.7659	59.6057	44.0452	38.9463	30.1804	ID1640
LL195_01692	6_LL195_CG	1706495	1707904	-	2-succinylbenzoate--CoA ligase	LL195_01692	0.599629	8.41901	0.181545	0.336354	LL195_01692	249.498	232.79	334.1	458.364	346.791	431.848	ID1641
LL195_01693	6_LL195_CG	1707920	1708738	-	1%2C4-dihydroxy-2-naphthoyl-CoA synthase	LL195_01693	0.965586	8.85359	0.0466367	0.129736	LL195_01693	309.564	300.988	329.342	710.097	534.495	590.872	ID1642
LL195_01694	6_LL195_CG	1708735	1709562	-	2-succinyl-6-hydroxy-2%2C4-cyclohexadiene-1-carboxylate synthase	LL195_01694	1.04369	8.01291	0.0175353	0.0607805	LL195_01694	146.806	142.299	217.14	404.874	280.836	357.735	ID1643
LL195_01695	6_LL195_CG	1709564	1711306	-	2-succinyl-5-enolpyruvyl-6-hydroxy-3-cyclohexene-1-carboxylate synthase	LL195_01695	0.99623	9.68733	0.0506712	0.138211	LL195_01695	552.001	502.367	597.407	1408.39	862.406	1024.1	ID1644
LL195_01696	6_LL195_CG	1711303	1712691	-	Salicylate biosynthesis isochorismate synthase	LL195_01696	1.17911	9.56456	0.0182427	0.0627692	LL195_01696	523.874	445.843	421.998	1151.61	996.855	1002.97	ID1645
LL195_01697	6_LL195_CG	1712866	1713804	+	1%2C4-dihydroxy-2-naphthoate octaprenyltransferase	LL195_01697	-0.294654	8.19661	0.510881	0.66092	LL195_01697	322.405	276.323	370.687	349.105	227.328	213.847	ID1646
LL195_01698	6_LL195_CG	1713838	1715691	-	Bifunctional homocysteine S-methyltransferase/5%2C10-methylenetetrahydrofolate reductase	LL195_01698	1.38544	4.14259	0.00084276	0.00610513	LL195_01698	10.0709	6.95682	12.3455	24.9128	20.8278	30.8265	ID1647
LL195_01699	6_LL195_CG	1715688	1716860	-	Cystathionine beta-lyase MetC	LL195_01699	1.40762	1.66779	0.091228	0.209021	LL195_01699	1.24817	0.210813	3.85797	1.46546	2.62464	9.78326	ID1648
LL195_01700	6_LL195_CG	1716853	1717977	-	Cystathionine gamma-synthase/O-acetylhomoserine (thiol)-lyase	LL195_01700	0.457647	1.8212	0.455672	0.611194	LL195_01700	4.47975	0.843251	3.47217	2.27961	2.62464	7.19901	ID1649
LL195_01701	6_LL195_CG	1717999	1720329	-	5-methyltetrahydropteroyltriglutamate--homocysteine methyltransferase	LL195_01701	0.704718	3.47525	0.164105	0.314805	LL195_01701	7.74552	4.26896	13.3743	7.81579	13.5465	19.8434	ID1650
LL195_01702	6_LL195_CG	1720586	1721761	-	putative MFS-type transporter YcaD	LL195_01702	-1.51418	2.98355	0.0299363	0.0916961	LL195_01702	3.74452	4.58518	26.5557	1.95395	3.4713	6.73753	ID1651
LL195_01703	6_LL195_CG	1721825	1721900	-	tRNA-Glu(ttc)	LL195_01703	NA	NA	NA	NA	LL195_01703	NA	NA	NA	NA	NA	NA	NA
LL195_01704	6_LL195_CG	1721905	1721995	-	tRNA-Ser(gct)	LL195_01704	-0.503358	1.43799	0.352965	0.515099	LL195_01704	1.23108	2.37164	5.78696	2.11678	1.60865	2.76885	NA
LL195_01705	6_LL195_CG	1722029	1722103	-	tRNA-Asn(gtt)	LL195_01705	-0.504038	1.11129	0.369685	0.532604	LL195_01705	0.9917	1.89731	4.56527	1.46546	1.26999	2.39967	NA
LL195_01706	6_LL195_CG	1722109	1722182	-	tRNA-Ile(gat)	LL195_01706	NA	NA	NA	NA	LL195_01706	NA	NA	NA	NA	NA	NA	NA
LL195_01707	6_LL195_CG	1722208	1722278	-	tRNA-Gly(tcc)	LL195_01707	-1.85947	1.86297	0.000509652	0.00406855	LL195_01707	2.66733	4.87504	9.06623	1.38405	2.20131	0.922949	NA
LL195_01708	6_LL195_CG	1722302	1722375	-	tRNA-His(gtg)	LL195_01708	-0.411436	1.88367	0.439915	0.598302	LL195_01708	1.60724	2.95138	7.97314	3.33799	2.87864	3.04573	NA
LL195_01709	6_LL195_CG	1722403	1722477	-	tRNA-Phe(gaa)	LL195_01709	-0.819879	1.4342	0.102823	0.225059	LL195_01709	1.48755	3.55747	5.01536	1.38405	2.20131	2.03049	NA
LL195_01710	6_LL195_CG	1722481	1722556	-	tRNA-Asp(gtc)	LL195_01710	0.416469	0.424514	0.375427	0.538399	LL195_01710	0.957504	1.18582	1.15739	1.38405	1.60865	1.38442	NA
LL195_01711	6_LL195_CG	1722560	1722635	-	tRNA-Met(cat)	LL195_01711	0.621764	0.761827	0.187473	0.343051	LL195_01711	1.06009	1.21217	1.67179	2.11678	1.43932	2.39967	NA
LL195_01712	6_LL195_CG	1722676	1722767	-	tRNA-Ser(tga)	LL195_01712	-1.01882	4.17335	0.0195315	0.0657789	LL195_01712	14.5848	23.6374	33.8859	10.0954	15.0705	10.337	NA
LL195_01713	6_LL195_CG	1722788	1722862	-	tRNA-Met(cat)	LL195_01713	-1.39903	1.28561	0.00416547	0.0205202	LL195_01713	1.9834	3.10949	5.07966	1.38405	0.931324	1.47672	NA
LL195_01714	6_LL195_CG	1722873	1722948	-	tRNA-Met(cat)	LL195_01714	-0.382855	2.6477	0.485905	0.638656	LL195_01714	2.17148	6.19262	12.7956	4.4778	5.24928	6.36835	NA
LL195_01715	6_LL195_CG	1722989	1723062	-	tRNA-Ala(tgc)	LL195_01715	-1.75255	3.09117	0.000146463	0.00142814	LL195_01715	6.9419	14.2826	17.6181	3.50082	3.55596	4.43016	NA
LL195_01716	6_LL195_CG	1723085	1723158	-	tRNA-Pro(tgg)	LL195_01716	-1.8678	0.1108	0.000969415	0.00683612	LL195_01716	1.0088	1.47569	2.05759	0.488487	0.253997	0.461475	NA
LL195_01717	6_LL195_CG	1723168	1723242	-	tRNA-Arg(acg)	LL195_01717	0.216345	0.58462	0.710802	0.817234	LL195_01717	0.923307	1.15947	1.99329	1.22122	1.52398	1.8459	NA
LL195_01718	6_LL195_CG	1723254	1723341	-	tRNA-Leu(taa)	LL195_01718	-0.871591	4.39899	0.0561828	0.148381	LL195_01718	14.7558	22.5833	44.2381	16.5271	14.6472	13.2905	NA
LL195_01719	6_LL195_CG	1723362	1723433	-	tRNA-Gly(gcc)	LL195_01719	-1.22707	5.24584	0.0115855	0.0448459	LL195_01719	23.4417	42.1362	93.6201	26.5411	19.3038	22.0585	NA
LL195_01720	6_LL195_CG	1723447	1723529	-	tRNA-Leu(tag)	LL195_01720	-2.00665	2.72459	0.000812125	0.00592893	LL195_01720	3.9497	6.66695	20.7045	3.74507	1.94731	2.03049	NA
LL195_01721	6_LL195_CG	1723534	1723607	-	tRNA-Lys(ttt)	LL195_01721	NA	NA	NA	NA	LL195_01721	NA	NA	NA	NA	NA	NA	NA
LL195_01722	6_LL195_CG	1723648	1723723	-	tRNA-Thr(tgt)	LL195_01722	-0.8402	0.515952	0.0855691	0.200444	LL195_01722	1.41916	1.31758	2.44338	0.976974	1.18532	0.646065	NA
LL195_01723	6_LL195_CG	1723731	1723805	-	tRNA-Val(tac)	LL195_01723	1.29476	1.87836	0.0057091	0.026288	LL195_01723	1.9492	2.16083	2.25048	3.41941	8.55125	3.5995	NA
LL195_01724	6_LL195_CG	1723817	1723926	-	5S ribosomal RNA	LL195_01724	NA	NA	NA	NA	LL195_01724	NA	NA	NA	NA	NA	NA	NA
LL195_01725	6_LL195_CG	1724009	1726936	-	23S ribosomal RNA	LL195_01725	1.85949	11.2276	0.138542	0.2814	LL195_01725	1245.44	88.6204	1774.41	89.8002	338.24	10851.9	NA
LL195_01726	6_LL195_CG	1727185	1728731	-	16S ribosomal RNA	LL195_01726	1.20237	9.45677	0.315987	0.479989	LL195_01726	830.293	37.6037	409.267	25.1571	114.214	2799.67	NA
LL195_01727	6_LL195_CG	1729189	1729629	-	Peroxide operon regulator	LL195_01727	0.452234	9.05636	0.358935	0.521112	LL195_01727	461.089	526.057	361.556	508.108	655.144	682.06	ID1652
LL195_01728	6_LL195_CG	1729718	1730659	-	Glycerate dehydrogenase	LL195_01728	2.05365	7.51798	5.32e-06	9.08e-05	LL195_01728	79.5754	72.3351	61.5347	154.85	390.14	341.399	ID1653
LL195_01729	6_LL195_CG	1730804	1732102	+	Glutamate-1-semialdehyde 2%2C1-aminomutase 1	LL195_01729	-0.340158	7.50067	0.449248	0.606603	LL195_01729	128.203	141.798	336.93	168.365	142.577	168.346	ID1654
LL195_01730	6_LL195_CG	1732208	1733296	+	hypothetical protein	LL195_01730	0.207101	8.37298	0.635497	0.758827	LL195_01730	301.939	309.842	311.338	322.157	354.072	389.392	ID1655
LL195_01731	6_LL195_CG	1733338	1733865	-	hypothetical protein	LL195_01731	1.04472	10.787	0.0559167	0.147851	LL195_01731	1455.23	1064.95	940.895	3111.34	2167.36	1861.5	ID1656
LL195_01732	6_LL195_CG	1734020	1734766	-	Enoyl-[acyl-carrier-protein] reductase [NADPH] FabL	LL195_01732	0.559526	5.3098	0.155819	0.303502	LL195_01732	24.2967	26.7732	45.1383	45.8364	49.0215	46.7012	ID1657
LL195_01733	6_LL195_CG	1734770	1735858	-	Adenine DNA glycosylase	LL195_01733	0.671986	6.18597	0.0697479	0.171659	LL195_01733	51.6368	46.3788	70.408	94.6851	86.2744	87.2187	ID1658
LL195_01734	6_LL195_CG	1736066	1737046	+	putative protein YfhP	LL195_01734	1.80037	9.44639	0.000854252	0.00615673	LL195_01734	380.317	368.211	185.118	815.285	1258.9	1178.14	ID1659
LL195_01735	6_LL195_CG	1737075	1737536	-	Deoxyuridine 5'-triphosphate nucleotidohydrolase	LL195_01735	0.110386	6.11267	0.765668	0.85249	LL195_01735	61.3828	56.9194	81.2103	70.2607	68.3253	76.6971	ID1660
LL195_01736	6_LL195_CG	1737548	1737781	-	hypothetical protein	LL195_01736	0.552191	4.41469	0.177702	0.331631	LL195_01736	15.2346	12.965	23.6622	21.1678	27.9397	26.7655	ID1661
LL195_01737	6_LL195_CG	1737783	1738592	-	Regulatory protein RecX	LL195_01737	0.232205	5.41247	0.533237	0.680245	LL195_01737	44.1649	39.4747	33.6287	42.1727	53.9321	41.7173	ID1662
LL195_01738	6_LL195_CG	1738690	1739592	+	Epimerase family protein	LL195_01738	1.34887	9.14407	0.0454824	0.127659	LL195_01738	411.573	474.25	71.051	403.165	1196.84	837.577	ID1663
LL195_01739	6_LL195_CG	1739613	1742210	-	Phosphatidylglycerol lysyltransferase	LL195_01739	-0.862886	10.0817	0.0904809	0.208483	LL195_01739	1443.28	1470.21	1281.3	883.103	666.404	757.003	ID1664
LL195_01740	6_LL195_CG	1742237	1742911	-	hypothetical protein	LL195_01740	-0.28406	7.34032	0.468536	0.622212	LL195_01740	194.493	192.525	146.474	178.461	125.898	133.828	ID1665
LL195_01741	6_LL195_CG	1743119	1744084	+	putative cation efflux system protein	LL195_01741	-0.459723	6.16402	0.291245	0.458507	LL195_01741	62.6994	49.8572	136.379	74.25	55.3714	51.2237	ID1666
LL195_01742	6_LL195_CG	1744129	1744671	-	Ribosomal-protein-serine acetyltransferase	LL195_01742	0.538488	4.40494	0.202939	0.360127	LL195_01742	16.2947	12.5961	22.8906	21.4934	19.7271	33.8722	ID1667
LL195_01743	6_LL195_CG	1744861	1745763	+	Biofilm dispersion protein BdlA	LL195_01743	-1.07564	5.26101	0.00684102	0.0300749	LL195_01743	53.4834	49.3565	52.6613	34.6012	18.2878	20.8587	ID1668
LL195_01744	6_LL195_CG	1745791	1745997	+	hypothetical protein	LL195_01744	-1.30157	3.65303	0.00221988	0.0127147	LL195_01744	18.261	17.3921	17.4252	10.014	4.48729	7.01442	ID1669
LL195_01745	6_LL195_CG	1746037	1746390	-	hypothetical protein	LL195_01745	0.44451	6.99	0.238787	0.40366	LL195_01745	109.053	110.387	103.458	171.947	133.01	134.474	ID1670
LL195_01746	6_LL195_CG	1746419	1746820	-	Fosfomycin resistance protein FosX	LL195_01746	0.316434	6.61295	0.394784	0.556895	LL195_01746	89.8686	85.1684	86.3543	132.543	106.002	86.9418	ID1671
LL195_01747	6_LL195_CG	1746835	1748214	-	23S rRNA (uracil-C(5))-methyltransferase RlmCD	LL195_01747	0.635984	8.90072	0.186797	0.342259	LL195_01747	371.751	360.674	390.298	609.306	637.364	498.024	ID1672
LL195_01748	6_LL195_CG	1748279	1748659	-	Protein YhfA	LL195_01748	1.02123	6.26015	0.0138489	0.0508155	LL195_01748	65.7087	57.3411	28.549	81.5773	123.273	103.186	ID1673
LL195_01749	6_LL195_CG	1748766	1749410	+	Deoxyguanosine kinase	LL195_01749	-0.320222	5.9402	0.377682	0.541082	LL195_01749	69.7268	64.5614	69.9579	57.7229	55.4561	50.393	ID1674
LL195_01750	6_LL195_CG	1749440	1750309	-	hypothetical protein	LL195_01750	0.528395	7.06168	0.17529	0.329227	LL195_01750	93.5618	91.3346	143.259	149.314	168.4	155.425	ID1675
LL195_01751	6_LL195_CG	1750399	1750620	+	hypothetical protein	LL195_01751	0.00283151	4.89243	0.997341	1	LL195_01751	25.6132	25.3766	37.8724	25.727	34.0356	29.1652	ID1676
LL195_01752	6_LL195_CG	1750640	1751446	-	SPBc2 prophage-derived aminoglycoside N(3')-acetyltransferase-like protein YokD	LL195_01752	0.86933	7.55056	0.0268943	0.0845587	LL195_01752	122.783	125.539	149.561	204.839	296.923	225.015	ID1677
LL195_01753	6_LL195_CG	1751572	1752330	-	Methionine aminopeptidase 1	LL195_01753	0.197552	8.57046	0.672824	0.789679	LL195_01753	285.593	307.681	469.129	528.217	379.218	310.757	ID1678
LL195_01754	6_LL195_CG	1752518	1752964	+	Flavodoxin	LL195_01754	-0.721499	6.98373	0.0834645	0.196822	LL195_01754	112.267	124.38	235.786	93.0568	93.3017	100.048	ID1679
LL195_01755	6_LL195_CG	1753102	1754334	+	Aminopeptidase PepS	LL195_01755	0.123255	8.74969	0.808513	0.883212	LL195_01755	288.363	333.822	613.932	482.137	425.7	438.401	ID1680
LL195_01756	6_LL195_CG	1754438	1755697	+	Multidrug resistance protein MdtH	LL195_01756	-0.784307	5.94127	0.110293	0.236174	LL195_01756	35.6328	56.2079	141.202	45.3479	34.3743	55.4693	ID1681
LL195_01757	6_LL195_CG	1755915	1756907	+	Protein MreBH	LL195_01757	-0.000409128	8.43672	0.999411	1	LL195_01757	365.1	327.155	347.153	481.404	301.664	256.026	ID1682
LL195_01758	6_LL195_CG	1757036	1757108	+	tRNA-Arg(cct)	LL195_01758	NA	NA	NA	NA	LL195_01758	NA	NA	NA	NA	NA	NA	NA
LL195_01759	6_LL195_CG	1757181	1757753	-	hypothetical protein	LL195_01759	-0.717002	1.34755	0.10187	0.22366	LL195_01759	3.69323	2.92503	2.37908	1.46546	2.03198	2.03049	ID1683
LL195_01760	6_LL195_CG	1757844	1758512	-	2-methyl-6-phytyl-1%2C4-hydroquinone methyltransferase	LL195_01760	-0.664224	0.746077	0.186206	0.341398	LL195_01760	2.0176	2.21353	1.47889	0.732731	1.35465	1.56901	ID1684
LL195_01761	6_LL195_CG	1758697	1759281	+	HTH-type transcriptional repressor	LL195_01761	0.338246	3.34386	0.418554	0.577637	LL195_01761	8.83981	10.3298	7.52305	7.08306	13.5465	13.1982	ID1685
LL195_01762	6_LL195_CG	1759373	1760461	-	hypothetical protein	LL195_01762	-0.156023	9.15217	0.769215	0.855088	LL195_01762	713.614	778.927	306.13	618.994	555.323	440.062	ID1686
LL195_01763	6_LL195_CG	1760483	1760785	-	Lichenan-specific phosphotransferase enzyme IIA component	LL195_01763	-0.216445	6.50131	0.567284	0.704542	LL195_01763	100.743	120.585	70.408	75.9597	94.741	80.4812	ID1687
LL195_01764	6_LL195_CG	1760855	1761163	-	Lichenan-specific phosphotransferase enzyme IIB component	LL195_01764	-0.144657	6.66345	0.707816	0.815464	LL195_01764	112.49	129.255	77.2237	79.2163	114.722	94.6946	ID1688
LL195_01765	6_LL195_CG	1761323	1764001	-	Transcriptional regulatory protein DagR	LL195_01765	0.324777	9.86069	0.528297	0.676243	LL195_01765	931.258	954.507	590.591	1146.56	1016.07	939.009	ID1689
LL195_01766	6_LL195_CG	1764135	1765463	-	putative ATP-dependent RNA helicase YfmL	LL195_01766	-0.460713	7.40651	0.229899	0.393594	LL195_01766	200.187	198.875	190.134	170.726	136.481	120.906	ID1690
LL195_01767	6_LL195_CG	1765506	1766279	-	hypothetical protein	LL195_01767	-0.346512	3.98074	0.37306	0.535559	LL195_01767	15.9014	15.2576	21.6046	11.9679	14.0545	15.4133	ID1691
LL195_01768	6_LL195_CG	1766272	1766952	-	ABC transporter ATP-binding protein YtrB	LL195_01768	0.0937058	4.25042	0.813393	0.886023	LL195_01768	16.876	16.786	21.4117	15.9572	21.2511	21.5047	ID1692
LL195_01769	6_LL195_CG	1766945	1767313	-	HTH-type transcriptional repressor YtrA	LL195_01769	0.0954709	3.98298	0.817209	0.887587	LL195_01769	12.9263	13.7028	19.097	12.7821	18.6265	17.3514	ID1693
LL195_01770	6_LL195_CG	1767434	1768417	-	scyllo-inositol 2-dehydrogenase (NADP(+)) IolU	LL195_01770	1.69011	9.17501	0.000951432	0.00673652	LL195_01770	307.188	308.867	204.408	1011.66	884.673	751.373	ID1694
LL195_01771	6_LL195_CG	1768477	1769442	-	Ribose operon repressor	LL195_01771	0.980511	6.5253	0.0131169	0.0490883	LL195_01771	76.0874	70.5169	39.0941	142.475	120.395	103.832	ID1695
LL195_01772	6_LL195_CG	1769490	1772744	-	1%2C2-beta-oligoglucan phosphorylase	LL195_01772	2.69116	7.38854	2.15e-08	9.95e-07	LL195_01772	64.2212	50.1207	20.3187	280.147	319.359	271.347	ID1696
LL195_01773	6_LL195_CG	1772747	1774918	-	Thermostable beta-glucosidase B	LL195_01773	2.35584	6.43375	5.26e-07	1.29e-05	LL195_01773	36.8639	35.9963	11.7668	122.04	162.135	149.979	ID1697
LL195_01774	6_LL195_CG	1775347	1776591	+	Cyclodextrin-binding protein	LL195_01774	3.04394	8.02172	1.4e-06	2.9e-05	LL195_01774	75.2666	80.8994	12.3455	373.448	463.799	553.77	ID1698
LL195_01775	6_LL195_CG	1776652	1777545	+	Lactose transport system permease protein LacF	LL195_01775	2.79377	6.24902	9.2e-06	0.000144769	LL195_01775	26.451	28.1172	2.82918	127.332	120.141	151.641	ID1699
LL195_01776	6_LL195_CG	1777563	1778393	+	L-arabinose transport system permease protein AraQ	LL195_01776	3.13783	6.52875	2.51e-08	1.12e-06	LL195_01776	27.0666	24.7441	4.56527	170.808	152.398	174.622	ID1700
LL195_01777	6_LL195_CG	1778438	1779907	-	Glutamate synthase [NADPH] small chain	LL195_01777	0.123169	3.56041	0.759532	0.848003	LL195_01777	10.1222	9.53928	14.0816	10.991	12.1919	13.4751	ID1701
LL195_01778	6_LL195_CG	1779922	1784514	-	Glutamate synthase [NADPH] large chain	LL195_01778	0.134113	4.58624	0.740146	0.83496	LL195_01778	21.2532	18.7096	28.6133	18.5625	28.2784	28.3345	ID1702
LL195_01779	6_LL195_CG	1784707	1785594	+	HTH-type transcriptional regulator GltC	LL195_01779	-0.00180142	5.18036	0.999232	1	LL195_01779	40.8991	40.5551	27.0701	43.3939	32.5963	32.4878	ID1703
LL195_01780	6_LL195_CG	1785591	1786109	-	hypothetical protein	LL195_01780	-0.283006	7.03405	0.460433	0.614929	LL195_01780	135.572	142.588	153.161	149.07	104.224	101.155	ID1704
LL195_01781	6_LL195_CG	1786112	1787218	-	Hydroxycarboxylate dehydrogenase A	LL195_01781	-0.265523	8.2263	0.537089	0.682995	LL195_01781	325.517	326.285	328.764	289.917	271.439	254.365	ID1705
LL195_01782	6_LL195_CG	1787310	1788125	-	L-cystine-binding protein FliY	LL195_01782	-1.07543	3.92558	0.00627728	0.0282578	LL195_01782	20.7915	21.9509	18.5183	10.7467	10.8372	7.47589	ID1706
LL195_01783	6_LL195_CG	1788127	1788774	-	Glutamine transport ATP-binding protein GlnQ	LL195_01783	-1.12752	3.37926	0.00805769	0.0339411	LL195_01783	15.0294	15.0468	12.1526	6.1875	8.88991	4.24557	ID1707
LL195_01784	6_LL195_CG	1788785	1789426	-	L-cystine transport system permease protein YecS	LL195_01784	-0.565547	3.17576	0.162127	0.312285	LL195_01784	10.4641	10.6987	10.8023	5.12911	8.72058	7.75278	ID1708
LL195_01785	6_LL195_CG	1789824	1790864	-	Sensor histidine kinase GraS	LL195_01785	-0.770047	6.64883	0.0335652	0.100839	LL195_01785	119.483	136.185	123.391	69.6908	76.5379	76.051	ID1709
LL195_01786	6_LL195_CG	1790886	1792625	-	Adenine deaminase	LL195_01786	-0.521311	6.9662	0.193785	0.35073	LL195_01786	113.516	123.721	204.665	104.048	97.8737	105.862	ID1710
LL195_01787	6_LL195_CG	1792645	1793103	-	hypothetical protein	LL195_01787	-0.668851	4.08843	0.0950346	0.214723	LL195_01787	15.9698	18.9204	27.4559	12.0493	13.8852	13.1982	ID1711
LL195_01788	6_LL195_CG	1793124	1793999	-	hypothetical protein	LL195_01788	-0.507976	5.30045	0.179112	0.33294	LL195_01788	39.1038	42.268	57.1623	28.9836	35.1363	33.2262	ID1712
LL195_01789	6_LL195_CG	1794069	1794746	-	Response regulator protein GraR	LL195_01789	-0.190981	6.25826	0.610033	0.738725	LL195_01789	76.9081	83.4555	84.1681	50.3142	78.9932	84.9113	ID1713
LL195_01790	6_LL195_CG	1794809	1796821	-	Bacitracin export permease protein BceB	LL195_01790	-1.0617	6.48675	0.00374508	0.0188795	LL195_01790	114.405	126.119	122.748	63.1777	55.4561	55.377	ID1714
LL195_01791	6_LL195_CG	1796778	1797545	-	Bacitracin export ATP-binding protein BceA	LL195_01791	-0.105156	5.47208	0.781809	0.864654	LL195_01791	41.6172	46.6423	49.5106	31.1818	49.4448	47.4396	ID1715
LL195_01792	6_LL195_CG	1797674	1798183	-	hypothetical protein	LL195_01792	0.280415	5.59707	0.469277	0.622793	LL195_01792	40.6426	43.5328	46.8101	36.7994	53.3395	68.9443	ID1716
LL195_01793	6_LL195_CG	1798407	1798880	+	Shikimate kinase	LL195_01793	-0.400305	5.40257	0.283181	0.449941	LL195_01793	53.3466	40.6078	50.0893	31.7517	37.3376	40.056	ID1717
LL195_01794	6_LL195_CG	1798911	1799465	-	hypothetical protein	LL195_01794	-0.3531	7.23776	0.36319	0.525394	LL195_01794	168.162	203.83	135.543	124.157	136.651	136.597	ID1718
LL195_01795	6_LL195_CG	1799800	1801161	-	23S rRNA (uracil-C(5))-methyltransferase RlmCD	LL195_01795	-0.702212	6.93219	0.0961296	0.215336	LL195_01795	108.848	115.473	229.228	113.655	81.3638	83.6192	ID1719
LL195_01796	6_LL195_CG	1801185	1801940	-	hypothetical protein	LL195_01796	-1.03863	4.79461	0.0105278	0.0415423	LL195_01796	30.7427	28.1435	52.7256	16.7714	21.5051	15.967	ID1720
LL195_01797	6_LL195_CG	1802088	1803020	-	Diacylglycerol kinase	LL195_01797	0.113892	7.72943	0.779858	0.863537	LL195_01797	185.123	156.502	269.801	155.176	256.622	249.75	ID1721
LL195_01798	6_LL195_CG	1803166	1804596	-	Aspartyl/glutamyl-tRNA(Asn/Gln) amidotransferase subunit B	LL195_01798	-1.28153	9.81181	0.0136554	0.0503019	LL195_01798	1252.04	1455.21	1112.96	676.31	438.484	456.675	ID1722
LL195_01799	6_LL195_CG	1804608	1806059	-	Glutamyl-tRNA(Gln) amidotransferase subunit A	LL195_01799	-1.32325	9.44444	0.0101197	0.0404658	LL195_01799	940.371	1078.1	967.644	531.881	345.521	315.926	ID1723
LL195_01800	6_LL195_CG	1806083	1806376	-	Aspartyl/glutamyl-tRNA(Asn/Gln) amidotransferase subunit C	LL195_01800	-1.31681	7.10008	0.00051268	0.00408116	LL195_01800	178.318	199.113	209.359	84.8339	79.2472	71.4363	ID1724
LL195_01801	6_LL195_CG	1806501	1807616	-	hypothetical protein	LL195_01801	-0.767694	8.60653	0.0869936	0.202267	LL195_01801	476.854	544.687	451.318	348.698	268.391	247.997	ID1725
LL195_01802	6_LL195_CG	1807613	1809628	-	DNA ligase	LL195_01802	-0.59203	9.38969	0.240484	0.40567	LL195_01802	798.097	888.576	732.436	704.317	449.491	451.045	ID1726
LL195_01803	6_LL195_CG	1809654	1811849	-	ATP-dependent DNA helicase PcrA	LL195_01803	-0.672478	8.42638	0.140928	0.283669	LL195_01803	422.858	419.992	425.084	360.829	225.634	209.048	ID1727
LL195_01804	6_LL195_CG	1811914	1812591	-	Heptaprenylglyceryl phosphate synthase	LL195_01804	0.356101	6.27761	0.318422	0.48165	LL195_01804	67.8631	68.9358	67.193	90.2073	86.3591	84.5422	ID1728
LL195_01805	6_LL195_CG	1812798	1814153	+	hypothetical protein	LL195_01805	-0.985527	6.94476	0.0122444	0.046565	LL195_01805	159.544	148.228	182.868	104.211	78.7392	64.791	ID1729
LL195_01806	6_LL195_CG	1814196	1814450	-	hypothetical protein	LL195_01806	-0.0802519	5.68399	0.828782	0.893803	LL195_01806	51.9788	55.4701	50.7966	53.5707	46.6509	49.4701	ID1730
LL195_01807	6_LL195_CG	1814467	1814763	-	hypothetical protein	LL195_01807	-0.0584518	5.72262	0.875646	0.926585	LL195_01807	51.1752	53.1775	57.0337	47.7089	50.1221	57.1306	ID1731
LL195_01808	6_LL195_CG	1814902	1816164	-	Phosphoribosylamine--glycine ligase	LL195_01808	0.120655	6.79968	0.74732	0.840027	LL195_01808	108.95	105.117	105.966	141.905	104.139	101.894	ID1732
LL195_01809	6_LL195_CG	1816189	1817718	-	Bifunctional purine biosynthesis protein PurH	LL195_01809	0.120917	6.5731	0.7479	0.840173	LL195_01809	85.6111	81.1102	106.802	126.681	89.0684	81.5887	ID1733
LL195_01810	6_LL195_CG	1817724	1818290	-	Phosphoribosylglycinamide formyltransferase	LL195_01810	0.36962	4.77161	0.388642	0.552569	LL195_01810	18.5516	15.6528	37.2937	35.8224	25.3997	30.9188	ID1734
LL195_01811	6_LL195_CG	1818287	1819336	-	Phosphoribosylformylglycinamidine cyclo-ligase	LL195_01811	0.376158	5.64208	0.469415	0.622793	LL195_01811	24.1599	20.5806	85.7113	55.1176	45.7195	68.206	ID1735
LL195_01812	6_LL195_CG	1819355	1820782	-	Amidophosphoribosyltransferase	LL195_01812	0.474097	6.6428	0.242407	0.40758	LL195_01812	61.9129	63.033	126.027	123.831	104.732	119.799	ID1736
LL195_01813	6_LL195_CG	1820767	1822986	-	Phosphoribosylformylglycinamidine synthase subunit PurL	LL195_01813	0.456333	6.95456	0.309503	0.474268	LL195_01813	72.719	69.8054	171.23	173.087	113.621	143.519	ID1737
LL195_01814	6_LL195_CG	1822979	1823662	-	Phosphoribosylformylglycinamidine synthase subunit PurQ	LL195_01814	0.6417	4.36389	0.147269	0.291028	LL195_01814	11.1652	11.2258	25.9127	27.8438	22.8598	24.3659	ID1738
LL195_01815	6_LL195_CG	1823666	1823911	-	Phosphoribosylformylglycinamidine synthase subunit PurS	LL195_01815	0.511816	2.67386	0.31701	0.480805	LL195_01815	3.0264	3.16219	9.64493	8.54852	6.26527	7.47589	ID1739
LL195_01816	6_LL195_CG	1823923	1824636	-	Phosphoribosylaminoimidazole-succinocarboxamide synthase	LL195_01816	1.10734	4.47714	0.0499843	0.136753	LL195_01816	8.05329	6.08722	28.3561	22.9589	23.3678	44.8553	ID1740
LL195_01817	6_LL195_CG	1824717	1826009	-	Adenylosuccinate lyase	LL195_01817	0.494461	7.61165	0.217864	0.377113	LL195_01817	144.002	126.382	216.754	238.3	201.759	246.058	ID1741
LL195_01818	6_LL195_CG	1826028	1827152	-	N5-carboxyaminoimidazole ribonucleotide synthase	LL195_01818	0.870352	6.86275	0.0244738	0.0783573	LL195_01818	76.1387	62.7695	108.023	144.592	158.579	148.041	ID1742
LL195_01819	6_LL195_CG	1827145	1827633	-	N5-carboxyaminoimidazole ribonucleotide mutase	LL195_01819	0.99837	4.55551	0.0416785	0.119239	LL195_01819	11.1139	9.17035	26.8772	20.1094	31.2417	42.548	ID1743
LL195_01820	6_LL195_CG	1827839	1828363	-	hypothetical protein	LL195_01820	1.12988	3.59914	0.108982	0.23408	LL195_01820	3.93261	2.21353	16.7822	6.10609	12.8692	30.9188	ID1744
LL195_01821	6_LL195_CG	1828494	1828603	-	5S ribosomal RNA	LL195_01821	NA	NA	NA	NA	LL195_01821	NA	NA	NA	NA	NA	NA	NA
LL195_01822	6_LL195_CG	1828686	1831613	-	23S ribosomal RNA	LL195_01822	1.85129	11.2429	0.140858	0.283669	LL195_01822	1254.76	87.7508	1813.05	89.963	344.42	10951.5	NA
LL195_01823	6_LL195_CG	1831862	1833408	-	16S ribosomal RNA	LL195_01823	1.2142	9.45402	0.312353	0.476563	LL195_01823	826.514	37.2085	403.737	23.1217	121.157	2796.44	NA
LL195_01824	6_LL195_CG	1833749	1834357	-	putative protein YedJ	LL195_01824	0.474737	3.42779	0.234244	0.398351	LL195_01824	9.45535	10.9096	6.42995	12.6192	13.1232	11.6292	ID1745
LL195_01825	6_LL195_CG	1834411	1835196	+	putative ABC transporter ATP-binding protein YlmA	LL195_01825	0.365891	5.29526	0.317366	0.480812	LL195_01825	36.6245	34.3625	31.764	46.5691	43.4336	42.4557	ID1746
LL195_01826	6_LL195_CG	1835246	1835608	+	hypothetical protein	LL195_01826	0.592684	4.21077	0.178514	0.332048	LL195_01826	11.7465	10.8832	21.6689	15.0617	22.9444	28.6114	ID1747
LL195_01827	6_LL195_CG	1835627	1836859	-	Peptidase T	LL195_01827	1.23067	8.15104	0.0133472	0.0496221	LL195_01827	109.822	114.34	285.554	403.002	399.623	393.176	ID1748
LL195_01828	6_LL195_CG	1836917	1837447	-	hypothetical protein	LL195_01828	1.33509	4.07179	0.000716793	0.00532961	LL195_01828	9.0108	8.2744	11.381	20.5165	25.9077	25.7503	ID1749
LL195_01829	6_LL195_CG	1837531	1838286	+	Exodeoxyribonuclease	LL195_01829	1.49699	5.91228	0.000226913	0.00205608	LL195_01829	26.6562	26.7996	41.1517	68.0625	82.0412	116.661	ID1750
LL195_01830	6_LL195_CG	1838328	1838687	-	50S ribosomal protein L20	LL195_01830	-2.14044	9.62691	0.00012014	0.00121782	LL195_01830	902.225	1313.94	1649.99	419.122	255.775	201.941	ID1751
LL195_01831	6_LL195_CG	1838727	1838927	-	50S ribosomal protein L35	LL195_01831	-2.12046	8.31392	1.78e-05	0.000258056	LL195_01831	382.506	539.417	629.685	165.923	105.578	85.2805	ID1752
LL195_01832	6_LL195_CG	1838949	1839518	-	Translation initiation factor IF-3	LL195_01832	-1.83474	10.4659	0.00104878	0.00729498	LL195_01832	1524.88	2181.15	2921	806.004	564.467	487.317	ID1753
LL195_01833	6_LL195_CG	1839906	1840799	-	Internalin B	LL195_01833	1.45892	5.80699	0.0010989	0.00753457	LL195_01833	32.6235	33.1767	23.7265	39.4046	109.558	97.3712	ID1754
LL195_01834	6_LL195_CG	1841582	1841926	-	50S ribosomal protein L19	LL195_01834	-0.694224	10.4571	0.223227	0.384038	LL195_01834	982.382	1475.9	2754.01	1357.91	952.744	910.674	ID1755
LL195_01835	6_LL195_CG	1842099	1842569	+	Mercuric resistance operon regulatory protein	LL195_01835	0.875696	3.96563	0.0637507	0.161129	LL195_01835	12.2253	12.9123	7.78024	8.9556	29.4637	22.1508	ID1756
LL195_01836	6_LL195_CG	1842569	1843180	+	FMN-dependent NADH-azoreductase 1	LL195_01836	1.25744	5.03818	0.00725645	0.0316138	LL195_01836	20.3983	22.2934	15.3676	20.1094	70.8653	47.9934	ID1757
LL195_01837	6_LL195_CG	1843177	1843893	+	Hydroxyacylglutathione hydrolase GloC	LL195_01837	1.20077	5.44924	0.00267517	0.0145533	LL195_01837	28.537	28.5915	22.2476	39.079	73.3206	70.2365	ID1758
LL195_01838	6_LL195_CG	1843924	1844313	-	hypothetical protein	LL195_01838	1.34762	8.39645	0.00411463	0.0203065	LL195_01838	224.483	217.849	127.892	386.068	545.756	519.621	ID1759
LL195_01839	6_LL195_CG	1844333	1845070	-	tRNA (guanine-N(1)-)-methyltransferase	LL195_01839	1.03477	8.74956	0.03899	0.113039	LL195_01839	328.612	312.872	205.437	441.022	669.368	624.929	ID1760
LL195_01840	6_LL195_CG	1845070	1845588	-	Ribosome maturation factor RimM	LL195_01840	0.295565	6.60682	0.417152	0.576658	LL195_01840	95.5794	82.3487	84.4253	114.225	112.182	95.6176	ID1761
LL195_01841	6_LL195_CG	1845598	1845984	-	hypothetical protein	LL195_01841	0.637005	6.58642	0.0776107	0.185659	LL195_01841	78.9599	78.7122	67.836	119.109	111.674	119.983	ID1762
LL195_01842	6_LL195_CG	1846012	1846746	-	Gamma-glutamyl-gamma-aminobutyrate hydrolase PuuD	LL195_01842	1.14637	6.87324	0.00223387	0.0127688	LL195_01842	70.3252	70.8594	77.6738	146.22	174.835	163.362	ID1763
LL195_01843	6_LL195_CG	1846857	1847087	-	hypothetical protein	LL195_01843	-1.27741	8.77055	0.0117843	0.0453916	LL195_01843	421.746	605.322	827.471	282.59	224.28	258.149	ID1764
LL195_01844	6_LL195_CG	1847104	1847376	-	30S ribosomal protein S16	LL195_01844	-1.37631	8.83701	0.0077512	0.0330452	LL195_01844	424.243	629.645	926.428	285.683	223.094	253.996	ID1765
LL195_01845	6_LL195_CG	1847479	1849137	-	hypothetical protein	LL195_01845	3.59439	5.58547	3.54e-17	1.11e-14	LL195_01845	8.24137	6.6406	7.13725	116.586	72.9819	76.7894	ID1766
LL195_01846	6_LL195_CG	1849211	1851250	-	hypothetical protein	LL195_01846	5.34287	8.17368	8.28e-24	2.33e-20	LL195_01846	13.7983	11.0677	16.8465	655.387	456.095	579.705	NA
LL195_01847	6_LL195_CG	1851730	1852626	-	Tyrosine-protein phosphatase	LL195_01847	-0.17435	2.04424	0.706889	0.814784	LL195_01847	3.89841	4.26896	4.69387	1.95395	4.91062	4.52245	ID1767
LL195_01848	6_LL195_CG	1852769	1854121	-	Signal recognition particle protein	LL195_01848	0.204921	7.93063	0.613862	0.741476	LL195_01848	203.128	177.504	299.314	252.711	284.731	246.151	ID1768
LL195_01849	6_LL195_CG	1854134	1854466	-	hypothetical protein	LL195_01849	-0.405874	4.27975	0.2955	0.463136	LL195_01849	23.8692	20.8968	21.2831	15.6316	19.6425	14.5826	ID1769
LL195_01850	6_LL195_CG	1854579	1855565	-	Signal recognition particle receptor FtsY	LL195_01850	-1.06563	7.62656	0.00996991	0.0399647	LL195_01850	165.067	286.442	350.432	128.472	120.31	134.289	ID1770
LL195_01851	6_LL195_CG	1855580	1859140	-	Chromosome partition protein Smc	LL195_01851	-1.27218	8.14849	0.0132368	0.0494058	LL195_01851	221.594	316.983	665.05	218.191	140.884	139.181	ID1771
LL195_01852	6_LL195_CG	1859163	1859852	-	Ribonuclease 3	LL195_01852	-0.449644	5.95799	0.313932	0.477936	LL195_01852	44.0794	47.0639	124.034	53.1637	54.0168	50.2084	ID1772
LL195_01853	6_LL195_CG	1860047	1860280	-	Acyl carrier protein	LL195_01853	-1.67876	9.68596	0.00217432	0.0125082	LL195_01853	961.539	939.408	1864.37	407.154	287.779	481.134	ID1773
LL195_01854	6_LL195_CG	1860387	1861130	-	3-oxoacyl-[acyl-carrier-protein] reductase FabG	LL195_01854	-1.28803	7.93396	0.00814859	0.03412	LL195_01854	200.323	256.638	583.647	191.08	108.796	126.167	ID1774
LL195_01855	6_LL195_CG	1861134	1862075	-	Malonyl CoA-acyl carrier protein transacylase	LL195_01855	-1.11446	7.95634	0.0221596	0.0721226	LL195_01855	204.666	249.839	564.55	221.692	125.559	123.306	ID1775
LL195_01856	6_LL195_CG	1862068	1863081	-	Phosphate acyltransferase	LL195_01856	-0.647993	7.47554	0.153652	0.300272	LL195_01856	144.19	157.398	350.047	172.517	142.408	100.786	ID1776
LL195_01857	6_LL195_CG	1863102	1863671	-	Transcription factor FapR	LL195_01857	-0.17581	7.03347	0.67626	0.791776	LL195_01857	96.6053	107.435	212.767	132.38	132.417	104.016	ID1777
LL195_01858	6_LL195_CG	1863853	1865901	-	ATP-dependent DNA helicase RecG	LL195_01858	0.255889	8.42862	0.561894	0.70137	LL195_01858	274.65	299.934	367.536	402.676	357.374	364.842	ID1778
LL195_01859	6_LL195_CG	1865894	1866784	-	L-serine dehydratase%2C alpha chain	LL195_01859	0.677093	7.12062	0.100652	0.221766	LL195_01859	81.9863	84.3515	154.962	154.932	151.552	207.018	ID1779
LL195_01860	6_LL195_CG	1866920	1867582	-	L-serine dehydratase%2C beta chain	LL195_01860	0.178049	8.29797	0.686045	0.800196	LL195_01860	298.981	305.942	280.86	385.009	284.138	333	ID1780
LL195_01861	6_LL195_CG	1867622	1869280	-	putative protein	LL195_01861	-0.211855	9.24219	0.66642	0.785106	LL195_01861	622.839	608.775	718.033	642.36	569.631	471.35	ID1781
LL195_01862	6_LL195_CG	1869295	1869660	-	putative protein	LL195_01862	-0.130248	5.72327	0.726655	0.826357	LL195_01862	55.1762	53.0985	57.098	49.6628	56.5568	44.8553	ID1782
LL195_01863	6_LL195_CG	1869959	1870147	+	50S ribosomal protein L28	LL195_01863	-1.24917	9.52148	0.0249958	0.0798619	LL195_01863	601.62	921.99	1579.84	591.883	323.508	390.131	ID1783
LL195_01864	6_LL195_CG	1870244	1870888	-	Thiamine pyrophosphokinase	LL195_01864	-0.462393	6.30695	0.257885	0.421863	LL195_01864	73.3858	61.5046	140.173	67.8997	59.5201	72.0824	ID1784
LL195_01865	6_LL195_CG	1870952	1871608	-	Ribulose-phosphate 3-epimerase	LL195_01865	-0.26484	7.43889	0.485018	0.637788	LL195_01865	183.789	183.934	200.164	160.549	146.133	165.946	ID1785
LL195_01866	6_LL195_CG	1871611	1872486	-	Small ribosomal subunit biogenesis GTPase RsgA	LL195_01866	-0.117538	7.8289	0.759449	0.848003	LL195_01866	244.847	253.502	211.224	263.294	205.823	184.959	ID1786
LL195_01867	6_LL195_CG	1872505	1874472	-	Serine/threonine-protein kinase PrkC	LL195_01867	-0.405645	8.88349	0.407689	0.568465	LL195_01867	560.088	551.302	502.951	518.04	386.076	314.541	ID1787
LL195_01868	6_LL195_CG	1874469	1875227	-	Serine/threonine phosphatase stp	LL195_01868	-0.160267	7.10393	0.676297	0.791776	LL195_01868	132.717	121.982	180.682	147.604	121.919	119.983	ID1788
LL195_01869	6_LL195_CG	1875250	1876584	-	Ribosomal RNA small subunit methyltransferase B	LL195_01869	-0.193438	7.78841	0.619654	0.747353	LL195_01869	227.031	232.131	248.196	268.342	179.745	170.469	ID1789
LL195_01870	6_LL195_CG	1876585	1877523	-	Methionyl-tRNA formyltransferase	LL195_01870	-0.0695376	7.08188	0.856345	0.9127	LL195_01870	126.886	137.424	151.683	164.702	108.542	123.121	ID1790
LL195_01871	6_LL195_CG	1877537	1879930	-	Primosomal protein N'	LL195_01871	-0.0220508	8.47686	0.96131	0.977021	LL195_01871	378.009	389.556	309.152	447.128	310.554	302.727	ID1791
LL195_01872	6_LL195_CG	1879935	1881134	-	Coenzyme A biosynthesis bifunctional protein CoaBC	LL195_01872	0.326406	7.88615	0.421342	0.580608	LL195_01872	235.563	250.366	143.581	273.553	286.932	228.984	ID1792
LL195_01873	6_LL195_CG	1881289	1881495	-	DNA-directed RNA polymerase subunit omega	LL195_01873	-0.74093	5.137	0.0809001	0.191577	LL195_01873	36.3851	34.626	60.7631	37.5321	23.1138	18.0898	ID1793
LL195_01874	6_LL195_CG	1881492	1882112	-	Guanylate kinase	LL195_01874	-0.453958	7.05082	0.311131	0.475728	LL195_01874	105.24	95.7617	258.677	125.216	103.885	106.324	ID1794
LL195_01875	6_LL195_CG	1882128	1883003	-	hypothetical protein	LL195_01875	0.0131838	7.24715	0.978513	0.989752	LL195_01875	93.6986	90.2015	269.737	147.279	157.563	152.748	ID1795
LL195_01876	6_LL195_CG	1883160	1884872	+	putative protein YloA	LL195_01876	-0.0799162	7.19147	0.843556	0.903342	LL195_01876	170.761	152.128	127.442	194.743	122.257	109.093	ID1796
LL195_01877	6_LL195_CG	1884960	1885559	+	hypothetical protein	LL195_01877	1.27276	8.71536	0.0498197	0.136753	LL195_01877	374.213	305.731	58.1268	350.815	855.548	577.305	ID1797
LL195_01878	6_LL195_CG	1885599	1886228	-	Orotate phosphoribosyltransferase	LL195_01878	0.499774	4.54379	0.219874	0.37965	LL195_01878	24.9464	20.5542	12.2169	25.2385	30.7337	25.8426	ID1798
LL195_01879	6_LL195_CG	1886225	1886926	-	Orotidine 5'-phosphate decarboxylase	LL195_01879	0.855237	4.60872	0.0325026	0.0980645	LL195_01879	22.9459	16.8914	12.0883	30.2862	30.395	33.5031	ID1799
LL195_01880	6_LL195_CG	1886923	1887837	-	Dihydroorotate dehydrogenase B (NAD(+))%2C catalytic subunit	LL195_01880	1.14648	5.09207	0.00255817	0.0141908	LL195_01880	25.8013	19.1313	18.6469	51.454	43.8569	45.5937	ID1800
LL195_01881	6_LL195_CG	1887834	1888598	-	Dihydroorotate dehydrogenase B (NAD(+))%2C electron transfer subunit	LL195_01881	1.196	4.39427	0.00196224	0.0116904	LL195_01881	12.9092	11.3312	14.0816	30.6933	26.5851	30.4573	ID1801
LL195_01882	6_LL195_CG	1888621	1891833	-	Carbamoyl-phosphate synthase large chain	LL195_01882	1.39505	6.72093	0.000211929	0.00195168	LL195_01882	54.2358	54.4951	65.6498	168.691	130.131	159.67	ID1802
LL195_01883	6_LL195_CG	1891826	1892917	-	Carbamoyl-phosphate synthase small chain	LL195_01883	1.77606	4.21097	2.86e-05	0.000382679	LL195_01883	6.71963	6.61425	11.8954	28.0066	24.6377	33.3185	ID1803
LL195_01884	6_LL195_CG	1892914	1894194	-	Dihydroorotase	LL195_01884	2.16694	4.81738	2.89e-07	7.91e-06	LL195_01884	8.58334	11.6474	10.6094	29.8791	46.4815	62.1145	ID1804
LL195_01885	6_LL195_CG	1894182	1895093	-	Aspartate carbamoyltransferase	LL195_01885	2.95404	3.44494	3.58e-11	3.74e-09	LL195_01885	2.15438	2.13448	3.27928	16.0387	17.4412	24.5505	ID1805
LL195_01886	6_LL195_CG	1895174	1896460	-	Uracil permease	LL195_01886	0.561826	3.3656	0.179293	0.333032	LL195_01886	7.09579	7.22034	10.6094	11.2352	9.56723	15.8747	ID1806
LL195_01887	6_LL195_CG	1896589	1897140	-	Bifunctional protein PyrR	LL195_01887	0.186975	6.94409	0.660002	0.779827	LL195_01887	92.3478	86.6704	166.407	91.7541	155.954	145.365	ID1807
LL195_01888	6_LL195_CG	1897371	1897601	+	hypothetical protein	LL195_01888	0.551231	2.44652	0.184951	0.340332	LL195_01888	4.24037	4.82234	4.05087	4.23355	7.19659	7.84507	ID1808
LL195_01889	6_LL195_CG	1897689	1898513	+	RsbT co-antagonist protein RsbRD	LL195_01889	-0.32416	2.78648	0.410777	0.571076	LL195_01889	6.54864	7.14128	9.06623	5.78043	6.60393	5.72229	ID1809
LL195_01890	6_LL195_CG	1898531	1899442	-	Ribosomal large subunit pseudouridine synthase D	LL195_01890	-0.96137	5.99432	0.0363156	0.106936	LL195_01890	50.5425	61.3202	140.559	59.0255	38.2689	32.2109	ID1810
LL195_01891	6_LL195_CG	1899442	1899906	-	Lipoprotein signal peptidase	LL195_01891	-0.976051	4.23607	0.0353662	0.10524	LL195_01891	16.6537	16.1535	41.859	14.6546	13.1232	10.0601	ID1811
LL195_01892	6_LL195_CG	1899988	1901271	-	Guanine/hypoxanthine permease PbuO	LL195_01892	-0.366415	8.17273	0.528654	0.676243	LL195_01892	123.467	202.749	648.718	331.113	193.8	231.199	ID1812
LL195_01893	6_LL195_CG	1901445	1902815	+	Multidrug resistance protein NorM	LL195_01893	0.112851	6.33025	0.77203	0.857497	LL195_01893	61.6906	62.6641	107.509	92.4055	72.1353	86.0189	ID1813
LL195_01894	6_LL195_CG	1902831	1903763	-	Manganese-binding lipoprotein MntA	LL195_01894	-1.59467	5.56988	3.98e-05	0.000486991	LL195_01894	73.4713	57.3674	82.6249	28.3322	21.1664	21.1355	ID1814
LL195_01895	6_LL195_CG	1903760	1904602	-	Manganese transport system membrane protein MntB	LL195_01895	-1.41815	4.82034	0.000388039	0.00322565	LL195_01895	44.182	31.253	47.3245	17.7484	16.5098	11.6292	ID1815
LL195_01896	6_LL195_CG	1904606	1905328	-	Fe(3+) dicitrate transport ATP-binding protein FecE	LL195_01896	-1.041	4.44182	0.0111138	0.0433178	LL195_01896	25.2542	22.0299	40.0586	12.5378	16.0865	13.7519	ID1816
LL195_01897	6_LL195_CG	1905488	1905904	-	Transcriptional repressor MprA	LL195_01897	-0.76006	5.57635	0.0608177	0.157089	LL195_01897	60.2373	51.6491	67.7074	51.6982	26.4157	27.8731	ID1817
LL195_01898	6_LL195_CG	1905941	1907431	-	Carboxy-terminal processing protease CtpA	LL195_01898	-0.514008	7.9993	0.261918	0.426145	LL195_01898	266.853	247.942	387.855	273.553	226.481	131.982	ID1818
LL195_01899	6_LL195_CG	1907586	1907792	-	Copper chaperone CopZ	LL195_01899	0.372518	4.78306	0.319925	0.482886	LL195_01899	24.7754	23.9536	23.0835	24.8314	32.0037	36.1796	ID1819
LL195_01900	6_LL195_CG	1907805	1910018	-	Copper-exporting P-type ATPase	LL195_01900	0.278993	7.92815	0.471894	0.625198	LL195_01900	215.917	214.238	229.935	251.245	286.34	263.317	ID1820
LL195_01901	6_LL195_CG	1910033	1910326	-	Copper-sensing transcriptional repressor CsoR	LL195_01901	0.519781	3.40833	0.204925	0.361602	LL195_01901	7.36936	7.37845	11.381	10.3396	14.0545	12.9213	ID1821
LL195_01902	6_LL195_CG	1910449	1911273	-	Putative carboxypeptidase YodJ	LL195_01902	0.0673841	8.25537	0.87718	0.92744	LL195_01902	267.999	299.512	327.606	303.269	342.219	292.39	ID1822
LL195_01903	6_LL195_CG	1911331	1912032	-	Purine nucleoside phosphorylase DeoD-type	LL195_01903	0.0185952	7.5666	0.961419	0.977021	LL195_01903	172.111	187.36	205.373	201.094	200.743	170.284	ID1823
LL195_01904	6_LL195_CG	1912044	1912277	-	hypothetical protein	LL195_01904	0.360597	6.11462	0.332617	0.49552	LL195_01904	52.013	55.1539	74.7804	73.6801	72.1353	87.6802	ID1824
LL195_01905	6_LL195_CG	1912340	1913245	-	Putative oxidoreductase YceM	LL195_01905	0.548667	7.20774	0.18926	0.344978	LL195_01905	94.4851	90.8339	174.83	202.641	151.806	172.13	ID1825
LL195_01906	6_LL195_CG	1913328	1913765	-	Peptide methionine sulfoxide reductase MsrB	LL195_01906	0.57506	7.95962	0.148286	0.292626	LL195_01906	214.789	200.615	184.347	334.532	285.239	273.747	ID1826
LL195_01907	6_LL195_CG	1913772	1914305	-	Peptide methionine sulfoxide reductase MsrA	LL195_01907	0.493264	7.97471	0.229819	0.393594	LL195_01907	215.866	203.382	207.495	338.521	279.736	263.964	ID1827
LL195_01908	6_LL195_CG	1914341	1914955	-	hypothetical protein	LL195_01908	-0.669872	6.89997	0.0858879	0.200524	LL195_01908	156.022	152.339	131.171	122.285	76.3685	77.62	ID1828
LL195_01909	6_LL195_CG	1914971	1915756	-	Spore germination lipase LipC	LL195_01909	-0.682478	6.99169	0.0914102	0.209021	LL195_01909	176.488	167.122	126.349	125.46	99.821	67.5599	ID1829
LL195_01910	6_LL195_CG	1915771	1916610	-	DegV domain-containing protein	LL195_01910	0.22876	7.69371	0.556763	0.696696	LL195_01910	214.977	210.365	146.346	207.444	260.178	202.403	ID1830
LL195_01911	6_LL195_CG	1916789	1917421	+	hypothetical protein	LL195_01911	0.28127	6.02542	0.43824	0.596909	LL195_01911	62.4771	53.9681	59.7986	78.2393	67.7326	68.206	ID1831
LL195_01912	6_LL195_CG	1917543	1918160	+	Transcriptional repressor CcpN	LL195_01912	-0.407243	6.00407	0.32543	0.487799	LL195_01912	91.151	74.4433	53.4972	67.0855	32.7657	65.4371	ID1832
LL195_01913	6_LL195_CG	1918173	1918985	+	Putative pyruvate%2C phosphate dikinase regulatory protein	LL195_01913	-0.77151	6.42925	0.0806806	0.191218	LL195_01913	136.444	115.236	73.8159	96.3948	35.8983	58.4227	ID1833
LL195_01914	6_LL195_CG	1919004	1921643	+	Pyruvate%2C phosphate dikinase	LL195_01914	0.0880974	8.49013	0.868515	0.921876	LL195_01914	506.212	357.644	181.582	533.428	208.955	368.995	ID1834
LL195_01915	6_LL195_CG	1921693	1922070	-	hypothetical protein	LL195_01915	0.74765	3.41594	0.128544	0.266546	LL195_01915	5.88181	4.1372	13.953	10.5839	14.0545	15.321	ID1835
LL195_01916	6_LL195_CG	1922074	1923057	-	hypothetical protein	LL195_01916	0.417424	4.81481	0.41034	0.570749	LL195_01916	14.7558	11.4366	46.1671	27.3553	30.9877	38.0255	ID1836
LL195_01917	6_LL195_CG	1923151	1923774	-	putative membrane protein	LL195_01917	-1.01357	5.37107	0.00803767	0.0339074	LL195_01917	52.9705	45.9572	66.6786	32.3216	23.6218	26.0272	ID1837
LL195_01918	6_LL195_CG	1923911	1925263	-	Glutamyl endopeptidase	LL195_01918	-0.128505	6.26661	0.783504	0.866188	LL195_01918	50.3373	45.2193	145.638	66.2714	64.0073	90.1722	ID1838
LL195_01919	6_LL195_CG	1925518	1927029	-	Phosphomannomutase/phosphoglucomutase	LL195_01919	-0.689785	7.73991	0.0683109	0.169664	LL195_01919	226.689	251.315	313.396	163.969	158.071	168.531	ID1839
LL195_01920	6_LL195_CG	1927098	1927973	-	23S rRNA (guanine(745)-N(1))-methyltransferase	LL195_01920	-0.58582	3.52314	0.280367	0.44738	LL195_01920	6.82222	6.79871	27.6488	7.89721	8.29725	11.1677	ID1840
LL195_01921	6_LL195_CG	1928026	1928508	-	Dihydrofolate reductase	LL195_01921	-0.208068	6.25409	0.596392	0.728177	LL195_01921	57.1938	69.9371	118.183	66.7599	66.5473	78.9122	ID1841
LL195_01922	6_LL195_CG	1928524	1929468	-	Thymidylate synthase	LL195_01922	-0.395979	6.65887	0.335968	0.49777	LL195_01922	79.4386	91.2556	173.609	104.78	75.6912	81.035	ID1842
LL195_01923	6_LL195_CG	1929481	1931373	-	Energy-dependent translational throttle protein EttA	LL195_01923	0.00167943	7.41176	0.997808	1	LL195_01923	112.49	102.613	295.392	170.563	173.819	166.5	ID1843
LL195_01924	6_LL195_CG	1931493	1933175	-	Formate--tetrahydrofolate ligase 1	LL195_01924	1.62498	10.4419	0.00203871	0.011944	LL195_01924	689.711	623.215	730.443	2320.88	1862.65	2119	ID1844
LL195_01925	6_LL195_CG	1933333	1933761	-	Transcriptional regulator MntR	LL195_01925	0.598309	8.30834	0.182648	0.33751	LL195_01925	320.901	234.687	200.807	386.556	389.886	368.811	ID1845
LL195_01926	6_LL195_CG	1934126	1934326	+	Cold shock protein CspD	LL195_01926	0.167684	8.44799	0.811976	0.885507	LL195_01926	558.806	396.144	31.5068	440.29	330.451	337.43	ID1846
LL195_01927	6_LL195_CG	1934450	1934851	+	14.7 kDa ribonuclease H-like protein	LL195_01927	0.64608	6.02148	0.0804773	0.190896	LL195_01927	53.1757	41.4774	57.2266	73.3545	75.9452	88.3263	ID1847
LL195_01928	6_LL195_CG	1934870	1935742	-	5'-3' exonuclease	LL195_01928	0.244801	7.849	0.52709	0.675155	LL195_01928	212.378	183.987	236.622	297.896	234.27	217.816	ID1848
LL195_01929	6_LL195_CG	1935820	1936089	-	Alternate 30S ribosomal protein S14	LL195_01929	1.17662	5.35321	0.00227349	0.0129167	LL195_01929	22.0739	22.9522	30.2208	69.6908	48.3442	51.8698	ID1849
LL195_01930	6_LL195_CG	1936212	1937270	-	Chitinase D	LL195_01930	3.60486	7.7721	5.6e-12	9.29e-10	LL195_01930	48.012	33.9936	17.4895	234.392	394.797	583.212	ID1850
LL195_01931	6_LL195_CG	1937462	1938769	-	Uric acid permease PucK	LL195_01931	0.0202759	5.90732	0.963785	0.978367	LL195_01931	55.1249	34.8895	88.6691	75.4712	51.3075	54.2694	ID1851
LL195_01932	6_LL195_CG	1938776	1939354	-	Xanthine phosphoribosyltransferase	LL195_01932	0.342282	4.46588	0.433639	0.592339	LL195_01932	18.1755	12.2008	28.0346	17.4227	28.7017	27.7808	ID1852
LL195_01933	6_LL195_CG	1939582	1941090	-	Carboxypeptidase 1	LL195_01933	-0.230483	8.17478	0.595578	0.727574	LL195_01933	291.03	287.865	356.862	321.587	243.922	232.029	ID1853
LL195_01934	6_LL195_CG	1941110	1942258	-	Ribosomal RNA large subunit methyltransferase K/L	LL195_01934	0.230774	7.6566	0.563524	0.702349	LL195_01934	153.252	149.124	254.562	206.63	219.623	227.138	ID1854
LL195_01935	6_LL195_CG	1942334	1942498	-	hypothetical protein	LL195_01935	0.355232	13.3988	0.524745	0.673375	LL195_01935	9206.84	10604	8620.83	14652.5	12471.3	9245.74	ID1855
LL195_01936	6_LL195_CG	1942838	1943179	-	Cell cycle protein GpsB	LL195_01936	0.478494	8.76231	0.33171	0.495105	LL195_01936	363.937	421.968	302.529	393.069	642.359	481.134	ID1856
LL195_01937	6_LL195_CG	1943311	1943856	-	hypothetical protein	LL195_01937	0.609003	4.48246	0.107567	0.2321	LL195_01937	17.6283	18.3144	17.0394	24.5872	29.2097	27.0424	ID1857
LL195_01938	6_LL195_CG	1943853	1944218	-	putative protein YppE	LL195_01938	0.477399	3.55859	0.231025	0.394801	LL195_01938	10.1393	11.3048	7.90884	12.2122	16.9332	11.8138	ID1858
LL195_01939	6_LL195_CG	1944465	1945070	+	Holliday junction resolvase RecU	LL195_01939	-0.337806	7.57781	0.384947	0.549255	LL195_01939	217.029	195.634	226.977	205.246	164.506	136.32	ID1859
LL195_01940	6_LL195_CG	1945102	1947585	+	Penicillin-binding protein 1A/1B	LL195_01940	-0.536195	9.73542	0.315823	0.479989	LL195_01940	863.258	881.566	1281.94	1025.42	519.509	542.233	ID1860
LL195_01941	6_LL195_CG	1947628	1948119	-	hypothetical protein	LL195_01941	0.535981	6.66356	0.141442	0.284094	LL195_01941	88.5691	84.1143	75.4234	132.95	104.562	122.291	ID1861
LL195_01942	6_LL195_CG	1948112	1948771	-	Endonuclease III	LL195_01942	0.86288	7.31083	0.0232625	0.0750043	LL195_01942	117.705	112.6	107.573	216.563	194.647	203.326	ID1862
LL195_01943	6_LL195_CG	1948782	1949501	-	DNA replication protein DnaD	LL195_01943	0.920384	7.14936	0.0146106	0.0530576	LL195_01943	100.709	96.2624	97.4138	172.68	182.201	202.311	ID1863
LL195_01944	6_LL195_CG	1949651	1950943	-	Asparagine--tRNA ligase	LL195_01944	-0.587362	10.1	0.256757	0.421863	LL195_01944	1292.34	1325.83	1334.99	1168.3	717.458	745.282	ID1864
LL195_01945	6_LL195_CG	1950957	1952138	-	Aspartate aminotransferase	LL195_01945	-0.526457	8.72202	0.279237	0.446083	LL195_01945	529.072	522.447	443.474	402.269	375.831	259.81	ID1865
LL195_01946	6_LL195_CG	1952161	1952745	-	putative protein YpmB	LL195_01946	-0.589308	6.944	0.134796	0.27646	LL195_01946	163.904	159.374	120.047	107.467	113.198	74.0205	ID1866
LL195_01947	6_LL195_CG	1952790	1955576	-	putative ATP-dependent helicase DinG	LL195_01947	-0.248854	8.31706	0.570541	0.707026	LL195_01947	356.585	314.085	368.115	314.341	279.82	280.023	ID1867
LL195_01948	6_LL195_CG	1955673	1956056	-	Aspartate 1-decarboxylase	LL195_01948	-0.179977	6.74981	0.640565	0.763181	LL195_01948	134.717	126.013	81.8533	87.9277	107.526	107.062	ID1868
LL195_01949	6_LL195_CG	1956060	1956917	-	Pantothenate synthetase	LL195_01949	-0.055197	8.26489	0.905426	0.941895	LL195_01949	392.406	349.817	197.85	303.025	328.757	273.101	ID1869
LL195_01950	6_LL195_CG	1956921	1957754	-	3-methyl-2-oxobutanoate hydroxymethyltransferase	LL195_01950	0.347943	8.69062	0.483035	0.635774	LL195_01950	452.626	406.289	231.607	397.71	513.667	476.703	ID1870
LL195_01951	6_LL195_CG	1957921	1958394	-	hypothetical protein	LL195_01951	-0.355065	4.78217	0.332218	0.49552	LL195_01951	28.5541	31.5692	32.2141	23.9359	23.9604	24.2736	ID1871
LL195_01952	6_LL195_CG	1958542	1959519	-	Bifunctional ligase/repressor BirA	LL195_01952	0.211424	7.68612	0.589062	0.724248	LL195_01952	213.575	218.876	139.916	196.86	251.288	214.678	ID1872
LL195_01953	6_LL195_CG	1959509	1960690	-	CCA-adding enzyme	LL195_01953	-0.129488	7.38078	0.740927	0.835204	LL195_01953	186.594	186.121	149.368	135.148	195.324	146.841	ID1873
LL195_01954	6_LL195_CG	1960705	1961109	-	Methylglyoxal synthase	LL195_01954	-0.0321971	5.72937	0.935516	0.962147	LL195_01954	54.8855	61.5046	44.2381	40.3002	63.4147	53.4388	ID1874
LL195_01955	6_LL195_CG	1961125	1961916	-	4-hydroxy-tetrahydrodipicolinate reductase	LL195_01955	-0.218565	6.48371	0.561742	0.70137	LL195_01955	95.2203	102.639	90.598	62.2007	99.9903	85.742	ID1875
LL195_01956	6_LL195_CG	1961913	1962308	-	putative protein YpjD	LL195_01956	-0.523899	4.57023	0.188257	0.343816	LL195_01956	23.1169	23.0049	37.6795	17.5041	20.6585	20.028	ID1876
LL195_01957	6_LL195_CG	1962389	1963255	+	hypothetical protein	LL195_01957	-0.548026	5.26545	0.166652	0.318066	LL195_01957	45.5498	41.9517	49.1891	43.801	26.8391	22.7969	ID1877
LL195_01958	6_LL195_CG	1963245	1964351	-	Glycine oxidase	LL195_01958	-0.57353	5.09109	0.174852	0.328927	LL195_01958	39.9587	32.2016	49.8321	41.44	20.1505	20.3049	ID1878
LL195_01959	6_LL195_CG	1964671	1965807	+	putative diguanylate cyclase DgcT	LL195_01959	0.0811901	7.14108	0.833859	0.898247	LL195_01959	162.16	147.595	101.465	130.019	162.897	142.227	ID1879
LL195_01960	6_LL195_CG	1965833	1966960	+	putative diguanylate cyclase DgcT	LL195_01960	-0.316347	7.35357	0.444035	0.602451	LL195_01960	219.234	198.217	126.349	152.489	175.766	108.539	ID1880
LL195_01961	6_LL195_CG	1966957	1967961	+	hypothetical protein	LL195_01961	-0.595178	7.05495	0.164749	0.315825	LL195_01961	199.451	177.452	102.622	146.79	96.9423	73.7437	ID1881
LL195_01962	6_LL195_CG	1967980	1968663	+	putative cyclic di-GMP phosphodiesterase PdeG	LL195_01962	-0.526926	7.2427	0.191628	0.347585	LL195_01962	202.563	182.696	150.718	160.794	119.463	91.7412	ID1882
LL195_01963	6_LL195_CG	1968774	1970417	+	Malolactic enzyme	LL195_01963	-0.220985	7.6973	0.57172	0.707246	LL195_01963	234.948	214.502	220.483	251.734	158.664	164.377	ID1883
LL195_01964	6_LL195_CG	1970420	1971427	+	D-alanyl-D-alanine carboxypeptidase	LL195_01964	-0.274816	7.23715	0.503537	0.654807	LL195_01964	176.044	171.048	148.146	195.069	97.6197	116.661	ID1884
LL195_01965	6_LL195_CG	1971660	1973939	+	Formate acetyltransferase	LL195_01965	-0.116206	12.8681	0.848137	0.905985	LL195_01965	10419.5	8746.57	4164.94	10257.3	7016.25	4252.03	ID1376
LL195_01966	6_LL195_CG	1973987	1975252	-	putative protein	LL195_01966	0.795818	6.13161	0.191005	0.347036	LL195_01966	19.3724	18.2617	116.254	70.505	83.9885	112.323	ID1885
LL195_01967	6_LL195_CG	1975362	1976045	-	hypothetical protein	LL195_01967	0.43338	8.56452	0.322229	0.484547	LL195_01967	326.133	343.677	296.485	425.228	452.454	427.233	ID1886
LL195_01968	6_LL195_CG	1976132	1976728	-	hypothetical protein	LL195_01968	0.833322	3.76795	0.0804218	0.190896	LL195_01968	6.73672	5.69194	17.0394	21.412	15.2398	15.5056	ID1887
LL195_01969	6_LL195_CG	1976816	1977361	-	hypothetical protein	LL195_01969	1.00725	6.25118	0.0216014	0.0708645	LL195_01969	37.3256	38.1308	76.4521	60.9795	108.965	135.12	ID1888
LL195_01970	6_LL195_CG	1977397	1978650	-	Beta-barrel assembly-enhancing protease	LL195_01970	-0.0480732	6.19045	0.912081	0.94529	LL195_01970	48.1317	49.1721	125.384	59.1883	80.6865	75.3127	ID1889
LL195_01971	6_LL195_CG	1978782	1980068	-	3-phosphoshikimate 1-carboxyvinyltransferase	LL195_01971	-1.08432	7.75783	0.0112989	0.0439782	LL195_01971	193.912	236.295	451.897	149.477	124.12	142.319	ID1890
LL195_01972	6_LL195_CG	1980082	1981185	-	Cyclohexadienyl dehydrogenase	LL195_01972	-0.887152	6.93532	0.0413203	0.118334	LL195_01972	105.77	119.215	251.347	97.1275	74.9292	85.3728	ID1891
LL195_01973	6_LL195_CG	1981206	1982288	-	Histidinol-phosphate aminotransferase	LL195_01973	-0.717049	6.46996	0.0944145	0.214047	LL195_01973	76.4635	93.39	160.556	92.9754	45.8889	62.0222	ID1892
LL195_01974	6_LL195_CG	1982288	1982662	-	Chorismate mutase AroH	LL195_01974	-1.18035	4.23128	0.0171725	0.0597433	LL195_01974	16.2092	15.363	46.2957	14.2475	8.38191	11.6292	ID1893
LL195_01975	6_LL195_CG	1982659	1983756	-	3-dehydroquinate synthase	LL195_01975	-0.803159	6.18392	0.104845	0.227798	LL195_01975	50.8161	50.0417	176.245	64.3989	43.6875	50.5776	ID1894
LL195_01976	6_LL195_CG	1983759	1984925	-	Chorismate synthase	LL195_01976	-0.440292	6.0771	0.390218	0.553972	LL195_01976	42.5234	35.7591	154.833	60.2467	53.4241	57.9612	ID1895
LL195_01977	6_LL195_CG	1985129	1985572	-	Nucleoside diphosphate kinase	LL195_01977	-0.0440435	6.57128	0.903304	0.941039	LL195_01977	108.283	81.6899	99.4071	96.7204	91.0157	92.941	ID1896
LL195_01978	6_LL195_CG	1985591	1986556	-	Heptaprenyl diphosphate synthase component 2	LL195_01978	0.418184	7.05738	0.272265	0.438425	LL195_01978	113.396	92.5204	136.058	140.114	155.616	161.147	ID1897
LL195_01979	6_LL195_CG	1986567	1987280	-	Demethylmenaquinone methyltransferase	LL195_01979	0.474565	6.29454	0.237482	0.402177	LL195_01979	55.7062	54.416	86.933	60.1653	107.272	106.231	ID1898
LL195_01980	6_LL195_CG	1987303	1988070	-	Heptaprenyl diphosphate synthase component 1	LL195_01980	1.16149	6.95949	0.00994869	0.0399365	LL195_01980	64.888	71.6236	94.1988	82.88	220.893	212.186	ID1899
LL195_01981	6_LL195_CG	1988127	1988696	-	GTP cyclohydrolase 1	LL195_01981	0.858181	7.22928	0.063631	0.161129	LL195_01981	105.924	139.479	74.5232	93.6267	256.029	230.46	ID1900
LL195_01982	6_LL195_CG	1988932	1989207	-	DNA-binding protein HU	LL195_01982	-0.149409	12.9155	0.791432	0.872557	LL195_01982	8249.77	8947.6	7179.88	10350.6	5828.56	5799.81	ID1901
LL195_01983	6_LL195_CG	1989618	1990598	-	Tyrosine-protein phosphatase	LL195_01983	0.429821	7.39287	0.257887	0.421863	LL195_01983	153.543	143.01	132.907	211.922	184.995	181.636	ID1902
LL195_01984	6_LL195_CG	1990701	1991717	-	Glycerol-3-phosphate dehydrogenase [NAD(P)+]	LL195_01984	-0.755525	7.78943	0.0952879	0.214953	LL195_01984	187.107	223.277	422.962	239.277	124.543	129.674	ID1903
LL195_01985	6_LL195_CG	1991740	1993050	-	GTPase Der	LL195_01985	-0.395255	8.19509	0.394557	0.556895	LL195_01985	255.346	258.641	484.69	283.974	268.983	206.279	ID1904
LL195_01986	6_LL195_CG	1993194	1994525	-	30S ribosomal protein S1	LL195_01986	-0.56147	9.92252	0.265713	0.430828	LL195_01986	1191.65	1192.57	1086.21	825.869	805.002	720.731	ID1905
LL195_01987	6_LL195_CG	1994698	1995372	-	Cytidylate kinase	LL195_01987	-0.00977805	7.81426	0.979363	0.990257	LL195_01987	212.48	230.814	233.986	243.511	216.152	213.017	ID1906
LL195_01988	6_LL195_CG	1995388	1996350	-	L-asparaginase 2	LL195_01988	-0.115361	7.23743	0.767488	0.853842	LL195_01988	150.482	127.647	192.449	127.739	156.716	149.887	ID1907
LL195_01989	6_LL195_CG	1996431	1997165	-	Elastin-binding protein EbpS	LL195_01989	0.705784	8.64925	0.166708	0.318066	LL195_01989	332.391	336.8	246.267	297.651	763.262	432.31	ID1908
LL195_01990	6_LL195_CG	1997485	1998888	-	ATP-dependent DNA helicase RecQ	LL195_01990	-0.195128	5.51809	0.594636	0.727293	LL195_01990	48.0633	50.3052	48.0961	43.8824	43.3489	40.7021	ID1909
LL195_01991	6_LL195_CG	1998885	2000102	-	hypothetical protein	LL195_01991	0.0500913	5.84029	0.893368	0.937195	LL195_01991	60.7331	59.0803	48.8033	52.7566	66.0393	55.8384	ID1910
LL195_01992	6_LL195_CG	2000335	2006346	-	hypothetical protein	LL195_01992	0.036722	7.31811	0.924027	0.954512	LL195_01992	180.13	154.816	137.408	153.059	184.317	147.21	ID826
LL195_01993	6_LL195_CG	2006612	2007415	-	Riboflavin transporter FmnP	LL195_01993	1.43598	7.53638	0.00305789	0.0160622	LL195_01993	52.6456	70.8858	177.21	289.917	236.302	286.945	ID1911
LL195_01994	6_LL195_CG	2007665	2008183	-	putative acyl-CoA thioester hydrolase	LL195_01994	-0.0861681	6.83468	0.815247	0.886678	LL195_01994	103.428	118.661	130.335	115.283	99.9056	116.753	ID1912
LL195_01995	6_LL195_CG	2008199	2009989	-	Sensor histidine kinase ResE	LL195_01995	0.0583179	7.69547	0.877415	0.92744	LL195_01995	196.528	195.608	216.947	243.918	194.308	195.942	ID1913
LL195_01996	6_LL195_CG	2010090	2010806	-	Transcriptional regulatory protein SrrA	LL195_01996	0.149903	9.16325	0.757659	0.846823	LL195_01996	518.078	484.421	628.078	573.809	620.77	614.5	ID1914
LL195_01997	6_LL195_CG	2010989	2011723	-	Ribosomal large subunit pseudouridine synthase B	LL195_01997	-1.08047	6.01396	0.0138136	0.050752	LL195_01997	54.1845	63.2965	145.446	42.7426	35.983	45.5014	ID1915
LL195_01998	6_LL195_CG	2011726	2012322	-	Segregation and condensation protein B	LL195_01998	-0.889119	4.85942	0.141942	0.284691	LL195_01998	14.9268	14.7569	83.2679	19.7837	14.0545	27.0424	ID1916
LL195_01999	6_LL195_CG	2012319	2013068	-	Segregation and condensation protein A	LL195_01999	-0.956104	4.72654	0.115791	0.244785	LL195_01999	13.2683	12.438	78.9598	17.8298	16.2558	19.7511	ID1917
[truncated: 895 more rows]

## Sheet: N12-0605_ID
GeneID	Chromosome	start	stop	strand	product	GeneID__1	logFC	logCPM	PValue	FDR	GeneID__2	N12-0605A-1_1_sorted.bam	N12-0605A-1_2_sorted.bam	N12-0605A-1_3_sorted.bam	N12-0605A-1a_1_sorted.bam	N12-0605A-1a_2_sorted.bam	N12-0605A-1a_3_sorted.bam	unifiedID
N12-0605_00001	NODE_1_length_1205547_cov_50.1269	2	73	+	5S ribosomal RNA (partial)	N12-0605_00001	NA	NA	NA	NA	N12-0605_00001	NA	NA	NA	NA	NA	NA	NA
N12-0605_00002	NODE_1_length_1205547_cov_50.1269	85	159	+	tRNA-Val(tac)	N12-0605_00002	0.638677	2.95833	0.171828	0.414814	N12-0605_00002	6.44884	7.04597	4.47235	10.9504	9.93337	7.11784	NA
N12-0605_00003	NODE_1_length_1205547_cov_50.1269	167	242	+	tRNA-Thr(tgt)	N12-0605_00003	-0.251264	1.72585	0.683682	0.853495	N12-0605_00003	1.40702	5.48772	3.47265	1.18169	3.07218	4.39304	NA
N12-0605_00004	NODE_1_length_1205547_cov_50.1269	283	356	+	tRNA-Lys(ttt)	N12-0605_00004	NA	NA	NA	NA	N12-0605_00004	NA	NA	NA	NA	NA	NA	NA
N12-0605_00005	NODE_1_length_1205547_cov_50.1269	361	443	+	tRNA-Leu(tag)	N12-0605_00005	-1.15302	3.80385	0.0621887	0.222529	N12-0605_00005	8.03174	37.6011	11.6281	12.9986	4.50586	8.17439	NA
N12-0605_00006	NODE_1_length_1205547_cov_50.1269	458	532	+	tRNA-Gly(gcc)	N12-0605_00006	-1.09837	5.82981	0.0749456	0.251167	N12-0605_00006	57.1602	148.101	26.8341	64.6781	22.2221	21.4647	NA
N12-0605_00007	NODE_1_length_1205547_cov_50.1269	547	633	+	tRNA-Leu(taa)	N12-0605_00007	-0.592885	5.01499	0.295513	0.565862	N12-0605_00007	25.7954	71.9502	18.4682	39.311	14.644	23.0218	NA
N12-0605_00008	NODE_1_length_1205547_cov_50.1269	642	716	+	tRNA-Arg(acg)	N12-0605_00008	-0.506887	3.76475	0.41338	0.667438	N12-0605_00008	11.2562	30.0809	6.10344	19.0647	6.65638	7.61831	NA
N12-0605_00009	NODE_1_length_1205547_cov_50.1269	726	799	+	tRNA-Pro(tgg)	N12-0605_00009	-1.2353	0.846447	0.0595206	0.216726	N12-0605_00009	0.996639	4.87798	1.15755	1.02414	0.921653	1.00095	NA
N12-0605_00010	NODE_1_length_1205547_cov_50.1269	818	891	+	tRNA-Ala(tgc)	N12-0605_00010	-1.5721	3.26299	0.030687	0.141877	N12-0605_00010	4.51419	33.5361	4.47235	6.85383	3.17458	4.22622	NA
N12-0605_00011	NODE_1_length_1205547_cov_50.1269	932	1007	+	tRNA-Met(cat)	N12-0605_00011	-0.233229	3.28232	0.722835	0.872055	N12-0605_00011	4.80732	22.6284	3.73573	12.8411	6.45157	7.17345	NA
N12-0605_00012	NODE_1_length_1205547_cov_50.1269	1018	1092	+	tRNA-Met(cat)	N12-0605_00012	-1.85796	1.26913	0.00685563	0.0484559	N12-0605_00012	1.05527	7.38471	2.26248	1.26047	0.512029	1.11216	NA
N12-0605_00013	NODE_1_length_1205547_cov_50.1269	1113	1204	+	tRNA-Ser(tga)	N12-0605_00013	-0.894233	4.31084	0.117692	0.328473	N12-0605_00013	11.901	49.1863	15.8374	18.2769	10.5478	12.5118	NA
N12-0605_00014	NODE_1_length_1205547_cov_50.1269	1245	1320	+	tRNA-Met(cat)	N12-0605_00014	-0.211565	2.34439	0.689444	0.856007	N12-0605_00014	3.6348	9.28171	3.05172	4.96312	4.09623	4.67108	NA
N12-0605_00015	NODE_1_length_1205547_cov_50.1269	1326	1401	+	tRNA-Asp(gtc)	N12-0605_00015	0.634829	1.28719	0.241712	0.505793	N12-0605_00015	0.938014	2.57449	1.94679	2.91485	3.07218	2.50236	NA
N12-0605_00016	NODE_1_length_1205547_cov_50.1269	1405	1479	+	tRNA-Phe(gaa)	N12-0605_00016	-0.749374	1.83891	0.192143	0.44019	N12-0605_00016	2.40366	7.79121	2.78864	3.15118	1.53609	2.94723	NA
N12-0605_00017	NODE_1_length_1205547_cov_50.1269	1507	1580	+	tRNA-His(gtg)	N12-0605_00017	-0.76589	2.63766	0.181772	0.424739	N12-0605_00017	5.33495	13.7532	3.94619	6.61749	2.45774	4.39304	NA
N12-0605_00018	NODE_1_length_1205547_cov_50.1269	1604	1674	+	tRNA-Gly(tcc)	N12-0605_00018	-2.19247	1.90167	0.000822938	0.0110261	N12-0605_00018	3.45892	11.0432	3.20957	0.472678	1.33128	2.00189	NA
N12-0605_00019	NODE_1_length_1205547_cov_50.1269	1700	1773	+	tRNA-Ile(gat)	N12-0605_00019	NA	NA	NA	NA	N12-0605_00019	NA	NA	NA	NA	NA	NA	NA
N12-0605_00020	NODE_1_length_1205547_cov_50.1269	1779	1853	+	tRNA-Asn(gtt)	N12-0605_00020	0.202373	1.1356	0.761863	0.888446	N12-0605_00020	1.11389	3.31973	1.36801	2.44217	1.22887	2.89162	NA
N12-0605_00021	NODE_1_length_1205547_cov_50.1269	1887	1977	+	tRNA-Ser(gct)	N12-0605_00021	-0.626959	1.86365	0.311435	0.581917	N12-0605_00021	3.75205	7.52021	1.52586	4.2541	1.22887	2.7248	NA
N12-0605_00022	NODE_1_length_1205547_cov_50.1269	1982	2057	+	tRNA-Glu(ttc)	N12-0605_00022	NA	NA	NA	NA	N12-0605_00022	NA	NA	NA	NA	NA	NA	NA
N12-0605_00023	NODE_1_length_1205547_cov_50.1269	2121	3296	+	putative MFS-type transporter YcaD	N12-0605_00023	-0.407191	2.7158	0.479439	0.722628	N12-0605_00023	4.63144	4.53923	12.7857	4.648	2.86736	8.9529	ID1651
N12-0605_00024	NODE_1_length_1205547_cov_50.1269	3553	5883	+	5-methyltetrahydropteroyltriglutamate--homocysteine methyltransferase	N12-0605_00024	0.441011	4.21037	0.477353	0.721413	N12-0605_00024	11.3148	7.04597	28.3599	12.1321	11.9815	39.2593	ID1650
N12-0605_00025	NODE_1_length_1205547_cov_50.1269	5905	7029	+	Cystathionine gamma-synthase/O-acetylhomoserine (thiol)-lyase	N12-0605_00025	0.737855	3.18396	0.304741	0.575303	N12-0605_00025	5.15907	1.76149	13.154	8.9021	3.5842	20.9643	ID1649
N12-0605_00026	NODE_1_length_1205547_cov_50.1269	7022	8194	+	Cystathionine beta-lyase MetC	N12-0605_00026	0.679316	2.88248	0.441204	0.689396	N12-0605_00026	2.75541	0.745246	13.1013	4.88434	2.04812	19.6297	ID1648
N12-0605_00027	NODE_1_length_1205547_cov_50.1269	8191	10044	+	Bifunctional homocysteine S-methyltransferase/5%2C10-methylenetetrahydrofolate reductase	N12-0605_00027	1.01178	5.14832	0.055944	0.207259	N12-0605_00027	17.4119	11.8562	40.9877	43.0137	32.5651	66.118	ID1647
N12-0605_00028	NODE_1_length_1205547_cov_50.1269	10078	11016	-	1%2C4-dihydroxy-2-naphthoate octaprenyltransferase	N12-0605_00028	0.203086	8.34072	0.652397	0.841619	N12-0605_00028	292.074	397.487	214.357	363.489	267.689	409.276	ID1646
N12-0605_00029	NODE_1_length_1205547_cov_50.1269	11191	12579	+	Salicylate biosynthesis isochorismate synthase	N12-0605_00029	1.03118	9.60003	0.0368003	0.160381	N12-0605_00029	597.866	441.525	490.222	1104.88	1202.04	819.219	ID1645
N12-0605_00030	NODE_1_length_1205547_cov_50.1269	12576	14318	+	2-succinyl-5-enolpyruvyl-6-hydroxy-3-cyclohexene-1-carboxylate synthase	N12-0605_00030	0.924158	9.76422	0.0642009	0.226725	N12-0605_00030	676.425	492.201	631.811	1435.6	958.826	1022.08	ID1644
N12-0605_00031	NODE_1_length_1205547_cov_50.1269	14320	15147	+	2-succinyl-6-hydroxy-2%2C4-cyclohexadiene-1-carboxylate synthase	N12-0605_00031	0.94774	8.04444	0.0355121	0.156206	N12-0605_00031	170.367	128.86	241.349	406.345	257.346	379.025	ID1643
N12-0605_00032	NODE_1_length_1205547_cov_50.1269	15144	15962	+	1%2C4-dihydroxy-2-naphthoyl-CoA synthase	N12-0605_00032	1.19237	9.12481	0.0140733	0.0819505	N12-0605_00032	359.435	301.08	358.84	999.556	610.032	719.958	ID1642
N12-0605_00033	NODE_1_length_1205547_cov_50.1269	15978	17387	+	2-succinylbenzoate--CoA ligase	N12-0605_00033	0.719008	8.44744	0.124945	0.340692	N12-0605_00033	229.11	199.049	363.102	476.38	310.802	515.265	ID1641
N12-0605_00034	NODE_1_length_1205547_cov_50.1269	17405	18358	-	High-affinity zinc uptake system binding-protein ZnuA	N12-0605_00034	-0.520643	5.43423	0.282954	0.550059	N12-0605_00034	44.4384	72.9664	34.9895	28.9121	54.2751	23.133	ID1640
N12-0605_00035	NODE_1_length_1205547_cov_50.1269	18508	18774	-	Putative membrane protein insertion efficiency factor	N12-0605_00035	1.6034	6.51879	8.69e-05	0.00190938	N12-0605_00035	51.5907	45.5955	38.8831	179.145	111.93	122.393	ID1639
N12-0605_00036	NODE_1_length_1205547_cov_50.1269	18848	19321	+	Putative 8-oxo-dGTP diphosphatase YtkD	N12-0605_00036	0.151922	2.71623	0.804146	0.913252	N12-0605_00036	3.98656	2.37124	11.8912	6.22359	4.81308	9.23095	ID1638
N12-0605_00037	NODE_1_length_1205547_cov_50.1269	19378	19614	+	putative protein YtmB	N12-0605_00037	0.904279	3.47116	0.171199	0.414478	N12-0605_00037	3.22442	3.52298	16.1004	10.1626	8.19247	24.412	ID1637
N12-0605_00038	NODE_1_length_1205547_cov_50.1269	19631	20542	+	L-2-hydroxyisocaproate dehydrogenase	N12-0605_00038	0.632492	5.24683	0.3776	0.638648	N12-0605_00038	11.3148	8.60421	69.032	31.7482	22.8365	83.3009	ID1636
N12-0605_00039	NODE_1_length_1205547_cov_50.1269	20637	25775	+	hypothetical protein	N12-0605_00039	-0.568492	10.4468	0.281799	0.548191	N12-0605_00039	2221.57	1037.38	1742.22	1000.5	1466.66	905.3	ID1635
N12-0605_00040	NODE_1_length_1205547_cov_50.1269	25808	26110	-	hypothetical protein	N12-0605_00040	0.199452	5.6123	0.707244	0.865805	N12-0605_00040	28.4922	84.4161	23.4141	68.6958	43.0105	44.7645	ID1634
N12-0605_00041	NODE_1_length_1205547_cov_50.1269	26493	27731	+	S-adenosylmethionine synthase	N12-0605_00041	0.0323474	8.12328	0.947964	0.976949	N12-0605_00041	157.821	419.032	249.925	226.097	215.257	404.048	ID1633
N12-0605_00042	NODE_1_length_1205547_cov_50.1269	27868	29733	+	Asparagine synthetase [glutamine-hydrolyzing] 1	N12-0605_00042	-0.828559	8.95598	0.171466	0.414478	N12-0605_00042	358.321	1285.35	262.132	415.641	366.203	291.275	ID1632
N12-0605_00043	NODE_1_length_1205547_cov_50.1269	29755	30333	-	2-phytyl-1%2C4-naphtoquinone methyltransferase	N12-0605_00043	0.0157181	6.03484	0.971452	0.986899	N12-0605_00043	56.9843	82.9256	55.3519	80.5915	48.438	68.2868	ID1631
N12-0605_00044	NODE_1_length_1205547_cov_50.1269	30330	31295	-	tRNA-2-methylthio-N(6)-dimethylallyladenosine synthase	N12-0605_00044	0.0865536	6.00658	0.832758	0.927292	N12-0605_00044	54.4048	79.1994	53.142	72.8711	54.2751	71.0672	ID1630
N12-0605_00045	NODE_1_length_1205547_cov_50.1269	31690	34110	+	Leucine--tRNA ligase	N12-0605_00045	-1.85181	9.12657	0.000346133	0.00575727	N12-0605_00045	708.376	1318.61	598.453	250.362	250.382	226.603	ID1629
N12-0605_00046	NODE_1_length_1205547_cov_50.1269	34198	35049	+	putative HTH-type transcriptional regulator YbbH	N12-0605_00046	0.437425	7.23191	0.267227	0.530116	N12-0605_00046	122.352	138.074	122.384	198.761	148.386	171.217	ID1628
N12-0605_00047	NODE_1_length_1205547_cov_50.1269	35190	36080	+	N-acetylmuramic acid 6-phosphate etherase	N12-0605_00047	0.53013	0.781759	0.353454	0.6202	N12-0605_00047	1.5829	0.948495	1.36801	3.07241	1.12646	1.44581	ID1627
N12-0605_00048	NODE_1_length_1205547_cov_50.1269	36093	37541	+	PTS system EIIBC component	N12-0605_00048	0.458702	5.21606	0.53131	0.760185	N12-0605_00048	16.5911	4.87798	72.0837	19.2222	50.1789	59.2226	ID1626
N12-0605_00049	NODE_1_length_1205547_cov_50.1269	37912	38079	+	hypothetical protein	N12-0605_00049	NA	NA	NA	NA	N12-0605_00049	NA	NA	NA	NA	NA	NA	ID1625
N12-0605_00050	NODE_1_length_1205547_cov_50.1269	38280	39029	+	30S ribosomal protein S2	N12-0605_00050	-0.693064	10.7203	0.263591	0.528874	N12-0605_00050	1504.46	3850.89	898.363	1475.46	1702.19	690.541	ID1624
N12-0605_00051	NODE_1_length_1205547_cov_50.1269	39109	39993	+	Elongation factor Ts	N12-0605_00051	-0.94116	10.2349	0.114623	0.324765	N12-0605_00051	902.076	3049.01	802.707	957.487	794.362	723.962	ID1623
N12-0605_00052	NODE_1_length_1205547_cov_50.1269	40552	40983	+	hypothetical protein	N12-0605_00052	0.373378	1.4379	0.465706	0.715601	N12-0605_00052	2.0519	2.98099	1.73632	3.22996	3.5842	2.00189	ID1622
N12-0605_00053	NODE_1_length_1205547_cov_50.1269	41001	41564	+	hypothetical protein	N12-0605_00053	0.424541	1.20893	0.415182	0.667988	N12-0605_00053	2.16916	2.23574	1.21016	1.96949	3.37939	2.22432	ID1621
N12-0605_00054	NODE_1_length_1205547_cov_50.1269	42358	42852	+	hypothetical protein	N12-0605_00054	0.771894	3.15667	0.115715	0.326582	N12-0605_00054	3.81068	6.30072	9.36562	10.714	9.93337	12.623	ID1620
N12-0605_00055	NODE_1_length_1205547_cov_50.1269	42868	43488	+	hypothetical protein	N12-0605_00055	0.39488	4.22355	0.38373	0.642735	N12-0605_00055	10.9044	17.1407	20.0466	21.7432	20.4812	21.0199	ID1619
N12-0605_00056	NODE_1_length_1205547_cov_50.1269	43892	45661	+	putative multidrug resistance ABC transporter ATP-binding/permease protein YheI	N12-0605_00056	-0.863624	5.46931	0.0620901	0.222529	N12-0605_00056	31.0131	62.9394	77.0296	32.6935	25.9087	35.3111	ID1618
N12-0605_00057	NODE_1_length_1205547_cov_50.1269	45645	47450	+	putative multidrug resistance ABC transporter ATP-binding/permease protein YheH	N12-0605_00057	-1.33128	5.53403	0.00415925	0.0337909	N12-0605_00057	41.214	67.0044	90.0783	31.5118	19.1499	28.0821	ID1617
N12-0605_00058	NODE_1_length_1205547_cov_50.1269	47531	48019	+	hypothetical protein	N12-0605_00058	0.169804	5.0549	0.710565	0.868057	N12-0605_00058	22.5123	24.8641	46.0915	27.1002	41.0647	37.035	ID1616
N12-0605_00059	NODE_1_length_1205547_cov_50.1269	48193	48708	+	hypothetical protein	N12-0605_00059	-0.169171	8.97694	0.729577	0.876352	N12-0605_00059	550.497	623.704	425.557	649.932	396.618	376.189	ID1615
N12-0605_00060	NODE_1_length_1205547_cov_50.1269	48750	49358	-	1-acyl-sn-glycerol-3-phosphate acyltransferase	N12-0605_00060	0.0888198	7.23875	0.830081	0.925904	N12-0605_00060	140.174	195.255	103.39	171.976	151.765	142.913	ID1614
N12-0605_00061	NODE_1_length_1205547_cov_50.1269	49474	50598	+	Nuclease SbcCD subunit D	N12-0605_00061	0.143108	5.74176	0.72788	0.876262	N12-0605_00061	57.2188	53.3867	41.6191	59.6362	48.7452	59.6675	ID1613
N12-0605_00062	NODE_1_length_1205547_cov_50.1269	50595	53666	+	Nuclease SbcCD subunit C	N12-0605_00062	-1.05614	6.39703	0.00907297	0.0598688	N12-0605_00062	114.086	122.966	103.758	51.0492	71.0697	41.8729	ID1612
N12-0605_00063	NODE_1_length_1205547_cov_50.1269	53750	56968	+	RNA polymerase-associated protein RapA	N12-0605_00063	-0.462964	8.78217	0.317449	0.585915	N12-0605_00063	547.741	561.916	420.716	416.114	404.81	289.385	ID1611
N12-0605_00064	NODE_1_length_1205547_cov_50.1269	56968	57390	+	hypothetical protein	N12-0605_00064	-0.349435	6.43958	0.358576	0.625106	N12-0605_00064	95.6188	103.725	91.9725	81.5369	76.4972	70.6223	ID1610
N12-0605_00065	NODE_1_length_1205547_cov_50.1269	57414	58217	+	RsbT co-antagonist protein RsbRD	N12-0605_00065	-0.158794	7.36544	0.686289	0.854366	N12-0605_00065	167.729	198.439	155.322	158.032	150.537	158.539	ID1609
N12-0605_00066	NODE_1_length_1205547_cov_50.1269	58372	61074	+	Aconitate hydratase A	N12-0605_00066	0.461187	9.21816	0.337714	0.605385	N12-0605_00066	565.915	535.9	401.459	820.332	655.909	593.283	ID1608
N12-0605_00067	NODE_1_length_1205547_cov_50.1269	61174	61407	+	hypothetical protein	N12-0605_00067	0.145404	3.06218	0.781474	0.901404	N12-0605_00067	5.56946	5.35222	12.47	7.56284	6.65638	11.6221	ID1607
N12-0605_00068	NODE_1_length_1205547_cov_50.1269	61420	62001	+	DNA-3-methyladenine glycosylase 1	N12-0605_00068	0.0611647	4.67891	0.895193	0.955447	N12-0605_00068	30.4854	17.2762	27.0445	23.7914	35.6372	18.7399	ID1606
N12-0605_00069	NODE_1_length_1205547_cov_50.1269	61998	62972	+	Microcin C7 self-immunity protein MccF	N12-0605_00069	-0.146865	6.57876	0.704827	0.864051	N12-0605_00069	107.93	95.3238	97.655	79.2523	110.803	81.7995	ID1605
N12-0605_00070	NODE_1_length_1205547_cov_50.1269	63009	64076	-	hypothetical protein	N12-0605_00070	0.122179	8.85993	0.801346	0.911977	N12-0605_00070	480.791	483.326	370.416	608.651	327.494	516.266	ID1604
N12-0605_00071	NODE_1_length_1205547_cov_50.1269	64073	64993	-	putative ABC transporter ATP-binding protein NosF	N12-0605_00071	-0.0589138	8.03341	0.890287	0.951919	N12-0605_00071	277.3	299.521	224.828	318.348	224.269	226.937	ID1603
N12-0605_00072	NODE_1_length_1205547_cov_50.1269	65077	65505	-	hypothetical protein	N12-0605_00072	0.122307	6.57393	0.769535	0.89313	N12-0605_00072	105.82	104.538	62.9812	121.163	107.731	68.676	ID1602
N12-0605_00073	NODE_1_length_1205547_cov_50.1269	65628	68228	-	Aldehyde-alcohol dehydrogenase	N12-0605_00073	-2.72268	11.5447	0.000134538	0.00266571	N12-0605_00073	3667.75	8882.66	3015.36	676.244	1446.99	234.944	ID1601
N12-0605_00074	NODE_1_length_1205547_cov_50.1269	69313	70677	+	Anthranilate synthase component 1	N12-0605_00074	-0.172625	3.22942	0.835609	0.927292	N12-0605_00074	4.69007	2.84549	21.7303	3.30874	2.56015	20.0189	ID1600
N12-0605_00075	NODE_1_length_1205547_cov_50.1269	70674	71279	+	Aminodeoxychorismate/anthranilate synthase component 2	N12-0605_00075	-0.532242	2.55223	0.37506	0.63751	N12-0605_00075	4.92457	2.91324	12.4173	2.91485	3.5842	7.45149	ID1599
N12-0605_00076	NODE_1_length_1205547_cov_50.1269	71251	72270	+	Anthranilate phosphoribosyltransferase 2	N12-0605_00076	-0.501388	4.03435	0.313123	0.58368	N12-0605_00076	17.4119	10.8399	28.8335	10.2414	13.1079	16.9605	ID1598
N12-0605_00077	NODE_1_length_1205547_cov_50.1269	72267	73025	+	Indole-3-glycerol phosphate synthase	N12-0605_00077	-0.526609	3.31714	0.358697	0.625106	N12-0605_00077	9.14563	4.60698	20.9937	5.59335	8.29487	10.2319	ID1597
N12-0605_00078	NODE_1_length_1205547_cov_50.1269	73022	73630	+	N-(5'-phosphoribosyl)anthranilate isomerase	N12-0605_00078	-0.794258	3.0018	0.212661	0.470304	N12-0605_00078	5.56946	3.72623	20.5728	3.30874	6.34916	7.5627	ID1596
N12-0605_00079	NODE_1_length_1205547_cov_50.1269	73633	74835	+	Tryptophan synthase beta chain	N12-0605_00079	-0.423114	3.99551	0.50921	0.746683	N12-0605_00079	12.6632	4.40373	37.1994	11.1079	10.5478	18.7955	ID1595
N12-0605_00080	NODE_1_length_1205547_cov_50.1269	74828	75601	+	Tryptophan synthase alpha chain	N12-0605_00080	-0.523907	4.26411	0.291943	0.561705	N12-0605_00080	22.5123	11.8562	33.0954	14.9681	12.9031	19.018	ID1594
N12-0605_00081	NODE_1_length_1205547_cov_50.1269	75672	76109	+	hypothetical protein	N12-0605_00081	-0.0222793	5.66696	0.959192	0.981539	N12-0605_00081	46.3144	67.6142	39.304	55.6972	44.1369	50.9926	ID1593
N12-0605_00082	NODE_1_length_1205547_cov_50.1269	76194	77807	+	Lipid II flippase MurJ	N12-0605_00082	-0.24501	7.49128	0.544829	0.768936	N12-0605_00082	177.695	211.514	195.889	160.868	125.038	207.696	ID1592
N12-0605_00083	NODE_1_length_1205547_cov_50.1269	77918	79531	+	Lipid II flippase MurJ	N12-0605_00083	-0.00157723	7.10046	0.997249	0.998671	N12-0605_00083	112.679	179.062	119.806	144.718	134.561	131.791	ID1592
N12-0605_00084	NODE_1_length_1205547_cov_50.1269	79541	80194	+	Phosphatidylglycerophosphatase B	N12-0605_00084	-0.204946	6.05387	0.645314	0.837092	N12-0605_00084	59.2707	99.7953	53.9839	78.8584	38.2998	67.5638	ID1591
N12-0605_00085	NODE_1_length_1205547_cov_50.1269	80232	81062	-	ADP-dependent (S)-NAD(P)H-hydrate dehydratase	N12-0605_00085	0.18967	7.51498	0.631002	0.829073	N12-0605_00085	178.105	188.615	145.641	218.298	183.921	182.117	ID1590
N12-0605_00086	NODE_1_length_1205547_cov_50.1269	81167	81580	+	hypothetical protein	N12-0605_00086	-0.155305	5.09875	0.739864	0.880134	N12-0605_00086	24.9746	47.6958	35.2526	19.6161	40.7575	36.5345	ID1589
N12-0605_00087	NODE_1_length_1205547_cov_50.1269	81655	83067	+	Putative dipeptidase	N12-0605_00087	-0.118192	9.8936	0.806433	0.914066	N12-0605_00087	1023.96	1029.12	916.936	995.065	911.719	829.617	ID1588
N12-0605_00088	NODE_1_length_1205547_cov_50.1269	83180	84049	+	D-alanine aminotransferase	N12-0605_00088	-1.30203	7.43061	0.00482864	0.0375194	N12-0605_00088	181.681	396.403	157.795	97.3716	82.0271	118.946	ID1587
N12-0605_00089	NODE_1_length_1205547_cov_50.1269	84271	84711	+	putative HTH-type transcriptional regulator YusO	N12-0605_00089	0.496492	1.2846	0.418905	0.670963	N12-0605_00089	1.64152	3.25198	0.894469	4.09654	1.84331	2.16872	ID1586
N12-0605_00090	NODE_1_length_1205547_cov_50.1269	84714	86177	+	Multidrug export protein EmrB	N12-0605_00090	-0.528894	4.13223	0.364931	0.631275	N12-0605_00090	10.2595	40.2433	11.2072	17.883	8.49969	16.2932	ID1585
N12-0605_00091	NODE_1_length_1205547_cov_50.1269	86389	87171	+	Stress response kinase A	N12-0605_00091	-0.366969	6.72719	0.371503	0.635448	N12-0605_00091	95.5601	171.136	90.9202	95.7172	96.2615	85.3028	ID1584
N12-0605_00092	NODE_1_length_1205547_cov_50.1269	87178	87822	+	tRNA (guanine-N(7)-)-methyltransferase	N12-0605_00092	-0.809053	6.70192	0.0784255	0.258678	N12-0605_00092	87.9388	220.593	88.6577	63.969	65.6422	96.9805	ID1583
N12-0605_00093	NODE_1_length_1205547_cov_50.1269	87883	88734	+	putative quorum-quenching lactonase YtnP	N12-0605_00093	-0.254335	3.384	0.617882	0.821601	N12-0605_00093	6.50747	13.8209	13.3118	11.9745	5.52992	10.6211	ID1582
N12-0605_00094	NODE_1_length_1205547_cov_50.1269	88844	89116	+	Transcriptional repressor RcnR	N12-0605_00094	0.401054	2.76834	0.499566	0.738773	N12-0605_00094	3.45892	3.25198	10.5232	5.59335	4.60826	12.5118	ID1581
N12-0605_00095	NODE_1_length_1205547_cov_50.1269	89153	89464	-	hypothetical protein	N12-0605_00095	1.40422	7.81075	0.00721453	0.0505737	N12-0605_00095	93.1565	61.9232	214.094	315.512	214.028	447.645	ID1580
N12-0605_00096	NODE_1_length_1205547_cov_50.1269	89662	90735	+	Putative aminopeptidase YsdC	N12-0605_00096	0.56697	7.33059	0.367428	0.633801	N12-0605_00096	55.9291	46.8828	286.02	150.627	128.007	297.392	ID1579
N12-0605_00097	NODE_1_length_1205547_cov_50.1269	91061	91372	+	Thioredoxin-like protein YtpP	N12-0605_00097	0.78999	3.81069	0.363614	0.63016	N12-0605_00097	2.40366	1.55824	26.5184	8.03552	10.0358	34.6438	ID1578
N12-0605_00098	NODE_1_length_1205547_cov_50.1269	91407	92207	+	hypothetical protein	N12-0605_00098	0.838215	6.00264	0.153998	0.390224	N12-0605_00098	24.3297	22.1541	91.1833	51.6006	56.1184	138.409	ID1577
N12-0605_00099	NODE_1_length_1205547_cov_50.1269	92213	92830	+	Phenylalanine--tRNA ligase beta subunit	N12-0605_00099	0.59222	7.32166	0.156189	0.392007	N12-0605_00099	103.357	145.594	133.539	172.212	147.567	256.743	ID1576
N12-0605_00100	NODE_1_length_1205547_cov_50.1269	93140	95491	+	DNA translocase SftA	N12-0605_00100	1.14111	10.6417	0.0431917	0.176214	N12-0605_00100	1142.03	551.279	1296.77	2115.23	3165.57	1314.02	ID1575
N12-0605_00101	NODE_1_length_1205547_cov_50.1269	95786	97129	+	UDP-N-acetylmuramate--L-alanine ligase	N12-0605_00101	0.926709	10.025	0.0703133	0.241037	N12-0605_00101	701.048	629.327	824.385	1938.69	1009.93	1147.47	ID1574
N12-0605_00102	NODE_1_length_1205547_cov_50.1269	97274	97819	+	Alkyl hydroperoxide reductase C	N12-0605_00102	0.416268	9.16545	0.383035	0.642735	N12-0605_00102	408.974	575.33	491.222	610.542	598.357	760.107	ID1573
N12-0605_00103	NODE_1_length_1205547_cov_50.1269	97860	98972	-	Aminopeptidase PepS	N12-0605_00103	-0.789587	8.50971	0.0968883	0.293484	N12-0605_00103	380.423	685.694	318.799	311.731	227.546	261.859	ID1572
N12-0605_00104	NODE_1_length_1205547_cov_50.1269	99228	99683	+	hypothetical protein	N12-0605_00104	0.258417	9.01503	0.684205	0.853495	N12-0605_00104	301.513	185.228	926.302	283.843	535.071	871.323	ID1571
N12-0605_00105	NODE_1_length_1205547_cov_50.1269	99705	100229	+	hypothetical protein	N12-0605_00105	0.371722	9.3304	0.53364	0.761183	N12-0605_00105	393.438	279.874	1010.17	377.827	775.315	1025.14	ID1570
N12-0605_00106	NODE_1_length_1205547_cov_50.1269	100449	101534	+	Protein AroA(G)	N12-0605_00106	-0.444429	7.73349	0.314348	0.584122	N12-0605_00106	216.095	357.176	162.32	210.972	175.319	154.257	ID1569
N12-0605_00107	NODE_1_length_1205547_cov_50.1269	101769	102776	+	Catabolite control protein A	N12-0605_00107	0.0825143	8.85537	0.858486	0.937284	N12-0605_00107	432.307	487.527	429.556	481.816	477.109	469.888	ID1568
N12-0605_00108	NODE_1_length_1205547_cov_50.1269	103098	104357	+	Tyrosine--tRNA ligase	N12-0605_00108	-0.808278	6.41545	0.0362239	0.15836	N12-0605_00108	96.205	118.968	110.283	59.1635	57.3473	69.2877	ID1567
N12-0605_00109	NODE_1_length_1205547_cov_50.1269	104457	105059	-	30S ribosomal protein S4	N12-0605_00109	-0.656704	11.7263	0.249064	0.515545	N12-0605_00109	2464.16	7161.68	2812.69	3130.39	2243	2516.66	ID1566
N12-0605_00110	NODE_1_length_1205547_cov_50.1269	105271	105759	-	Free methionine-R-sulfoxide reductase	N12-0605_00110	0.892644	5.61165	0.0390774	0.165432	N12-0605_00110	38.5172	40.6498	23.3088	61.0542	64.7205	64.4498	ID1565
N12-0605_00111	NODE_1_length_1205547_cov_50.1269	106052	107767	+	Septation ring formation regulator EzrA	N12-0605_00111	0.0296018	9.48794	0.953295	0.978712	N12-0605_00111	700.227	932.236	499.219	805.128	843.722	527.054	ID1564
N12-0605_00112	NODE_1_length_1205547_cov_50.1269	107895	109034	+	Cysteine desulfurase IscS	N12-0605_00112	0.456198	5.45237	0.305702	0.576344	N12-0605_00112	22.8641	46.815	40.7773	53.964	42.1912	55.3301	ID1563
N12-0605_00113	NODE_1_length_1205547_cov_50.1269	109051	110247	+	putative tRNA sulfurtransferase	N12-0605_00113	-0.375555	7.28962	0.422603	0.673815	N12-0605_00113	111.917	300.673	117.123	158.032	111.622	138.575	ID1562
N12-0605_00114	NODE_1_length_1205547_cov_50.1269	110418	111449	+	N-acetyl-gamma-glutamyl-phosphate reductase	N12-0605_00114	-1.57485	2.57409	0.00343701	0.0297117	N12-0605_00114	11.4907	10.8399	3.78834	3.15118	2.15052	3.39209	ID1561
N12-0605_00115	NODE_1_length_1205547_cov_50.1269	111465	112661	+	Arginine biosynthesis bifunctional protein ArgJ	N12-0605_00115	-0.698542	1.79504	0.229425	0.49157	N12-0605_00115	6.39022	3.18423	2.78864	3.93898	0.819247	2.78041	ID1560
N12-0605_00116	NODE_1_length_1205547_cov_50.1269	112674	113426	+	Acetylglutamate kinase	N12-0605_00116	-0.498362	0.393781	0.46676	0.716191	N12-0605_00116	2.22778	0.406498	1.47324	1.26047	0.307218	1.27899	ID1559
N12-0605_00117	NODE_1_length_1205547_cov_50.1269	113423	114583	+	Acetylornithine aminotransferase	N12-0605_00117	0.363028	1.26843	0.532248	0.760185	N12-0605_00117	2.52091	1.01625	2.42033	3.30874	1.02406	3.28088	ID1558
N12-0605_00118	NODE_1_length_1205547_cov_50.1269	114580	115530	+	Ornithine carbamoyltransferase	N12-0605_00118	0.139235	2.92347	0.779822	0.900388	N12-0605_00118	9.49739	3.92948	7.83976	7.79918	7.98766	7.67392	ID1557
N12-0605_00119	NODE_1_length_1205547_cov_50.1269	115562	116365	-	NAD kinase 1	N12-0605_00119	-0.140382	9.52565	0.770804	0.893866	N12-0605_00119	802.236	778.783	737.253	862.322	630.308	610.688	ID1556
N12-0605_00120	NODE_1_length_1205547_cov_50.1269	116544	117557	+	Putative signal peptide peptidase SppA	N12-0605_00120	-0.38694	5.34405	0.375113	0.63751	N12-0605_00120	30.4854	59.7552	47.4069	36.5537	34.1011	34.5882	ID1555
N12-0605_00121	NODE_1_length_1205547_cov_50.1269	117577	118113	+	hypothetical protein	N12-0605_00121	-0.54265	4.93113	0.214573	0.472788	N12-0605_00121	31.2476	45.9343	30.8855	29.9363	20.686	23.5222	ID1554
N12-0605_00122	NODE_1_length_1205547_cov_50.1269	118174	118671	+	Thiol peroxidase	N12-0605_00122	2.06582	8.67751	1.69e-05	0.000494912	N12-0605_00122	170.191	191.528	111.809	598.568	592.315	791.581	ID1553
N12-0605_00123	NODE_1_length_1205547_cov_50.1269	118861	119859	+	hypothetical protein	N12-0605_00123	0.331755	9.61731	0.545033	0.768936	N12-0605_00123	559.701	1107.71	418.822	1032.72	1032.05	560.863	ID1552
N12-0605_00124	NODE_1_length_1205547_cov_50.1269	119859	121076	+	Acetate kinase	N12-0605_00124	0.187096	10.4597	0.741112	0.88041	N12-0605_00124	992.477	2219.55	738.779	1973.35	1453.55	1070.96	ID1551
N12-0605_00125	NODE_1_length_1205547_cov_50.1269	121128	121592	-	Putative universal stress protein	N12-0605_00125	1.51056	11.5355	0.0139706	0.081645	N12-0605_00125	2261.49	723.16	1642.4	2253.18	6929.91	4000.5	ID1550
N12-0605_00126	NODE_1_length_1205547_cov_50.1269	121831	122943	+	Alanine dehydrogenase 2	N12-0605_00126	1.42864	9.55664	0.00845966	0.0566193	N12-0605_00126	402.466	210.566	610.607	1235.5	940.803	1117.78	ID1549
N12-0605_00127	NODE_1_length_1205547_cov_50.1269	122986	124083	-	putative peptidase	N12-0605_00127	0.894164	9.85272	0.0695473	0.239287	N12-0605_00127	758.97	641.183	540.365	1322.39	1265.53	1018.63	ID1548
N12-0605_00128	NODE_1_length_1205547_cov_50.1269	124248	124934	+	hypothetical protein	N12-0605_00128	0.160917	6.64469	0.715432	0.871315	N12-0605_00128	86.0627	52.235	144.746	95.9536	94.2134	126.286	ID1547
N12-0605_00129	NODE_1_length_1205547_cov_50.1269	124906	126273	+	Cobalt-dependent inorganic pyrophosphatase	N12-0605_00129	-0.184605	7.76072	0.693338	0.857823	N12-0605_00129	213.457	129.063	349.211	175.679	167.126	265.807	ID1546
N12-0605_00130	NODE_1_length_1205547_cov_50.1269	126294	127229	+	Bifunctional oligoribonuclease and PAP phosphatase NrnA	N12-0605_00130	-0.0469223	7.87201	0.912485	0.960817	N12-0605_00130	266.161	176.42	271.235	221.134	189.86	279.931	ID1545
N12-0605_00131	NODE_1_length_1205547_cov_50.1269	127351	130677	+	DNA polymerase III subunit alpha	N12-0605_00131	-0.690057	8.09184	0.100549	0.299409	N12-0605_00131	302.392	385.97	321.693	222.159	209.215	194.684	ID1544
N12-0605_00132	NODE_1_length_1205547_cov_50.1269	130895	131779	+	Acetyl-coenzyme A carboxylase carboxyl transferase subunit beta	N12-0605_00132	-0.197319	8.31532	0.687514	0.855134	N12-0605_00132	195.634	487.188	337.636	245.477	215.564	428.85	ID1543
N12-0605_00133	NODE_1_length_1205547_cov_50.1269	131769	132725	+	Acetyl-coenzyme A carboxylase carboxyl transferase subunit alpha	N12-0605_00133	-0.16989	8.40897	0.736909	0.879224	N12-0605_00133	211.346	504.193	363.733	277.698	197.029	484.513	ID1542
N12-0605_00134	NODE_1_length_1205547_cov_50.1269	133010	133969	+	ATP-dependent 6-phosphofructokinase	N12-0605_00134	-0.846414	10.8239	0.100937	0.299612	N12-0605_00134	1983.08	3082.34	1922.9	1629.56	1042.08	1214.98	ID1541
N12-0605_00135	NODE_1_length_1205547_cov_50.1269	134252	136009	+	Pyruvate kinase	N12-0605_00135	-0.495702	12.0946	0.37402	0.63751	N12-0605_00135	4968.72	7257.14	3126.17	4158.85	4581.13	2147.97	ID1540
N12-0605_00136	NODE_1_length_1205547_cov_50.1269	136128	136505	+	hypothetical protein	N12-0605_00136	1.24015	7.17277	0.00278165	0.026239	N12-0605_00136	110.392	78.1154	68.7689	249.731	180.542	177.501	ID1539
N12-0605_00137	NODE_1_length_1205547_cov_50.1269	136662	137123	+	hypothetical protein	N12-0605_00137	0.891818	6.45811	0.0395217	0.167061	N12-0605_00137	86.9421	54.403	43.145	146.057	115.309	81.021	ID1538
N12-0605_00138	NODE_1_length_1205547_cov_50.1269	137160	138281	+	Citrate synthase 2	N12-0605_00138	0.287574	7.83936	0.493844	0.733876	N12-0605_00138	246.58	197.897	174.001	272.341	288.785	193.85	ID1537
N12-0605_00139	NODE_1_length_1205547_cov_50.1269	138301	139563	+	Isocitrate dehydrogenase [NADP]	N12-0605_00139	0.396691	8.54489	0.377431	0.638648	N12-0605_00139	379.954	260.701	326.376	501.353	356.782	414.948	ID1536
N12-0605_00140	NODE_1_length_1205547_cov_50.1269	139728	142355	+	DNA polymerase I	N12-0605_00140	0.0942923	8.4135	0.841582	0.927665	N12-0605_00140	405.867	301.96	281.284	323.154	514.794	218.095	ID1535
N12-0605_00141	NODE_1_length_1205547_cov_50.1269	142379	143200	+	Formamidopyrimidine-DNA glycosylase	N12-0605_00141	-0.0212857	6.32773	0.958623	0.981539	N12-0605_00141	89.7562	69.8499	82.7121	79.5674	98.3096	61.0021	ID1534
[truncated: 2,735 more rows]

## Sheet: N13-1507_ID
GeneID	Chr	start	stop	strand	product	GeneID__1	logFC	logCPM	PValue	FDR	GeneID__2	N13-1507A-16_1_sorted.bam	N13-1507A-16_2_sorted.bam	N13-1507A-16a_1_sorted.bam	N13-1507A-16a_2_sorted.bam	unifiedID
[truncated: 2,876 more rows]
