# Supplementary material for: Global Transcriptional Response of Three Highly Acid-Tolerant Field Strains of Listeria monocytogenes to HCl Stress
Source: Microorganisms. 2019 Oct 16;7(10):455. doi: 10.3390/microorganisms7100455 (PMC6843411; doi:10.3390/microorganisms7100455)
Supplement: Supplementary file 1 [file microorganisms-07-00455-s001.zip › supplementary/supplementary table 2 .xlsx]

## Sheet: legend
Legend
Sheets "all up" and "all down":
Synopsis of differentially up- / downregulated genes after HCl stress.
All other sheets are named with the strain name, whether the genes were up- or downregulated, and the GO category they pertain:
BP	biological processes
CC	cellular components
MF	molecular functions
within the sheets:
GO.ID	GO term identifier as in http://geneontology.org
Term	GO term name as in http://geneontology.org
Annotated	number of genes annotated with this GO term
Significant	number of genes annotated with this GO term that were significantly regulated
Expected	number of genes annotated with this GO term that would be expected to be significantly regulated based on the background dataset
classicFisher	Whether the column "Significant" differs from the column "Expected" as determined by a Fishers exact test.

## Sheet: all up
enriched GO terms in genes upregulated after HCl
		significantly enriched in
GO Term	Annotation	LL195	N12-0605	N13-1507
GO:0000302	response to reactive oxygen species		x
GO:0000303	response to superoxide		x
GO:0000305	response to oxygen radical		x
GO:0003677	DNA binding			x
GO:0003908	methylated-DNA-[protein]-cysteine S-meth...		x
GO:0004047	aminomethyltransferase activity		x
GO:0004096	catalase activity		x
GO:0004553	hydrolase activity, hydrolyzing O-glycos...			x
GO:0004601	peroxidase activity	x	x	x
GO:0004619	phosphoglycerate mutase activity	x
GO:0004784	superoxide dismutase activity		x
GO:0005215	transporter activity		x
GO:0005216	ion channel activity		x
GO:0005887	integral component of plasma membrane	x
GO:0005975	carbohydrate metabolic process			x
GO:0006040	amino sugar metabolic process			x
GO:0006066	alcohol metabolic process			x
GO:0006091	generation of precursor metabolites and ...	x		x
GO:0006119	oxidative phosphorylation	x	x	x
GO:0006304	DNA modification		x
GO:0006307	DNA dealkylation involved in DNA repair		x
GO:0006546	glycine catabolic process		x
GO:0006732	coenzyme metabolic process	x
GO:0006777	Mo-molybdopterin cofactor biosynthetic p...	x		x
GO:0006801	superoxide metabolic process		x
GO:0006884	cell volume homeostasis		x
GO:0006979	response to oxidative stress	x	x	x
GO:0008172	S-methyltransferase activity		x
GO:0008361	regulation of cell size		x
GO:0008379	thioredoxin peroxidase activity		x
GO:0008381	mechanosensitive ion channel activity		x
GO:0008428	ribonuclease inhibitor activity		x
GO:0008643	carbohydrate transport			x
GO:0008925	maltose O-acetyltransferase activity		x
GO:0008982	protein-N(PI)-phosphohistidine-sugar pho...			x
GO:0009056	catabolic process			x
GO:0009061	anaerobic respiration			x
GO:0009063	cellular amino acid catabolic process			x
GO:0009069	serine family amino acid metabolic proce...	x	x
GO:0009108	coenzyme biosynthetic process	x
GO:0009144	purine nucleoside triphosphate metabolic...	x
GO:0009199	ribonucleoside triphosphate metabolic pr...	x
GO:0009205	purine ribonucleoside triphosphate metab...	x
GO:0009372	quorum sensing		x
GO:0009401	phosphoenolpyruvate-dependent sugar phos...			x
GO:0009521	photosystem		x
GO:0009523	photosystem II		x
GO:0009636	response to toxic substance	x		x
GO:0009891	positive regulation of biosynthetic proc...			x
GO:0009992	cellular water homeostasis		x
GO:0010035	response to inorganic substance			x
GO:0010269	response to selenium ion		x
GO:0010447	response to acidic pH		x
GO:0010557	positive regulation of macromolecule bio...			x
GO:0010699	cell-cell signaling involved in quorum s...		x
GO:0015036	disulfide oxidoreductase activity	x
GO:0015145	monosaccharide transmembrane transporter...	x
GO:0015149	hexose transmembrane transporter activit...	x
GO:0015267	channel activity		x
GO:0015578	mannose transmembrane transporter activi...	x
GO:0015749	monosaccharide transmembrane transport			x
GO:0015761	mannose transmembrane transport	x
GO:0015980	energy derivation by oxidation of organi...	x	x	x
GO:0016021	integral component of membrane	x
GO:0016052	carbohydrate catabolic process			x
GO:0016054	organic acid catabolic process			x
GO:0016209	antioxidant activity	x	x	x
GO:0016310	phosphorylation	x		x
GO:0016491	oxidoreductase activity	x		x
GO:0016667	oxidoreductase activity, acting on a sul...	x
GO:0016671	oxidoreductase activity, acting on a sul...		x
GO:0016679	oxidoreductase activity, acting on diphe...	x	x	x
GO:0016682	oxidoreductase activity, acting on diphe...	x	x	x
GO:0016684	oxidoreductase activity, acting on perox...	x	x	x
GO:0016721	oxidoreductase activity, acting on super...		x
GO:0016773	phosphotransferase activity, alcohol gro...			x
GO:0016843	amine-lyase activity	x		x
GO:0016846	carbon-sulfur lyase activity		x
GO:0016998	cell wall macromolecule catabolic proces...		x
GO:0016999	antibiotic metabolic process			x
GO:0017144	drug metabolic process	x
GO:0019299	rhamnose metabolic process			x
GO:0019301	rhamnose catabolic process			x
GO:0019430	removal of superoxide radicals		x
GO:0019464	glycine decarboxylation via glycine clea...		x
GO:0019720	Mo-molybdopterin cofactor metabolic proc...	x		x
GO:0019725	cellular homeostasis	x	x	x
GO:0019751	polyol metabolic process	x		x
GO:0020002	host cell plasma membrane		x
GO:0022803	passive transmembrane transporter activi...		x
GO:0022836	gated channel activity		x
GO:0022838	substrate-specific channel activity		x
GO:0022839	ion gated channel activity		x
GO:0022870	protein-N(PI)-phosphohistidine-mannose p...	x
GO:0022900	electron transport chain	x	x	x
GO:0022904	respiratory electron transport chain	x	x	x
GO:0030075	bacterial thylakoid		x
GO:0030096	plasma membrane-derived thylakoid photos...		x
GO:0030104	water homeostasis		x
GO:0030272	5-formyltetrahydrofolate cyclo-ligase ac...		x
GO:0031224	intrinsic component of membrane	x
GO:0031226	intrinsic component of plasma membrane	x
GO:0031328	positive regulation of cellular biosynth...			x
GO:0032324	molybdopterin cofactor biosynthetic proc...	x		x
GO:0032535	regulation of cellular component size		x
GO:0032843	hydroperoxide reductase activity		x
GO:0032879	regulation of localization			x
GO:0032977	membrane insertase activity			x
GO:0033644	host cell membrane		x
GO:0034023	5-(carboxyamino)imidazole ribonucleotide...		x
GO:0034311	diol metabolic process			x
GO:0034599	cellular response to oxidative stress	x	x
GO:0034614	cellular response to reactive oxygen spe...		x
GO:0035510	DNA dealkylation		x
GO:0040029	regulation of gene expression, epigeneti...	x		x
GO:0042135	neurotransmitter catabolic process		x
GO:0042221	response to chemical			x
GO:0042592	homeostatic process	x	x	x
GO:0042737	drug catabolic process			x
GO:0042773	ATP synthesis coupled electron transport	x	x	x
GO:0042803	protein homodimerization activity			x
GO:0042816	vitamin B6 metabolic process	x
GO:0042819	vitamin B6 biosynthetic process	x
GO:0042822	pyridoxal phosphate metabolic process	x
GO:0042823	pyridoxal phosphate biosynthetic process	x
GO:0042844	glycol metabolic process			x
GO:0043545	molybdopterin cofactor metabolic process	x		x
GO:0043768	S-ribosylhomocysteine lyase activity		x
GO:0044218	other organism cell membrane		x
GO:0044262	cellular carbohydrate metabolic process			x
GO:0044275	cellular carbohydrate catabolic process			x
GO:0044279	other organism membrane		x
GO:0044425	membrane part	x
GO:0044728	DNA methylation or demethylation		x
GO:0045333	cellular respiration	x	x	x
GO:0045454	cell redox homeostasis		x
GO:0046039	GTP metabolic process	x
GO:0046164	alcohol catabolic process			x
GO:0046184	aldehyde biosynthetic process	x
GO:0046348	amino sugar catabolic process			x
GO:0046395	carboxylic acid catabolic process			x
GO:0046983	protein dimerization activity			x
GO:0048872	homeostasis of number of cells		x
GO:0048874	host-mediated regulation of intestinal m...		x
GO:0051049	regulation of transport			x
GO:0051143	propanediol metabolic process			x
GO:0051186	cofactor metabolic process	x
GO:0051188	cofactor biosynthetic process	x
GO:0051189	prosthetic group metabolic process	x		x
GO:0051205	protein insertion into membrane			x
GO:0051537	2 iron, 2 sulfur cluster binding		x
GO:0051668	localization within membrane			x
GO:0051702	interaction with symbiont		x
GO:0051851	modification by host of symbiont morphol...		x
GO:0051920	peroxiredoxin activity		x
GO:0052060	evasion or tolerance by symbiont of host...		x
GO:0052376	evasion or tolerance by organism of nitr...		x
GO:0052551	response to defense-related nitric oxide...		x
GO:0052565	response to defense-related host nitric ...		x
GO:0055082	cellular chemical homeostasis			x
GO:0055114	oxidation-reduction process	x		x
GO:0061024	membrane organization			x
GO:0065008	regulation of biological quality	x	x	x
GO:0070988	demethylation		x
GO:0071291	cellular response to selenium ion		x
GO:0071450	cellular response to oxygen radical		x
GO:0071451	cellular response to superoxide		x
GO:0071702	organic substance transport			x
GO:0072593	reactive oxygen species metabolic proces...		x
GO:0080111	DNA demethylation		x
GO:0090066	regulation of anatomical structure size		x
GO:0097237	cellular response to toxic substance			x
GO:0098754	detoxification		x
GO:0098869	cellular oxidant detoxification		x
GO:1901068	guanosine-containing compound metabolic ...	x
GO:1901606	alpha-amino acid catabolic process			x
GO:1901615	organic hydroxy compound metabolic proce...	x		x
GO:1901616	organic hydroxy compound catabolic proce...			x
GO:1901617	organic hydroxy compound biosynthetic pr...	x
GO:1990748	cellular detoxification		x

## Sheet: all down
enriched GO terms in genes downregulated after HCl
		significantly enriched in
GO Term	Annotation	LL195	N12-0605	N13-1507
GO:0000154	rRNA modification			x
GO:0000270	peptidoglycan metabolic process			x
GO:0001510	RNA methylation			x
GO:0001539	cilium or flagellum-dependent cell motil...	x
GO:0003723	RNA binding			x
GO:0003735	structural constituent of ribosome	x	x	x
GO:0003774	motor activity	x	x
GO:0003924	GTPase activity			x
GO:0004812	aminoacyl-tRNA ligase activity	x	x	x
GO:0005198	structural molecule activity	x	x	x
GO:0005525	GTP binding			x
GO:0005576	extracellular region			x
GO:0005618	cell wall	x	x	x
GO:0005622	intracellular		x	x
GO:0005737	cytoplasm			x
GO:0005829	cytosol			x
GO:0005840	ribosome	x	x	x
GO:0005886	plasma membrane	x	x	x
GO:0006022	aminoglycan metabolic process			x
GO:0006023	aminoglycan biosynthetic process			x
GO:0006024	glycosaminoglycan biosynthetic process			x
GO:0006364	rRNA processing			x
GO:0006396	RNA processing			x
GO:0006399	tRNA metabolic process	x	x	x
GO:0006412	translation	x	x	x
GO:0006413	translational initiation	x	x
GO:0006414	translational elongation			x
GO:0006415	translational termination			x
GO:0006417	regulation of translation	x		x
GO:0006418	tRNA aminoacylation for protein translat...	x	x	x
GO:0006518	peptide metabolic process	x	x	x
GO:0006520	cellular amino acid metabolic process		x
GO:0006525	arginine metabolic process		x
GO:0006613	cotranslational protein targeting to mem...	x
GO:0006614	SRP-dependent cotranslational protein ta...	x
GO:0006754	ATP biosynthetic process	x	x	x
GO:0006807	nitrogen compound metabolic process		x	x
GO:0006810	transport	x
GO:0006928	movement of cell or subcellular componen...	x	x	x
GO:0006935	chemotaxis	x	x	x
GO:0006996	organelle organization			x
GO:0007610	behavior	x
GO:0007626	locomotory behavior	x
GO:0008135	translation factor activity, RNA binding			x
GO:0009058	biosynthetic process	x	x	x
GO:0009059	macromolecule biosynthetic process	x	x	x
GO:0009124	nucleoside monophosphate biosynthetic pr...	x	x
GO:0009127	purine nucleoside monophosphate biosynth...	x	x	x
GO:0009142	nucleoside triphosphate biosynthetic pro...	x	x	x
GO:0009145	purine nucleoside triphosphate biosynthe...	x	x	x
GO:0009152	purine ribonucleotide biosynthetic proce...		x
GO:0009156	ribonucleoside monophosphate biosyntheti...	x	x	x
GO:0009163	nucleoside biosynthetic process	x		x
GO:0009168	purine ribonucleoside monophosphate bios...	x	x
GO:0009201	ribonucleoside triphosphate biosynthetic...	x	x	x
GO:0009206	purine ribonucleoside triphosphate biosy...	x	x	x
GO:0009252	peptidoglycan biosynthetic process			x
GO:0009260	ribonucleotide biosynthetic process	x
GO:0009273	peptidoglycan-based cell wall biogenesis			x
GO:0009274	peptidoglycan-based cell wall	x	x	x
GO:0009276	Gram-negative-bacterium-type cell wall	x	x	x
GO:0009288	bacterial-type flagellum	x	x	x
GO:0009420	bacterial-type flagellum filament	x	x
GO:0009424	bacterial-type flagellum hook	x	x	x
GO:0009425	bacterial-type flagellum basal body	x	x	x
GO:0009451	RNA modification			x
GO:0009579	thylakoid	x	x
GO:0009890	negative regulation of biosynthetic proc...	x
GO:0009987	cellular process		x	x
GO:0010467	gene expression	x	x	x
GO:0010558	negative regulation of macromolecule bio...	x
GO:0010605	negative regulation of macromolecule met...	x
GO:0010608	posttranscriptional regulation of gene e...	x		x
GO:0010629	negative regulation of gene expression	x
GO:0015077	monovalent inorganic cation transmembran...		x
GO:0015078	proton transmembrane transporter activit...	x	x
GO:0015672	monovalent inorganic cation transport		x
GO:0015934	large ribosomal subunit	x	x	x
GO:0015935	small ribosomal subunit	x	x	x
GO:0015985	energy coupled proton transport, down el...	x	x	x
GO:0015986	ATP synthesis coupled proton transport	x	x	x
GO:0016020	membrane	x	x	x
GO:0016043	cellular component organization			x
GO:0016051	carbohydrate biosynthetic process			x
GO:0016070	RNA metabolic process			x
GO:0016072	rRNA metabolic process			x
GO:0016469	proton-transporting two-sector ATPase co...	x	x	x
GO:0016874	ligase activity		x	x
GO:0016875	ligase activity, forming carbon-oxygen b...	x	x	x
GO:0017148	negative regulation of translation	x
GO:0019001	guanyl nucleotide binding			x
GO:0019538	protein metabolic process	x	x	x
GO:0019829	cation-transporting ATPase activity	x	x
GO:0022411	cellular component disassembly			x
GO:0022613	ribonucleoprotein complex biogenesis			x
GO:0022618	ribonucleoprotein complex assembly			x
GO:0022625	cytosolic large ribosomal subunit	x	x	x
GO:0022626	cytosolic ribosome	x	x	x
GO:0022627	cytosolic small ribosomal subunit	x		x
GO:0022890	inorganic cation transmembrane transport...		x
GO:0030203	glycosaminoglycan metabolic process			x
GO:0030312	external encapsulating structure	x	x	x
GO:0030313	cell envelope			x
GO:0030694	bacterial-type flagellum basal body, rod	x	x
GO:0031167	rRNA methylation			x
GO:0031327	negative regulation of cellular biosynth...	x
GO:0031975	envelope			x
GO:0032268	regulation of cellular protein metabolic...	x		x
GO:0032269	negative regulation of cellular protein ...	x
GO:0032561	guanyl ribonucleotide binding			x
GO:0032984	protein-containing complex disassembly			x
GO:0032991	protein-containing complex		x	x
GO:0033036	macromolecule localization	x
GO:0033178	proton-transporting two-sector ATPase co...	x	x
GO:0034248	regulation of cellular amide metabolic p...	x		x
GO:0034249	negative regulation of cellular amide me...	x
GO:0034357	photosynthetic membrane	x	x
GO:0034404	nucleobase-containing small molecule bio...			x
GO:0034470	ncRNA processing			x
GO:0034622	cellular protein-containing complex asse...			x
GO:0034641	cellular nitrogen compound metabolic pro...		x	x
GO:0034645	cellular macromolecule biosynthetic proc...	x	x	x
GO:0034660	ncRNA metabolic process		x	x
GO:0036442	proton-exporting ATPase activity	x
GO:0040007	growth	x	x	x
GO:0040011	locomotion	x	x	x
GO:0042254	ribosome biogenesis			x
GO:0042255	ribosome assembly			x
GO:0042330	taxis	x	x	x
GO:0042451	purine nucleoside biosynthetic process	x	x
GO:0042455	ribonucleoside biosynthetic process	x		x
GO:0042546	cell wall biogenesis			x
GO:0042651	thylakoid membrane	x	x	x
GO:0042716	plasma membrane-derived chromatophore	x	x
GO:0042717	plasma membrane-derived chromatophore me...	x	x
GO:0042995	cell projection	x	x	x
GO:0043038	amino acid activation	x	x	x
GO:0043039	tRNA aminoacylation	x	x	x
GO:0043043	peptide biosynthetic process	x	x	x
GO:0043170	macromolecule metabolic process	x	x	x
GO:0043226	organelle	x	x	x
GO:0043228	non-membrane-bounded organelle	x	x	x
GO:0043229	intracellular organelle	x	x	x
GO:0043232	intracellular non-membrane-bounded organ...	x	x	x
GO:0043414	macromolecule methylation			x
GO:0043603	cellular amide metabolic process	x	x	x
GO:0043604	amide biosynthetic process	x	x	x
GO:0043624	cellular protein complex disassembly			x
GO:0043933	protein-containing complex subunit organ...			x
GO:0044036	cell wall macromolecule metabolic proces...			x
GO:0044038	cell wall macromolecule biosynthetic pro...			x
GO:0044085	cellular component biogenesis			x
GO:0044237	cellular metabolic process			x
GO:0044238	primary metabolic process		x	x
GO:0044249	cellular biosynthetic process	x	x	x
GO:0044260	cellular macromolecule metabolic process	x	x	x
GO:0044267	cellular protein metabolic process	x	x	x
GO:0044271	cellular nitrogen compound biosynthetic ...	x	x	x
GO:0044391	ribosomal subunit	x	x	x
GO:0044422	organelle part	x	x	x
GO:0044424	intracellular part		x	x
GO:0044436	thylakoid part	x	x
GO:0044444	cytoplasmic part		x	x
GO:0044445	cytosolic part	x	x	x
GO:0044446	intracellular organelle part	x	x	x
GO:0044461	bacterial-type flagellum part	x	x	x
GO:0044463	cell projection part	x	x	x
GO:0044769	ATPase activity, coupled to transmembran...	x	x	x
GO:0045047	protein targeting to ER	x
GO:0045259	proton-transporting ATP synthase complex	x	x	x
GO:0045260	plasma membrane proton-transporting ATP ...	x	x	x
GO:0045261	proton-transporting ATP synthase complex...	x	x
GO:0045262	plasma membrane proton-transporting ATP ...	x	x	x
GO:0046129	purine ribonucleoside biosynthetic proce...	x	x
GO:0046390	ribose phosphate biosynthetic process	x
GO:0046907	intracellular transport	x
GO:0046933	proton-transporting ATP synthase activit...	x	x	x
GO:0046961	proton-transporting ATPase activity, rot...		x
GO:0048870	cell motility	x	x	x
GO:0051179	localization	x	x
GO:0051234	establishment of localization	x
GO:0051246	regulation of protein metabolic process	x		x
GO:0051248	negative regulation of protein metabolic...	x
GO:0051649	establishment of localization in cell	x
GO:0051674	localization of cell	x	x	x
GO:0052116	chemotaxis in host environment	x
GO:0052126	movement in host environment	x
GO:0052127	movement on or near host	x
GO:0052143	chemotaxis on or near host involved in s...	x
GO:0052192	movement in environment of other organis...	x
GO:0052195	movement on or near other organism invol...	x
GO:0052216	chemotaxis in environment of other organ...	x
GO:0052243	chemotaxis on or near other organism inv...	x
GO:0055040	periplasmic flagellum	x
GO:0070589	cellular component macromolecule biosynt...			x
GO:0070925	organelle assembly			x
GO:0070972	protein localization to endoplasmic reti...	x
GO:0071554	cell wall organization or biogenesis			x
GO:0071826	ribonucleoprotein complex subunit organi...			x
GO:0071840	cellular component organization or bioge...			x
GO:0071944	cell periphery	x	x
GO:0072599	establishment of protein localization to...	x
GO:0098655	cation transmembrane transport		x
GO:0098662	inorganic cation transmembrane transport		x
GO:0098796	membrane protein complex		x
GO:0098797	plasma membrane protein complex		x
GO:0098798	mitochondrial protein complex	x
GO:0140098	catalytic activity, acting on RNA	x	x	x
GO:0140101	catalytic activity, acting on a tRNA	x	x	x
GO:1901069	guanosine-containing compound catabolic ...			x
GO:1901137	carbohydrate derivative biosynthetic pro...			x
GO:1901564	organonitrogen compound metabolic proces...	x	x	x
GO:1901566	organonitrogen compound biosynthetic pro...	x	x	x
GO:1901576	organic substance biosynthetic process	x	x	x
GO:1901659	glycosyl compound biosynthetic process	x		x
GO:1902600	proton transmembrane transport	x	x	x
GO:1990904	ribonucleoprotein complex	x	x	x
GO:2000113	negative regulation of cellular macromol...	x

## Sheet: LL195 BP up
	GO.ID	Term	Annotated	Significant	Expected	classicFisher
1	GO:0006777	Mo-molybdopterin cofactor biosynthetic p...	5	5	0.51	1e-05
2	GO:0019720	Mo-molybdopterin cofactor metabolic proc...	5	5	0.51	1e-05
3	GO:0032324	molybdopterin cofactor biosynthetic proc...	5	5	0.51	1e-05
4	GO:0043545	molybdopterin cofactor metabolic process	5	5	0.51	1e-05
5	GO:0051189	prosthetic group metabolic process	5	5	0.51	1e-05
6	GO:0042773	ATP synthesis coupled electron transport	4	4	0.41	0.0001
7	GO:0006119	oxidative phosphorylation	5	4	0.51	0.00047
8	GO:0015980	energy derivation by oxidation of organi...	9	5	0.93	0.0009
9	GO:0045333	cellular respiration	9	5	0.93	0.0009
10	GO:0042822	pyridoxal phosphate metabolic process	3	3	0.31	0.00104
11	GO:0042823	pyridoxal phosphate biosynthetic process	3	3	0.31	0.00104
12	GO:0046184	aldehyde biosynthetic process	3	3	0.31	0.00104
13	GO:0022904	respiratory electron transport chain	6	4	0.62	0.00131
14	GO:1901615	organic hydroxy compound metabolic proce...	11	5	1.13	0.00281
15	GO:0022900	electron transport chain	7	4	0.72	0.00283
16	GO:0042816	vitamin B6 metabolic process	4	3	0.41	0.00387
17	GO:0042819	vitamin B6 biosynthetic process	4	3	0.41	0.00387
18	GO:0006091	generation of precursor metabolites and ...	17	6	1.75	0.0047
19	GO:0065008	regulation of biological quality	18	6	1.85	0.00648
20	GO:0055114	oxidation-reduction process	56	12	5.76	0.00734
21	GO:0042592	homeostatic process	9	4	0.93	0.00867
22	GO:0051186	cofactor metabolic process	65	13	6.69	0.00968
23	GO:0040029	regulation of gene expression, epigeneti...	2	2	0.21	0.01045
24	GO:0051188	cofactor biosynthetic process	54	11	5.56	0.01538
25	GO:0019725	cellular homeostasis	6	3	0.62	0.01661
26	GO:1901617	organic hydroxy compound biosynthetic pr...	6	3	0.62	0.01661
27	GO:0009108	coenzyme biosynthetic process	41	9	4.22	0.01768
28	GO:0006732	coenzyme metabolic process	49	10	5.04	0.02067
29	GO:0006979	response to oxidative stress	7	3	0.72	0.02695
30	GO:0015761	mannose transmembrane transport	3	2	0.31	0.02925
31	GO:0019751	polyol metabolic process	3	2	0.31	0.02925
32	GO:0034599	cellular response to oxidative stress	3	2	0.31	0.02925
33	GO:0046039	GTP metabolic process	18	5	1.85	0.02935
34	GO:0017144	drug metabolic process	99	16	10.19	0.03215
35	GO:0009636	response to toxic substance	13	4	1.34	0.03581
36	GO:0016310	phosphorylation	39	8	4.01	0.03713
37	GO:0009069	serine family amino acid metabolic proce...	8	3	0.82	0.03998
38	GO:0009144	purine nucleoside triphosphate metabolic...	86	14	8.85	0.04293
39	GO:0009205	purine ribonucleoside triphosphate metab...	86	14	8.85	0.04293
40	GO:1901068	guanosine-containing compound metabolic ...	20	5	2.06	0.04515
41	GO:0009199	ribonucleoside triphosphate metabolic pr...	87	14	8.96	0.04698
42	GO:0035821	modification of morphology or physiology...	4	2	0.41	0.05463
43	GO:0051817	modification of morphology or physiology...	4	2	0.41	0.05463
44	GO:0097237	cellular response to toxic substance	4	2	0.41	0.05463
45	GO:0006081	cellular aldehyde metabolic process	9	3	0.93	0.05564
46	GO:0009141	nucleoside triphosphate metabolic proces...	89	14	9.16	0.05587
47	GO:0006766	vitamin metabolic process	15	4	1.54	0.0584
48	GO:0006767	water-soluble vitamin metabolic process	15	4	1.54	0.0584
49	GO:0009110	vitamin biosynthetic process	15	4	1.54	0.0584
50	GO:0042364	water-soluble vitamin biosynthetic proce...	15	4	1.54	0.0584
51	GO:0072525	pyridine-containing compound biosyntheti...	15	4	1.54	0.0584
52	GO:0090407	organophosphate biosynthetic process	59	10	6.07	0.06747
53	GO:0072521	purine-containing compound metabolic pro...	109	16	11.22	0.07227
54	GO:0006793	phosphorus metabolic process	164	22	16.88	0.08491
55	GO:0006796	phosphate-containing compound metabolic ...	164	22	16.88	0.08491
56	GO:0008645	hexose transmembrane transport	5	2	0.51	0.08507
57	GO:0044413	avoidance of host defenses	5	2	0.51	0.08507
58	GO:0051832	avoidance of defenses of other organism ...	5	2	0.51	0.08507
59	GO:0055082	cellular chemical homeostasis	5	2	0.51	0.08507
60	GO:0006163	purine nucleotide metabolic process	103	15	10.6	0.08646
61	GO:0070887	cellular response to chemical stimulus	11	3	1.13	0.09416
62	GO:0065007	biological regulation	79	12	8.13	0.09461
63	GO:0000012	single strand break repair	1	1	0.1	0.10294
64	GO:0000280	nuclear division	1	1	0.1	0.10294
65	GO:0000303	response to superoxide	1	1	0.1	0.10294
66	GO:0000305	response to oxygen radical	1	1	0.1	0.10294
67	GO:0002100	tRNA wobble adenosine to inosine editing	1	1	0.1	0.10294
68	GO:0002683	negative regulation of immune system pro...	1	1	0.1	0.10294
69	GO:0006020	inositol metabolic process	1	1	0.1	0.10294
70	GO:0006304	DNA modification	1	1	0.1	0.10294
71	GO:0006307	DNA dealkylation involved in DNA repair	1	1	0.1	0.10294
72	GO:0006382	adenosine to inosine editing	1	1	0.1	0.10294
73	GO:0006524	alanine catabolic process	1	1	0.1	0.10294
74	GO:0006546	glycine catabolic process	1	1	0.1	0.10294
75	GO:0006564	L-serine biosynthetic process	1	1	0.1	0.10294
76	GO:0006801	superoxide metabolic process	1	1	0.1	0.10294
77	GO:0006884	cell volume homeostasis	1	1	0.1	0.10294
78	GO:0008361	regulation of cell size	1	1	0.1	0.10294
79	GO:0009080	pyruvate family amino acid catabolic pro...	1	1	0.1	0.10294
80	GO:0009372	quorum sensing	1	1	0.1	0.10294
81	GO:0009992	cellular water homeostasis	1	1	0.1	0.10294
82	GO:0010269	response to selenium ion	1	1	0.1	0.10294
83	GO:0010447	response to acidic pH	1	1	0.1	0.10294
84	GO:0010699	cell-cell signaling involved in quorum s...	1	1	0.1	0.10294
85	GO:0016246	RNA interference	1	1	0.1	0.10294
86	GO:0016441	posttranscriptional gene silencing	1	1	0.1	0.10294
87	GO:0016458	gene silencing	1	1	0.1	0.10294
88	GO:0016553	base conversion or substitution editing	1	1	0.1	0.10294
89	GO:0016998	cell wall macromolecule catabolic proces...	1	1	0.1	0.10294
90	GO:0019310	inositol catabolic process	1	1	0.1	0.10294
91	GO:0019324	L-lyxose metabolic process	1	1	0.1	0.10294
92	GO:0019430	removal of superoxide radicals	1	1	0.1	0.10294
93	GO:0019464	glycine decarboxylation via glycine clea...	1	1	0.1	0.10294
94	GO:0030104	water homeostasis	1	1	0.1	0.10294
95	GO:0030423	targeting of mRNA for destruction involv...	1	1	0.1	0.10294
96	GO:0031047	gene silencing by RNA	1	1	0.1	0.10294
97	GO:0031348	negative regulation of defense response	1	1	0.1	0.10294
98	GO:0032270	positive regulation of cellular protein ...	1	1	0.1	0.10294
99	GO:0032535	regulation of cellular component size	1	1	0.1	0.10294
100	GO:0034250	positive regulation of cellular amide me...	1	1	0.1	0.10294
101	GO:0034614	cellular response to reactive oxygen spe...	1	1	0.1	0.10294
102	GO:0035194	posttranscriptional gene silencing by RN...	1	1	0.1	0.10294
103	GO:0035510	DNA dealkylation	1	1	0.1	0.10294
104	GO:0040033	negative regulation of translation, ncRN...	1	1	0.1	0.10294
105	GO:0042135	neurotransmitter catabolic process	1	1	0.1	0.10294
106	GO:0044414	suppression of host defenses	1	1	0.1	0.10294
107	GO:0044728	DNA methylation or demethylation	1	1	0.1	0.10294
108	GO:0045132	meiotic chromosome segregation	1	1	0.1	0.10294
109	GO:0045454	cell redox homeostasis	1	1	0.1	0.10294
110	GO:0045727	positive regulation of translation	1	1	0.1	0.10294
111	GO:0045824	negative regulation of innate immune res...	1	1	0.1	0.10294
112	GO:0045974	regulation of translation, ncRNA-mediate...	1	1	0.1	0.10294
113	GO:0045975	positive regulation of translation, ncRN...	1	1	0.1	0.10294
114	GO:0046174	polyol catabolic process	1	1	0.1	0.10294
115	GO:0048285	organelle fission	1	1	0.1	0.10294
116	GO:0048585	negative regulation of response to stimu...	1	1	0.1	0.10294
117	GO:0048872	homeostasis of number of cells	1	1	0.1	0.10294
118	GO:0048874	host-mediated regulation of intestinal m...	1	1	0.1	0.10294
119	GO:0050777	negative regulation of immune response	1	1	0.1	0.10294
120	GO:0051247	positive regulation of protein metabolic...	1	1	0.1	0.10294
121	GO:0051321	meiotic cell cycle	1	1	0.1	0.10294
122	GO:0051702	interaction with symbiont	1	1	0.1	0.10294
123	GO:0051833	suppression of defenses of other organis...	1	1	0.1	0.10294
124	GO:0051851	modification by host of symbiont morphol...	1	1	0.1	0.10294
125	GO:0052037	negative regulation by symbiont of host ...	1	1	0.1	0.10294
126	GO:0052060	evasion or tolerance by symbiont of host...	1	1	0.1	0.10294
127	GO:0052167	modulation by symbiont of host innate im...	1	1	0.1	0.10294
128	GO:0052170	negative regulation by symbiont of host ...	1	1	0.1	0.10294
129	GO:0052261	suppression of defense response of other...	1	1	0.1	0.10294
130	GO:0052306	modulation by organism of innate immune ...	1	1	0.1	0.10294
131	GO:0052309	negative regulation by organism of innat...	1	1	0.1	0.10294
132	GO:0052376	evasion or tolerance by organism of nitr...	1	1	0.1	0.10294
133	GO:0052551	response to defense-related nitric oxide...	1	1	0.1	0.10294
134	GO:0052561	negative regulation by organism of immun...	1	1	0.1	0.10294
135	GO:0052562	negative regulation by symbiont of host ...	1	1	0.1	0.10294
136	GO:0052565	response to defense-related host nitric ...	1	1	0.1	0.10294
137	GO:0070988	demethylation	1	1	0.1	0.10294
138	GO:0071291	cellular response to selenium ion	1	1	0.1	0.10294
139	GO:0071450	cellular response to oxygen radical	1	1	0.1	0.10294
140	GO:0071451	cellular response to superoxide	1	1	0.1	0.10294
141	GO:0072593	reactive oxygen species metabolic proces...	1	1	0.1	0.10294
142	GO:0080111	DNA demethylation	1	1	0.1	0.10294
143	GO:0090066	regulation of anatomical structure size	1	1	0.1	0.10294
144	GO:0098754	detoxification	1	1	0.1	0.10294
145	GO:0098869	cellular oxidant detoxification	1	1	0.1	0.10294
146	GO:0140013	meiotic nuclear division	1	1	0.1	0.10294
147	GO:1903046	meiotic cell cycle process	1	1	0.1	0.10294
148	GO:1990748	cellular detoxification	1	1	0.1	0.10294
149	GO:0072524	pyridine-containing compound metabolic p...	18	4	1.85	0.10356
150	GO:0009150	purine ribonucleotide metabolic process	99	14	10.19	0.11801
151	GO:0006066	alcohol metabolic process	6	2	0.62	0.1193
152	GO:0009063	cellular amino acid catabolic process	6	2	0.62	0.1193
153	GO:0009891	positive regulation of biosynthetic proc...	6	2	0.62	0.1193
154	GO:0010557	positive regulation of macromolecule bio...	6	2	0.62	0.1193
155	GO:0015749	monosaccharide transmembrane transport	6	2	0.62	0.1193
156	GO:0031328	positive regulation of cellular biosynth...	6	2	0.62	0.1193
157	GO:1901606	alpha-amino acid catabolic process	6	2	0.62	0.1193
158	GO:0051716	cellular response to stimulus	67	10	6.9	0.13495
159	GO:0009259	ribonucleotide metabolic process	103	14	10.6	0.15154
160	GO:0019637	organophosphate metabolic process	139	18	14.31	0.15542
161	GO:1901135	carbohydrate derivative metabolic proces...	139	18	14.31	0.15542
162	GO:0006952	defense response	7	2	0.72	0.15624
163	GO:0042737	drug catabolic process	7	2	0.72	0.15624
164	GO:0048878	chemical homeostasis	7	2	0.72	0.15624
165	GO:0033554	cellular response to stress	54	8	5.56	0.17837
166	GO:0019693	ribose phosphate metabolic process	106	14	10.91	0.17987
167	GO:0009893	positive regulation of metabolic process	8	2	0.82	0.19499
168	GO:0010604	positive regulation of macromolecule met...	8	2	0.82	0.19499
169	GO:0010628	positive regulation of gene expression	8	2	0.82	0.19499
170	GO:0031325	positive regulation of cellular metaboli...	8	2	0.82	0.19499
171	GO:0046395	carboxylic acid catabolic process	8	2	0.82	0.19499
172	GO:0051173	positive regulation of nitrogen compound...	8	2	0.82	0.19499
173	GO:0000302	response to reactive oxygen species	2	1	0.21	0.19544
174	GO:0000920	septum digestion after cytokinesis	2	1	0.21	0.19544
175	GO:0001505	regulation of neurotransmitter levels	2	1	0.21	0.19544
176	GO:0006026	aminoglycan catabolic process	2	1	0.21	0.19544
177	GO:0006030	chitin metabolic process	2	1	0.21	0.19544
178	GO:0006032	chitin catabolic process	2	1	0.21	0.19544
179	GO:0006378	mRNA polyadenylation	2	1	0.21	0.19544
180	GO:0006397	mRNA processing	2	1	0.21	0.19544
181	GO:0006522	alanine metabolic process	2	1	0.21	0.19544
182	GO:0006544	glycine metabolic process	2	1	0.21	0.19544
183	GO:0006857	oligopeptide transport	2	1	0.21	0.19544
184	GO:0007267	cell-cell signaling	2	1	0.21	0.19544
185	GO:0009061	anaerobic respiration	2	1	0.21	0.19544
186	GO:0009071	serine family amino acid catabolic proce...	2	1	0.21	0.19544
187	GO:0009078	pyruvate family amino acid metabolic pro...	2	1	0.21	0.19544
188	GO:0019284	L-methionine salvage from S-adenosylmeth...	2	1	0.21	0.19544
189	GO:0019299	rhamnose metabolic process	2	1	0.21	0.19544
190	GO:0019301	rhamnose catabolic process	2	1	0.21	0.19544
191	GO:0019321	pentose metabolic process	2	1	0.21	0.19544
192	GO:0022611	dormancy process	2	1	0.21	0.19544
193	GO:0031124	mRNA 3'-end processing	2	1	0.21	0.19544
194	GO:0032069	regulation of nuclease activity	2	1	0.21	0.19544
195	GO:0032074	negative regulation of nuclease activity	2	1	0.21	0.19544
196	GO:0033353	S-adenosylmethionine cycle	2	1	0.21	0.19544
197	GO:0034311	diol metabolic process	2	1	0.21	0.19544
198	GO:0035672	oligopeptide transmembrane transport	2	1	0.21	0.19544
199	GO:0042133	neurotransmitter metabolic process	2	1	0.21	0.19544
200	GO:0042844	glycol metabolic process	2	1	0.21	0.19544
201	GO:0043102	amino acid salvage	2	1	0.21	0.19544
202	GO:0043631	RNA polyadenylation	2	1	0.21	0.19544
203	GO:0045087	innate immune response	2	1	0.21	0.19544
204	GO:0045088	regulation of innate immune response	2	1	0.21	0.19544
205	GO:0046164	alcohol catabolic process	2	1	0.21	0.19544
206	GO:0046439	L-cysteine metabolic process	2	1	0.21	0.19544
207	GO:0046498	S-adenosylhomocysteine metabolic process	2	1	0.21	0.19544
208	GO:0046500	S-adenosylmethionine metabolic process	2	1	0.21	0.19544
209	GO:0051143	propanediol metabolic process	2	1	0.21	0.19544
210	GO:0051205	protein insertion into membrane	2	1	0.21	0.19544
211	GO:0051409	response to nitrosative stress	2	1	0.21	0.19544
212	GO:0051668	localization within membrane	2	1	0.21	0.19544
213	GO:0052031	modulation by symbiont of host defense r...	2	1	0.21	0.19544
214	GO:0052255	modulation by organism of defense respon...	2	1	0.21	0.19544
215	GO:0052552	modulation by organism of immune respons...	2	1	0.21	0.19544
216	GO:0052553	modulation by symbiont of host immune re...	2	1	0.21	0.19544
217	GO:0061024	membrane organization	2	1	0.21	0.19544
218	GO:0071241	cellular response to inorganic substance	2	1	0.21	0.19544
219	GO:0071248	cellular response to metal ion	2	1	0.21	0.19544
220	GO:0071265	L-methionine biosynthetic process	2	1	0.21	0.19544
221	GO:0071267	L-methionine salvage	2	1	0.21	0.19544
222	GO:1901616	organic hydroxy compound catabolic proce...	2	1	0.21	0.19544
223	GO:1901701	cellular response to oxygen-containing c...	2	1	0.21	0.19544
224	GO:0005975	carbohydrate metabolic process	23	4	2.37	0.20393
225	GO:0008152	metabolic process	517	56	53.22	0.20411
226	GO:0007059	chromosome segregation	9	2	0.93	0.23481
227	GO:0009401	phosphoenolpyruvate-dependent sugar phos...	9	2	0.93	0.23481
228	GO:0016054	organic acid catabolic process	9	2	0.93	0.23481
229	GO:0034219	carbohydrate transmembrane transport	9	2	0.93	0.23481
230	GO:0046677	response to antibiotic	9	2	0.93	0.23481
231	GO:0050790	regulation of catalytic activity	9	2	0.93	0.23481
232	GO:0052173	response to defenses of other organism i...	9	2	0.93	0.23481
233	GO:0052200	response to host defenses	9	2	0.93	0.23481
234	GO:0052564	response to immune response of other org...	9	2	0.93	0.23481
235	GO:0052572	response to host immune response	9	2	0.93	0.23481
236	GO:0065009	regulation of molecular function	9	2	0.93	0.23481
237	GO:0044403	symbiont process	17	3	1.75	0.25061
238	GO:0046034	ATP metabolic process	68	9	7	0.25435
239	GO:0006950	response to stress	87	11	8.96	0.27043
240	GO:0023052	signaling	10	2	1.03	0.27507
241	GO:0048522	positive regulation of cellular process	10	2	1.03	0.27507
242	GO:0075136	response to host	10	2	1.03	0.27507
243	GO:0002376	immune system process	3	1	0.31	0.27853
244	GO:0002682	regulation of immune system process	3	1	0.31	0.27853
245	GO:0006534	cysteine metabolic process	3	1	0.31	0.27853
246	GO:0006555	methionine metabolic process	3	1	0.31	0.27853
247	GO:0006955	immune response	3	1	0.31	0.27853
248	GO:0009070	serine family amino acid biosynthetic pr...	3	1	0.31	0.27853
249	GO:0009086	methionine biosynthetic process	3	1	0.31	0.27853
250	GO:0009268	response to pH	3	1	0.31	0.27853
251	GO:0016226	iron-sulfur cluster assembly	3	1	0.31	0.27853
252	GO:0023014	signal transduction by protein phosphory...	3	1	0.31	0.27853
253	GO:0030004	cellular monovalent inorganic cation hom...	3	1	0.31	0.27853
254	GO:0030154	cell differentiation	3	1	0.31	0.27853
255	GO:0030435	sporulation resulting in formation of a ...	3	1	0.31	0.27853
256	GO:0030641	regulation of cellular pH	3	1	0.31	0.27853
257	GO:0031123	RNA 3'-end processing	3	1	0.31	0.27853
258	GO:0031163	metallo-sulfur cluster assembly	3	1	0.31	0.27853
259	GO:0031347	regulation of defense response	3	1	0.31	0.27853
260	GO:0043085	positive regulation of catalytic activit...	3	1	0.31	0.27853
261	GO:0044003	modification by symbiont of host morphol...	3	1	0.31	0.27853
262	GO:0044093	positive regulation of molecular functio...	3	1	0.31	0.27853
263	GO:0045852	pH elevation	3	1	0.31	0.27853
264	GO:0048646	anatomical structure formation involved ...	3	1	0.31	0.27853
265	GO:0050776	regulation of immune response	3	1	0.31	0.27853
266	GO:0051453	regulation of intracellular pH	3	1	0.31	0.27853
267	GO:0051454	intracellular pH elevation	3	1	0.31	0.27853
268	GO:0071236	cellular response to antibiotic	3	1	0.31	0.27853
269	GO:0098813	nuclear chromosome segregation	3	1	0.31	0.27853
270	GO:1901071	glucosamine-containing compound metaboli...	3	1	0.31	0.27853
271	GO:1901072	glucosamine-containing compound cataboli...	3	1	0.31	0.27853
272	GO:0016052	carbohydrate catabolic process	18	3	1.85	0.28002
273	GO:0009126	purine nucleoside monophosphate metaboli...	71	9	7.31	0.29933
274	GO:0009167	purine ribonucleoside monophosphate meta...	71	9	7.31	0.29933
275	GO:0009117	nucleotide metabolic process	126	15	12.97	0.30087
276	GO:0055086	nucleobase-containing small molecule met...	136	16	14	0.30935
277	GO:0006753	nucleoside phosphate metabolic process	127	15	13.07	0.31299
278	GO:0005996	monosaccharide metabolic process	11	2	1.13	0.31527
279	GO:0008643	carbohydrate transport	11	2	1.13	0.31527
280	GO:0009607	response to biotic stimulus	11	2	1.13	0.31527
281	GO:0019318	hexose metabolic process	11	2	1.13	0.31527
282	GO:0019320	hexose catabolic process	11	2	1.13	0.31527
283	GO:0033013	tetrapyrrole metabolic process	11	2	1.13	0.31527
284	GO:0033014	tetrapyrrole biosynthetic process	11	2	1.13	0.31527
285	GO:0043207	response to external biotic stimulus	11	2	1.13	0.31527
286	GO:0044036	cell wall macromolecule metabolic proces...	11	2	1.13	0.31527
287	GO:0046365	monosaccharide catabolic process	11	2	1.13	0.31527
288	GO:0051707	response to other organism	11	2	1.13	0.31527
289	GO:0009161	ribonucleoside monophosphate metabolic p...	73	9	7.51	0.33047
290	GO:0032259	methylation	20	3	2.06	0.33964
291	GO:0048519	negative regulation of biological proces...	20	3	2.06	0.33964
292	GO:0050794	regulation of cellular process	56	7	5.76	0.3508
293	GO:0000096	sulfur amino acid metabolic process	4	1	0.41	0.35317
294	GO:0000097	sulfur amino acid biosynthetic process	4	1	0.41	0.35317
295	GO:0002097	tRNA wobble base modification	4	1	0.41	0.35317
296	GO:0005976	polysaccharide metabolic process	4	1	0.41	0.35317
297	GO:0006563	L-serine metabolic process	4	1	0.41	0.35317
298	GO:0006873	cellular ion homeostasis	4	1	0.41	0.35317
299	GO:0006885	regulation of pH	4	1	0.41	0.35317
300	GO:0009262	deoxyribonucleotide metabolic process	4	1	0.41	0.35317
301	GO:0009263	deoxyribonucleotide biosynthetic process	4	1	0.41	0.35317
302	GO:0009265	2'-deoxyribonucleotide biosynthetic proc...	4	1	0.41	0.35317
303	GO:0009394	2'-deoxyribonucleotide metabolic process	4	1	0.41	0.35317
304	GO:0009651	response to salt stress	4	1	0.41	0.35317
305	GO:0009653	anatomical structure morphogenesis	4	1	0.41	0.35317
306	GO:0019692	deoxyribose phosphate metabolic process	4	1	0.41	0.35317
307	GO:0020012	evasion or tolerance of host immune resp...	4	1	0.41	0.35317
308	GO:0030003	cellular cation homeostasis	4	1	0.41	0.35317
309	GO:0030682	evasion or tolerance of host defense res...	4	1	0.41	0.35317
310	GO:0044415	evasion or tolerance of host defenses	4	1	0.41	0.35317
311	GO:0046385	deoxyribose phosphate biosynthetic proce...	4	1	0.41	0.35317
312	GO:0048869	cellular developmental process	4	1	0.41	0.35317
313	GO:0051336	regulation of hydrolase activity	4	1	0.41	0.35317
314	GO:0051346	negative regulation of hydrolase activit...	4	1	0.41	0.35317
315	GO:0051805	evasion or tolerance of immune response ...	4	1	0.41	0.35317
316	GO:0051807	evasion or tolerance of defense response...	4	1	0.41	0.35317
317	GO:0051834	evasion or tolerance of defenses of othe...	4	1	0.41	0.35317
318	GO:0055067	monovalent inorganic cation homeostasis	4	1	0.41	0.35317
319	GO:1901700	response to oxygen-containing compound	4	1	0.41	0.35317
320	GO:0006022	aminoglycan metabolic process	12	2	1.24	0.35501
321	GO:0015833	peptide transport	12	2	1.24	0.35501
322	GO:0032502	developmental process	12	2	1.24	0.35501
323	GO:0042886	amide transport	12	2	1.24	0.35501
324	GO:0009123	nucleoside monophosphate metabolic proce...	75	9	7.72	0.36226
325	GO:0071554	cell wall organization or biogenesis	13	2	1.34	0.39394
326	GO:0032774	RNA biosynthetic process	40	5	4.12	0.39527
327	GO:0042221	response to chemical	40	5	4.12	0.39527
328	GO:0044419	interspecies interaction between organis...	22	3	2.26	0.3991
329	GO:0050896	response to stimulus	115	13	11.84	0.40055
330	GO:0050789	regulation of biological process	69	8	7.1	0.41719
331	GO:0000160	phosphorelay signal transduction system	5	1	0.51	0.42019
332	GO:0006096	glycolytic process	5	1	0.51	0.42019
333	GO:0006220	pyrimidine nucleotide metabolic process	5	1	0.51	0.42019
334	GO:0006757	ATP generation from ADP	5	1	0.51	0.42019
335	GO:0009235	cobalamin metabolic process	5	1	0.51	0.42019
336	GO:0009236	cobalamin biosynthetic process	5	1	0.51	0.42019
337	GO:0010038	response to metal ion	5	1	0.51	0.42019
338	GO:0016071	mRNA metabolic process	5	1	0.51	0.42019
339	GO:0017148	negative regulation of translation	5	1	0.51	0.42019
340	GO:0032269	negative regulation of cellular protein ...	5	1	0.51	0.42019
341	GO:0034249	negative regulation of cellular amide me...	5	1	0.51	0.42019
342	GO:0035556	intracellular signal transduction	5	1	0.51	0.42019
343	GO:0042866	pyruvate biosynthetic process	5	1	0.51	0.42019
344	GO:0044275	cellular carbohydrate catabolic process	5	1	0.51	0.42019
345	GO:0045893	positive regulation of transcription, DN...	5	1	0.51	0.42019
346	GO:0046348	amino sugar catabolic process	5	1	0.51	0.42019
347	GO:0046777	protein autophosphorylation	5	1	0.51	0.42019
348	GO:0051248	negative regulation of protein metabolic...	5	1	0.51	0.42019
349	GO:0072657	protein localization to membrane	5	1	0.51	0.42019
350	GO:0080134	regulation of response to stress	5	1	0.51	0.42019
351	GO:0090150	establishment of protein localization to...	5	1	0.51	0.42019
352	GO:1902680	positive regulation of RNA biosynthetic ...	5	1	0.51	0.42019
353	GO:1903508	positive regulation of nucleic acid-temp...	5	1	0.51	0.42019
354	GO:0051701	interaction with host	14	2	1.44	0.43183
355	GO:0044281	small molecule metabolic process	243	26	25.01	0.44468
356	GO:0071702	organic substance transport	33	4	3.4	0.44752
357	GO:0006725	cellular aromatic compound metabolic pro...	282	30	29.03	0.449
358	GO:0042278	purine nucleoside metabolic process	90	10	9.26	0.45087
359	GO:0046128	purine ribonucleoside metabolic process	90	10	9.26	0.45087
360	GO:0018130	heterocycle biosynthetic process	187	20	19.25	0.46533
361	GO:0048518	positive regulation of biological proces...	15	2	1.54	0.46847
362	GO:0051172	negative regulation of nitrogen compound...	15	2	1.54	0.46847
363	GO:1901362	organic cyclic compound biosynthetic pro...	188	20	19.35	0.47721
364	GO:0006778	porphyrin-containing compound metabolic ...	6	1	0.62	0.48037
365	GO:0006779	porphyrin-containing compound biosynthet...	6	1	0.62	0.48037
366	GO:0010035	response to inorganic substance	6	1	0.62	0.48037
367	GO:0032506	cytokinetic process	6	1	0.62	0.48037
368	GO:0043086	negative regulation of catalytic activit...	6	1	0.62	0.48037
369	GO:0043934	sporulation	6	1	0.62	0.48037
370	GO:0044092	negative regulation of molecular functio...	6	1	0.62	0.48037
371	GO:0048856	anatomical structure development	6	1	0.62	0.48037
372	GO:0050801	ion homeostasis	6	1	0.62	0.48037
373	GO:0055080	cation homeostasis	6	1	0.62	0.48037
374	GO:0098771	inorganic ion homeostasis	6	1	0.62	0.48037
375	GO:0051171	regulation of nitrogen compound metaboli...	44	5	4.53	0.48206
376	GO:0080090	regulation of primary metabolic process	44	5	4.53	0.48206
377	GO:0051704	multi-organism process	25	3	2.57	0.48538
378	GO:0010556	regulation of macromolecule biosynthetic...	35	4	3.6	0.49566
379	GO:2000112	regulation of cellular macromolecule bio...	35	4	3.6	0.49566
380	GO:0006974	cellular response to DNA damage stimulus	45	5	4.63	0.50323
381	GO:0006790	sulfur compound metabolic process	16	2	1.65	0.50372
382	GO:0031324	negative regulation of cellular metaboli...	16	2	1.65	0.50372
383	GO:0048523	negative regulation of cellular process	16	2	1.65	0.50372
384	GO:0046483	heterocycle metabolic process	288	30	29.65	0.51478
385	GO:0019219	regulation of nucleobase-containing comp...	36	4	3.71	0.51912
386	GO:0031323	regulation of cellular metabolic process	46	5	4.74	0.52408
387	GO:0060255	regulation of macromolecule metabolic pr...	46	5	4.74	0.52408
388	GO:0009119	ribonucleoside metabolic process	95	10	9.78	0.52738
389	GO:0006040	amino sugar metabolic process	7	1	0.72	0.53439
390	GO:0006165	nucleoside diphosphate phosphorylation	7	1	0.72	0.53439
391	GO:0009135	purine nucleoside diphosphate metabolic ...	7	1	0.72	0.53439
392	GO:0009179	purine ribonucleoside diphosphate metabo...	7	1	0.72	0.53439
393	GO:0009185	ribonucleoside diphosphate metabolic pro...	7	1	0.72	0.53439
394	GO:0009405	pathogenesis	7	1	0.72	0.53439
395	GO:0044764	multi-organism cellular process	7	1	0.72	0.53439
396	GO:0045935	positive regulation of nucleobase-contai...	7	1	0.72	0.53439
397	GO:0046031	ADP metabolic process	7	1	0.72	0.53439
398	GO:0048583	regulation of response to stimulus	7	1	0.72	0.53439
399	GO:0051254	positive regulation of RNA metabolic pro...	7	1	0.72	0.53439
400	GO:1901360	organic cyclic compound metabolic proces...	290	30	29.85	0.53668
401	GO:0007049	cell cycle	17	2	1.75	0.53747
402	GO:0010605	negative regulation of macromolecule met...	17	2	1.75	0.53747
403	GO:0022402	cell cycle process	17	2	1.75	0.53747
404	GO:0009116	nucleoside metabolic process	97	10	9.99	0.55721
405	GO:1901657	glycosyl compound metabolic process	97	10	9.99	0.55721
406	GO:0009889	regulation of biosynthetic process	38	4	3.91	0.56452
407	GO:0031326	regulation of cellular biosynthetic proc...	38	4	3.91	0.56452
408	GO:0055085	transmembrane transport	58	6	5.97	0.56556
409	GO:0006355	regulation of transcription, DNA-templat...	28	3	2.88	0.56563
410	GO:1903506	regulation of nucleic acid-templated tra...	28	3	2.88	0.56563
411	GO:2001141	regulation of RNA biosynthetic process	28	3	2.88	0.56563
412	GO:0071705	nitrogen compound transport	18	2	1.85	0.56965
413	GO:0006006	glucose metabolic process	8	1	0.82	0.58287
414	GO:0006007	glucose catabolic process	8	1	0.82	0.58287
415	GO:0006417	regulation of translation	8	1	0.82	0.58287
416	GO:0006970	response to osmotic stress	8	1	0.82	0.58287
417	GO:0007165	signal transduction	8	1	0.82	0.58287
418	GO:0009057	macromolecule catabolic process	8	1	0.82	0.58287
419	GO:0009067	aspartate family amino acid biosynthetic...	8	1	0.82	0.58287
420	GO:0010608	posttranscriptional regulation of gene e...	8	1	0.82	0.58287
421	GO:0022414	reproductive process	8	1	0.82	0.58287
422	GO:0032268	regulation of cellular protein metabolic...	8	1	0.82	0.58287
423	GO:0034248	regulation of cellular amide metabolic p...	8	1	0.82	0.58287
424	GO:0034613	cellular protein localization	8	1	0.82	0.58287
425	GO:0043094	cellular metabolic compound salvage	8	1	0.82	0.58287
426	GO:0051246	regulation of protein metabolic process	8	1	0.82	0.58287
427	GO:0070727	cellular macromolecule localization	8	1	0.82	0.58287
428	GO:0072527	pyrimidine-containing compound metabolic...	8	1	0.82	0.58287
429	GO:0044248	cellular catabolic process	109	11	11.22	0.58776
430	GO:0007154	cell communication	19	2	1.96	0.60022
431	GO:0009892	negative regulation of metabolic process	19	2	1.96	0.60022
432	GO:1901564	organonitrogen compound metabolic proces...	296	30	30.47	0.60141
433	GO:0009987	cellular process	498	51	51.26	0.61315
434	GO:0009056	catabolic process	121	12	12.46	0.61574
435	GO:0006023	aminoglycan biosynthetic process	9	1	0.93	0.62638
436	GO:0006024	glycosaminoglycan biosynthetic process	9	1	0.93	0.62638
437	GO:0006468	protein phosphorylation	9	1	0.93	0.62638
438	GO:0006575	cellular modified amino acid metabolic p...	9	1	0.93	0.62638
439	GO:0009132	nucleoside diphosphate metabolic process	9	1	0.93	0.62638
440	GO:0009252	peptidoglycan biosynthetic process	9	1	0.93	0.62638
441	GO:0016311	dephosphorylation	9	1	0.93	0.62638
442	GO:0044262	cellular carbohydrate metabolic process	9	1	0.93	0.62638
443	GO:0046939	nucleotide phosphorylation	9	1	0.93	0.62638
444	GO:0006810	transport	82	8	8.44	0.63048
445	GO:0051234	establishment of localization	82	8	8.44	0.63048
446	GO:0051252	regulation of RNA metabolic process	31	3	3.19	0.63807
447	GO:0010468	regulation of gene expression	42	4	4.32	0.6481
448	GO:0006281	DNA repair	32	3	3.29	0.66032
449	GO:0006351	transcription, DNA-templated	32	3	3.29	0.66032
450	GO:0097659	nucleic acid-templated transcription	32	3	3.29	0.66032
451	GO:0000270	peptidoglycan metabolic process	10	1	1.03	0.66542
452	GO:0006090	pyruvate metabolic process	10	1	1.03	0.66542
453	GO:0008104	protein localization	10	1	1.03	0.66542
454	GO:0015031	protein transport	10	1	1.03	0.66542
455	GO:0030203	glycosaminoglycan metabolic process	10	1	1.03	0.66542
456	GO:0044038	cell wall macromolecule biosynthetic pro...	10	1	1.03	0.66542
457	GO:0045184	establishment of protein localization	10	1	1.03	0.66542
458	GO:0045934	negative regulation of nucleobase-contai...	10	1	1.03	0.66542
459	GO:0051641	cellular localization	10	1	1.03	0.66542
460	GO:0070589	cellular component macromolecule biosynt...	10	1	1.03	0.66542
461	GO:0044282	small molecule catabolic process	95	9	9.78	0.6709
462	GO:0019222	regulation of metabolic process	54	5	5.56	0.67545
463	GO:1901605	alpha-amino acid metabolic process	44	4	4.53	0.68586
464	GO:0006139	nucleobase-containing compound metabolic...	256	25	26.35	0.68964
465	GO:0000003	reproduction	11	1	1.13	0.70043
466	GO:0006754	ATP biosynthetic process	11	1	1.13	0.70043
467	GO:0009145	purine nucleoside triphosphate biosynthe...	11	1	1.13	0.70043
468	GO:0009206	purine ribonucleoside triphosphate biosy...	11	1	1.13	0.70043
469	GO:0009890	negative regulation of biosynthetic proc...	11	1	1.13	0.70043
470	GO:0010558	negative regulation of macromolecule bio...	11	1	1.13	0.70043
471	GO:0019359	nicotinamide nucleotide biosynthetic pro...	11	1	1.13	0.70043
472	GO:0019363	pyridine nucleotide biosynthetic process	11	1	1.13	0.70043
473	GO:0022618	ribonucleoprotein complex assembly	11	1	1.13	0.70043
474	GO:0031327	negative regulation of cellular biosynth...	11	1	1.13	0.70043
475	GO:2000113	negative regulation of cellular macromol...	11	1	1.13	0.70043
476	GO:0044237	cellular metabolic process	440	44	45.29	0.70639
477	GO:0006400	tRNA modification	12	1	1.24	0.73183
478	GO:0009142	nucleoside triphosphate biosynthetic pro...	12	1	1.24	0.73183
479	GO:0009201	ribonucleoside triphosphate biosynthetic...	12	1	1.24	0.73183
480	GO:0009273	peptidoglycan-based cell wall biogenesis	12	1	1.24	0.73183
481	GO:0009408	response to heat	12	1	1.24	0.73183
482	GO:0033036	macromolecule localization	12	1	1.24	0.73183
483	GO:0042546	cell wall biogenesis	12	1	1.24	0.73183
484	GO:0044272	sulfur compound biosynthetic process	12	1	1.24	0.73183
485	GO:0071826	ribonucleoprotein complex subunit organi...	12	1	1.24	0.73183
486	GO:0006261	DNA-dependent DNA replication	13	1	1.34	0.75999
487	GO:0008033	tRNA processing	13	1	1.34	0.75999
488	GO:0010629	negative regulation of gene expression	13	1	1.34	0.75999
489	GO:0006520	cellular amino acid metabolic process	60	5	6.18	0.76659
490	GO:0009605	response to external stimulus	26	2	2.68	0.77007
491	GO:0000910	cytokinesis	14	1	1.44	0.78523
492	GO:0009066	aspartate family amino acid metabolic pr...	14	1	1.44	0.78523
493	GO:0019362	pyridine nucleotide metabolic process	14	1	1.44	0.78523
494	GO:0034622	cellular protein-containing complex asse...	14	1	1.44	0.78523
495	GO:0046496	nicotinamide nucleotide metabolic proces...	14	1	1.44	0.78523
496	GO:0051301	cell division	14	1	1.44	0.78523
497	GO:0009127	purine nucleoside monophosphate biosynth...	15	1	1.54	0.80786
498	GO:0009168	purine ribonucleoside monophosphate bios...	15	1	1.54	0.80786
499	GO:1901575	organic substance catabolic process	118	10	12.15	0.81247
500	GO:0006464	cellular protein modification process	16	1	1.65	0.82814
501	GO:0009156	ribonucleoside monophosphate biosyntheti...	16	1	1.65	0.82814
502	GO:0036211	protein modification process	16	1	1.65	0.82814
503	GO:0043412	macromolecule modification	42	3	4.32	0.83078
504	GO:0034641	cellular nitrogen compound metabolic pro...	341	32	35.1	0.83275
505	GO:0051179	localization	99	8	10.19	0.83431
506	GO:1901565	organonitrogen compound catabolic proces...	89	7	9.16	0.84285
507	GO:0006508	proteolysis	17	1	1.75	0.8463
508	GO:0016043	cellular component organization	67	5	6.9	0.84753
509	GO:0009628	response to abiotic stimulus	31	2	3.19	0.85
510	GO:1901607	alpha-amino acid biosynthetic process	31	2	3.19	0.85
511	GO:0044267	cellular protein metabolic process	101	8	10.4	0.85136
512	GO:0006260	DNA replication	18	1	1.85	0.86258
513	GO:0009124	nucleoside monophosphate biosynthetic pr...	18	1	1.85	0.86258
514	GO:0009266	response to temperature stimulus	18	1	1.85	0.86258
515	GO:1901566	organonitrogen compound biosynthetic pro...	177	15	18.22	0.86334
516	GO:0019438	aromatic compound biosynthetic process	178	15	18.32	0.86969
517	GO:0008652	cellular amino acid biosynthetic process	33	2	3.4	0.87433
518	GO:0006733	oxidoreduction coenzyme metabolic proces...	19	1	1.96	0.87715
519	GO:0072330	monocarboxylic acid biosynthetic process	19	1	1.96	0.87715
520	GO:1901137	carbohydrate derivative biosynthetic pro...	47	3	4.84	0.88482
521	GO:0019538	protein metabolic process	117	9	12.04	0.88768
522	GO:0009128	purine nucleoside monophosphate cataboli...	60	4	6.18	0.89008
523	GO:0009169	purine ribonucleoside monophosphate cata...	60	4	6.18	0.89008
524	GO:0009158	ribonucleoside monophosphate catabolic p...	61	4	6.28	0.89782
525	GO:0006807	nitrogen compound metabolic process	399	37	41.07	0.8982
526	GO:0006259	DNA metabolic process	49	3	5.04	0.90182
527	GO:0009125	nucleoside monophosphate catabolic proce...	62	4	6.38	0.90509
528	GO:0016070	RNA metabolic process	98	7	10.09	0.90839
529	GO:0006396	RNA processing	38	2	3.91	0.92032
530	GO:0071840	cellular component organization or bioge...	101	7	10.4	0.92444
531	GO:0016053	organic acid biosynthetic process	53	3	5.46	0.92932
532	GO:0046394	carboxylic acid biosynthetic process	53	3	5.46	0.92932
533	GO:0009152	purine ribonucleotide biosynthetic proce...	24	1	2.47	0.93008
534	GO:0019752	carboxylic acid metabolic process	92	6	9.47	0.93723
535	GO:0006164	purine nucleotide biosynthetic process	25	1	2.57	0.93757
536	GO:0009451	RNA modification	25	1	2.57	0.93757
537	GO:0006996	organelle organization	26	1	2.68	0.94427
538	GO:0034220	ion transmembrane transport	26	1	2.68	0.94427
539	GO:0009165	nucleotide biosynthetic process	42	2	4.32	0.94532
540	GO:0022607	cellular component assembly	42	2	4.32	0.94532
541	GO:1901293	nucleoside phosphate biosynthetic proces...	42	2	4.32	0.94532
542	GO:0043436	oxoacid metabolic process	94	6	9.68	0.94549
543	GO:0009166	nucleotide catabolic process	82	5	8.44	0.94627
544	GO:1901136	carbohydrate derivative catabolic proces...	82	5	8.44	0.94627
545	GO:0006082	organic acid metabolic process	95	6	9.78	0.94926
546	GO:0046434	organophosphate catabolic process	83	5	8.54	0.95016
547	GO:1901292	nucleoside phosphate catabolic process	83	5	8.54	0.95016
548	GO:0009260	ribonucleotide biosynthetic process	27	1	2.78	0.95026
549	GO:0046390	ribose phosphate biosynthetic process	27	1	2.78	0.95026
550	GO:0072522	purine-containing compound biosynthetic ...	27	1	2.78	0.95026
551	GO:0043170	macromolecule metabolic process	248	20	25.53	0.95039
552	GO:0006399	tRNA metabolic process	28	1	2.88	0.95562
553	GO:0006152	purine nucleoside catabolic process	72	4	7.41	0.9564
554	GO:0009146	purine nucleoside triphosphate catabolic...	72	4	7.41	0.9564
555	GO:0009203	ribonucleoside triphosphate catabolic pr...	72	4	7.41	0.9564
556	GO:0009207	purine ribonucleoside triphosphate catab...	72	4	7.41	0.9564
557	GO:0046130	purine ribonucleoside catabolic process	72	4	7.41	0.9564
558	GO:0044260	cellular macromolecule metabolic process	230	18	23.68	0.95712
559	GO:0071704	organic substance metabolic process	450	41	46.32	0.95765
560	GO:0009143	nucleoside triphosphate catabolic proces...	73	4	7.51	0.95982
561	GO:0009154	purine ribonucleotide catabolic process	73	4	7.51	0.95982
562	GO:0009164	nucleoside catabolic process	73	4	7.51	0.95982
563	GO:0034656	nucleobase-containing small molecule cat...	73	4	7.51	0.95982
564	GO:0042454	ribonucleoside catabolic process	73	4	7.51	0.95982
565	GO:1901658	glycosyl compound catabolic process	73	4	7.51	0.95982
566	GO:0009261	ribonucleotide catabolic process	74	4	7.62	0.96299
567	GO:0006195	purine nucleotide catabolic process	75	4	7.72	0.96593
568	GO:0006811	ion transport	31	1	3.19	0.96851
569	GO:0032787	monocarboxylic acid metabolic process	31	1	3.19	0.96851
570	GO:0072523	purine-containing compound catabolic pro...	76	4	7.82	0.96866
571	GO:0034655	nucleobase-containing compound catabolic...	89	5	9.16	0.9687
572	GO:0019439	aromatic compound catabolic process	90	5	9.26	0.9711
573	GO:0009059	macromolecule biosynthetic process	140	9	14.41	0.97421
574	GO:0034470	ncRNA processing	33	1	3.4	0.97497
575	GO:0065003	protein-containing complex assembly	33	1	3.4	0.97497
576	GO:0044270	cellular nitrogen compound catabolic pro...	92	5	9.47	0.97541
577	GO:0046700	heterocycle catabolic process	92	5	9.47	0.97541
578	GO:0090304	nucleic acid metabolic process	141	9	14.51	0.97599
579	GO:0034654	nucleobase-containing compound biosynthe...	153	10	15.75	0.97676
580	GO:1901361	organic cyclic compound catabolic proces...	93	5	9.57	0.97734
581	GO:0034404	nucleobase-containing small molecule bio...	95	5	9.78	0.98079
582	GO:0022613	ribonucleoprotein complex biogenesis	36	1	3.71	0.9823
583	GO:0009058	biosynthetic process	326	26	33.56	0.98416
584	GO:0044283	small molecule biosynthetic process	163	10	16.78	0.98886
585	GO:0043933	protein-containing complex subunit organ...	41	1	4.22	0.9901
586	GO:0044249	cellular biosynthetic process	323	25	33.25	0.9902
587	GO:1901576	organic substance biosynthetic process	323	25	33.25	0.9902
588	GO:0044085	cellular component biogenesis	76	3	7.82	0.99125
589	GO:0044238	primary metabolic process	409	34	42.1	0.99146
590	GO:0006518	peptide metabolic process	77	3	7.93	0.99206
591	GO:0044271	cellular nitrogen compound biosynthetic ...	246	17	25.32	0.99272
592	GO:0034645	cellular macromolecule biosynthetic proc...	136	7	14	0.99475
593	GO:0034660	ncRNA metabolic process	48	1	4.94	0.99565
594	GO:0043603	cellular amide metabolic process	86	3	8.85	0.99677
595	GO:0006412	translation	74	2	7.62	0.998
596	GO:0043043	peptide biosynthetic process	76	2	7.82	0.9984
597	GO:0040007	growth	162	8	16.68	0.99841
598	GO:0043604	amide biosynthetic process	81	2	8.34	0.99908
599	GO:0010467	gene expression	144	6	14.82	0.99926
600	GO:0008150	biological_process	612	63	63	1
601	GO:0000002	mitochondrial genome maintenance	1	0	0.1	1
602	GO:0000018	regulation of DNA recombination	2	0	0.21	1
603	GO:0000027	ribosomal large subunit assembly	4	0	0.41	1
604	GO:0000028	ribosomal small subunit assembly	5	0	0.51	1
605	GO:0000041	transition metal ion transport	4	0	0.41	1
606	GO:0000101	sulfur amino acid transport	1	0	0.1	1
607	GO:0000105	histidine biosynthetic process	5	0	0.51	1
608	GO:0000154	rRNA modification	14	0	1.44	1
609	GO:0000184	nuclear-transcribed mRNA catabolic proce...	1	0	0.1	1
610	GO:0000255	allantoin metabolic process	2	0	0.21	1
611	GO:0000256	allantoin catabolic process	2	0	0.21	1
612	GO:0000271	polysaccharide biosynthetic process	3	0	0.31	1
613	GO:0000278	mitotic cell cycle	4	0	0.41	1
614	GO:0000281	mitotic cytokinesis	4	0	0.41	1
615	GO:0000372	Group I intron splicing	1	0	0.1	1
616	GO:0000375	RNA splicing, via transesterification re...	1	0	0.1	1
617	GO:0000376	RNA splicing, via transesterification re...	1	0	0.1	1
618	GO:0000413	protein peptidyl-prolyl isomerization	1	0	0.1	1
619	GO:0000451	rRNA 2'-O-methylation	1	0	0.1	1
620	GO:0000453	enzyme-directed rRNA 2'-O-methylation	1	0	0.1	1
621	GO:0000455	enzyme-directed rRNA pseudouridine synth...	2	0	0.21	1
622	GO:0000715	nucleotide-excision repair, DNA damage r...	1	0	0.1	1
623	GO:0000716	transcription-coupled nucleotide-excisio...	1	0	0.1	1
624	GO:0000724	double-strand break repair via homologou...	2	0	0.21	1
625	GO:0000725	recombinational repair	5	0	0.51	1
626	GO:0000731	DNA synthesis involved in DNA repair	3	0	0.31	1
627	GO:0000819	sister chromatid segregation	2	0	0.21	1
628	GO:0000902	cell morphogenesis	1	0	0.1	1
629	GO:0000917	division septum assembly	4	0	0.41	1
630	GO:0000918	division septum site selection	1	0	0.1	1
631	GO:0000956	nuclear-transcribed mRNA catabolic proce...	1	0	0.1	1
632	GO:0001101	response to acid chemical	1	0	0.1	1
633	GO:0001121	bacterial transcription	1	0	0.1	1
634	GO:0001510	RNA methylation	13	0	1.34	1
635	GO:0001522	pseudouridine synthesis	4	0	0.41	1
636	GO:0001539	cilium or flagellum-dependent cell motil...	18	0	1.85	1
637	GO:0001666	response to hypoxia	4	0	0.41	1
638	GO:0001762	beta-alanine transport	1	0	0.1	1
639	GO:0001887	selenium compound metabolic process	1	0	0.1	1
640	GO:0001897	cytolysis by symbiont of host cells	1	0	0.1	1
641	GO:0001906	cell killing	1	0	0.1	1
642	GO:0001907	killing by symbiont of host cells	1	0	0.1	1
643	GO:0002098	tRNA wobble uridine modification	1	0	0.1	1
644	GO:0002099	tRNA wobble guanine modification	1	0	0.1	1
645	GO:0002101	tRNA wobble cytosine modification	1	0	0.1	1
646	GO:0002119	nematode larval development	2	0	0.21	1
647	GO:0002128	tRNA nucleoside ribose methylation	1	0	0.1	1
648	GO:0002130	wobble position ribose methylation	1	0	0.1	1
649	GO:0002131	wobble position cytosine ribose methylat...	1	0	0.1	1
650	GO:0002132	wobble position uridine ribose methylati...	1	0	0.1	1
651	GO:0002136	tRNA wobble base lysidine biosynthesis	1	0	0.1	1
652	GO:0002143	tRNA wobble position uridine thiolation	1	0	0.1	1
653	GO:0002164	larval development	2	0	0.21	1
654	GO:0002218	activation of innate immune response	1	0	0.1	1
655	GO:0002221	pattern recognition receptor signaling p...	1	0	0.1	1
656	GO:0002224	toll-like receptor signaling pathway	1	0	0.1	1
657	GO:0002237	response to molecule of bacterial origin	1	0	0.1	1
658	GO:0002253	activation of immune response	1	0	0.1	1
659	GO:0002684	positive regulation of immune system pro...	2	0	0.21	1
660	GO:0002755	MyD88-dependent toll-like receptor signa...	1	0	0.1	1
661	GO:0002757	immune response-activating signal transd...	1	0	0.1	1
662	GO:0002758	innate immune response-activating signal...	1	0	0.1	1
663	GO:0002764	immune response-regulating signaling pat...	1	0	0.1	1
664	GO:0002790	peptide secretion	4	0	0.41	1
665	GO:0002791	regulation of peptide secretion	1	0	0.1	1
666	GO:0002943	tRNA dihydrouridine synthesis	1	0	0.1	1
667	GO:0003333	amino acid transmembrane transport	4	0	0.41	1
668	GO:0005984	disaccharide metabolic process	1	0	0.1	1
669	GO:0005991	trehalose metabolic process	1	0	0.1	1
670	GO:0005993	trehalose catabolic process	1	0	0.1	1
671	GO:0006011	UDP-glucose metabolic process	1	0	0.1	1
672	GO:0006012	galactose metabolic process	1	0	0.1	1
673	GO:0006014	D-ribose metabolic process	1	0	0.1	1
674	GO:0006044	N-acetylglucosamine metabolic process	1	0	0.1	1
675	GO:0006046	N-acetylglucosamine catabolic process	1	0	0.1	1
676	GO:0006047	UDP-N-acetylglucosamine metabolic proces...	2	0	0.21	1
677	GO:0006048	UDP-N-acetylglucosamine biosynthetic pro...	2	0	0.21	1
678	GO:0006054	N-acetylneuraminate metabolic process	1	0	0.1	1
679	GO:0006094	gluconeogenesis	2	0	0.21	1
680	GO:0006098	pentose-phosphate shunt	3	0	0.31	1
681	GO:0006105	succinate metabolic process	1	0	0.1	1
682	GO:0006113	fermentation	1	0	0.1	1
683	GO:0006140	regulation of nucleotide metabolic proce...	2	0	0.21	1
684	GO:0006144	purine nucleobase metabolic process	3	0	0.31	1
685	GO:0006145	purine nucleobase catabolic process	1	0	0.1	1
686	GO:0006146	adenine catabolic process	1	0	0.1	1
687	GO:0006166	purine ribonucleoside salvage	1	0	0.1	1
688	GO:0006167	AMP biosynthetic process	2	0	0.21	1
689	GO:0006168	adenine salvage	1	0	0.1	1
690	GO:0006172	ADP biosynthetic process	2	0	0.21	1
691	GO:0006177	GMP biosynthetic process	1	0	0.1	1
692	GO:0006204	IMP catabolic process	1	0	0.1	1
693	GO:0006206	pyrimidine nucleobase metabolic process	2	0	0.21	1
694	GO:0006207	'de novo' pyrimidine nucleobase biosynth...	1	0	0.1	1
695	GO:0006213	pyrimidine nucleoside metabolic process	3	0	0.31	1
696	GO:0006216	cytidine catabolic process	1	0	0.1	1
697	GO:0006221	pyrimidine nucleotide biosynthetic proce...	4	0	0.41	1
698	GO:0006222	UMP biosynthetic process	1	0	0.1	1
699	GO:0006231	dTMP biosynthetic process	1	0	0.1	1
700	GO:0006241	CTP biosynthetic process	1	0	0.1	1
701	GO:0006244	pyrimidine nucleotide catabolic process	1	0	0.1	1
702	GO:0006265	DNA topological change	5	0	0.51	1
703	GO:0006266	DNA ligation	1	0	0.1	1
704	GO:0006268	DNA unwinding involved in DNA replicatio...	3	0	0.31	1
705	GO:0006269	DNA replication, synthesis of RNA primer	3	0	0.31	1
706	GO:0006270	DNA replication initiation	2	0	0.21	1
707	GO:0006271	DNA strand elongation involved in DNA re...	3	0	0.31	1
708	GO:0006273	lagging strand elongation	1	0	0.1	1
709	GO:0006276	plasmid maintenance	4	0	0.41	1
710	GO:0006282	regulation of DNA repair	1	0	0.1	1
711	GO:0006283	transcription-coupled nucleotide-excisio...	1	0	0.1	1
712	GO:0006289	nucleotide-excision repair	1	0	0.1	1
713	GO:0006298	mismatch repair	2	0	0.21	1
714	GO:0006301	postreplication repair	1	0	0.1	1
715	GO:0006302	double-strand break repair	6	0	0.62	1
716	GO:0006308	DNA catabolic process	2	0	0.21	1
717	GO:0006310	DNA recombination	14	0	1.44	1
718	GO:0006353	DNA-templated transcription, termination	3	0	0.31	1
719	GO:0006354	DNA-templated transcription, elongation	1	0	0.1	1
720	GO:0006360	transcription by RNA polymerase I	1	0	0.1	1
721	GO:0006363	termination of RNA polymerase I transcri...	1	0	0.1	1
722	GO:0006364	rRNA processing	21	0	2.16	1
723	GO:0006401	RNA catabolic process	3	0	0.31	1
724	GO:0006402	mRNA catabolic process	2	0	0.21	1
725	GO:0006413	translational initiation	3	0	0.31	1
726	GO:0006414	translational elongation	8	0	0.82	1
727	GO:0006415	translational termination	6	0	0.62	1
728	GO:0006418	tRNA aminoacylation for protein translat...	14	0	1.44	1
729	GO:0006419	alanyl-tRNA aminoacylation	1	0	0.1	1
730	GO:0006421	asparaginyl-tRNA aminoacylation	1	0	0.1	1
731	GO:0006422	aspartyl-tRNA aminoacylation	1	0	0.1	1
732	GO:0006423	cysteinyl-tRNA aminoacylation	1	0	0.1	1
733	GO:0006426	glycyl-tRNA aminoacylation	1	0	0.1	1
734	GO:0006427	histidyl-tRNA aminoacylation	1	0	0.1	1
735	GO:0006429	leucyl-tRNA aminoacylation	1	0	0.1	1
736	GO:0006430	lysyl-tRNA aminoacylation	1	0	0.1	1
737	GO:0006432	phenylalanyl-tRNA aminoacylation	2	0	0.21	1
738	GO:0006433	prolyl-tRNA aminoacylation	1	0	0.1	1
739	GO:0006434	seryl-tRNA aminoacylation	1	0	0.1	1
740	GO:0006437	tyrosyl-tRNA aminoacylation	1	0	0.1	1
741	GO:0006438	valyl-tRNA aminoacylation	1	0	0.1	1
742	GO:0006446	regulation of translational initiation	1	0	0.1	1
743	GO:0006448	regulation of translational elongation	3	0	0.31	1
744	GO:0006450	regulation of translational fidelity	3	0	0.31	1
745	GO:0006457	protein folding	6	0	0.62	1
746	GO:0006458	'de novo' protein folding	1	0	0.1	1
747	GO:0006479	protein methylation	2	0	0.21	1
748	GO:0006480	N-terminal protein amino acid methylatio...	1	0	0.1	1
749	GO:0006523	alanine biosynthetic process	1	0	0.1	1
750	GO:0006525	arginine metabolic process	3	0	0.31	1
751	GO:0006526	arginine biosynthetic process	2	0	0.21	1
752	GO:0006527	arginine catabolic process	1	0	0.1	1
753	GO:0006531	aspartate metabolic process	4	0	0.41	1
754	GO:0006535	cysteine biosynthetic process from serin...	1	0	0.1	1
755	GO:0006536	glutamate metabolic process	3	0	0.31	1
756	GO:0006537	glutamate biosynthetic process	3	0	0.31	1
757	GO:0006541	glutamine metabolic process	1	0	0.1	1
758	GO:0006547	histidine metabolic process	5	0	0.51	1
759	GO:0006549	isoleucine metabolic process	3	0	0.31	1
760	GO:0006551	leucine metabolic process	3	0	0.31	1
761	GO:0006553	lysine metabolic process	5	0	0.51	1
762	GO:0006558	L-phenylalanine metabolic process	1	0	0.1	1
763	GO:0006560	proline metabolic process	2	0	0.21	1
764	GO:0006561	proline biosynthetic process	2	0	0.21	1
765	GO:0006565	L-serine catabolic process	1	0	0.1	1
766	GO:0006566	threonine metabolic process	4	0	0.41	1
767	GO:0006567	threonine catabolic process	1	0	0.1	1
768	GO:0006573	valine metabolic process	3	0	0.31	1
769	GO:0006576	cellular biogenic amine metabolic proces...	1	0	0.1	1
770	GO:0006580	ethanolamine metabolic process	1	0	0.1	1
771	GO:0006605	protein targeting	5	0	0.51	1
772	GO:0006612	protein targeting to membrane	3	0	0.31	1
773	GO:0006613	cotranslational protein targeting to mem...	2	0	0.21	1
774	GO:0006614	SRP-dependent cotranslational protein ta...	2	0	0.21	1
775	GO:0006626	protein targeting to mitochondrion	1	0	0.1	1
776	GO:0006629	lipid metabolic process	35	0	3.6	1
777	GO:0006631	fatty acid metabolic process	17	0	1.75	1
778	GO:0006633	fatty acid biosynthetic process	11	0	1.13	1
779	GO:0006644	phospholipid metabolic process	9	0	0.93	1
780	GO:0006650	glycerophospholipid metabolic process	3	0	0.31	1
781	GO:0006655	phosphatidylglycerol biosynthetic proces...	1	0	0.1	1
782	GO:0006706	steroid catabolic process	1	0	0.1	1
783	GO:0006707	cholesterol catabolic process	1	0	0.1	1
784	GO:0006720	isoprenoid metabolic process	7	0	0.72	1
785	GO:0006721	terpenoid metabolic process	4	0	0.41	1
786	GO:0006730	one-carbon metabolic process	1	0	0.1	1
787	GO:0006734	NADH metabolic process	3	0	0.31	1
788	GO:0006739	NADP metabolic process	4	0	0.41	1
789	GO:0006740	NADPH regeneration	3	0	0.31	1
790	GO:0006741	NADP biosynthetic process	1	0	0.1	1
791	GO:0006743	ubiquinone metabolic process	5	0	0.51	1
792	GO:0006744	ubiquinone biosynthetic process	5	0	0.51	1
793	GO:0006749	glutathione metabolic process	1	0	0.1	1
794	GO:0006750	glutathione biosynthetic process	1	0	0.1	1
795	GO:0006760	folic acid-containing compound metabolic...	4	0	0.41	1
796	GO:0006768	biotin metabolic process	2	0	0.21	1
797	GO:0006772	thiamine metabolic process	2	0	0.21	1
798	GO:0006783	heme biosynthetic process	3	0	0.31	1
799	GO:0006797	polyphosphate metabolic process	1	0	0.1	1
800	GO:0006805	xenobiotic metabolic process	1	0	0.1	1
801	GO:0006808	regulation of nitrogen utilization	1	0	0.1	1
802	GO:0006812	cation transport	20	0	2.06	1
803	GO:0006813	potassium ion transport	5	0	0.51	1
804	GO:0006817	phosphate ion transport	5	0	0.51	1
805	GO:0006820	anion transport	13	0	1.34	1
806	GO:0006824	cobalt ion transport	4	0	0.41	1
807	GO:0006836	neurotransmitter transport	1	0	0.1	1
808	GO:0006839	mitochondrial transport	2	0	0.21	1
809	GO:0006855	drug transmembrane transport	3	0	0.31	1
810	GO:0006865	amino acid transport	4	0	0.41	1
811	GO:0006869	lipid transport	2	0	0.21	1
812	GO:0006875	cellular metal ion homeostasis	1	0	0.1	1
813	GO:0006878	cellular copper ion homeostasis	1	0	0.1	1
814	GO:0006886	intracellular protein transport	7	0	0.72	1
815	GO:0006897	endocytosis	1	0	0.1	1
816	GO:0006898	receptor-mediated endocytosis	1	0	0.1	1
817	GO:0006928	movement of cell or subcellular componen...	23	0	2.37	1
818	GO:0006935	chemotaxis	6	0	0.62	1
819	GO:0006972	hyperosmotic response	1	0	0.1	1
820	GO:0007005	mitochondrion organization	2	0	0.21	1
821	GO:0007006	mitochondrial membrane organization	1	0	0.1	1
822	GO:0007007	inner mitochondrial membrane organizatio...	1	0	0.1	1
823	GO:0007062	sister chromatid cohesion	2	0	0.21	1
824	GO:0007163	establishment or maintenance of cell pol...	1	0	0.1	1
825	GO:0007231	osmosensory signaling pathway	1	0	0.1	1
826	GO:0007234	osmosensory signaling via phosphorelay p...	1	0	0.1	1
827	GO:0007275	multicellular organism development	2	0	0.21	1
828	GO:0007584	response to nutrient	1	0	0.1	1
829	GO:0007610	behavior	2	0	0.21	1
830	GO:0007626	locomotory behavior	2	0	0.21	1
831	GO:0008202	steroid metabolic process	1	0	0.1	1
832	GO:0008203	cholesterol metabolic process	1	0	0.1	1
833	GO:0008213	protein alkylation	2	0	0.21	1
834	GO:0008272	sulfate transport	1	0	0.1	1
835	GO:0008299	isoprenoid biosynthetic process	7	0	0.72	1
836	GO:0008356	asymmetric cell division	2	0	0.21	1
837	GO:0008360	regulation of cell shape	1	0	0.1	1
838	GO:0008380	RNA splicing	1	0	0.1	1
839	GO:0008535	respiratory chain complex IV assembly	1	0	0.1	1
840	GO:0008610	lipid biosynthetic process	27	0	2.78	1
841	GO:0008614	pyridoxine metabolic process	1	0	0.1	1
842	GO:0008615	pyridoxine biosynthetic process	1	0	0.1	1
843	GO:0008616	queuosine biosynthetic process	2	0	0.21	1
844	GO:0008653	lipopolysaccharide metabolic process	3	0	0.31	1
845	GO:0008654	phospholipid biosynthetic process	9	0	0.93	1
846	GO:0008655	pyrimidine-containing compound salvage	1	0	0.1	1
847	GO:0009060	aerobic respiration	2	0	0.21	1
848	GO:0009064	glutamine family amino acid metabolic pr...	9	0	0.93	1
849	GO:0009065	glutamine family amino acid catabolic pr...	1	0	0.1	1
850	GO:0009068	aspartate family amino acid catabolic pr...	1	0	0.1	1
851	GO:0009072	aromatic amino acid family metabolic pro...	6	0	0.62	1
852	GO:0009073	aromatic amino acid family biosynthetic ...	6	0	0.62	1
853	GO:0009079	pyruvate family amino acid biosynthetic ...	1	0	0.1	1
854	GO:0009081	branched-chain amino acid metabolic proc...	5	0	0.51	1
855	GO:0009082	branched-chain amino acid biosynthetic p...	4	0	0.41	1
856	GO:0009084	glutamine family amino acid biosynthetic...	7	0	0.72	1
857	GO:0009085	lysine biosynthetic process	5	0	0.51	1
858	GO:0009088	threonine biosynthetic process	2	0	0.21	1
859	GO:0009089	lysine biosynthetic process via diaminop...	4	0	0.41	1
860	GO:0009094	L-phenylalanine biosynthetic process	1	0	0.1	1
861	GO:0009095	aromatic amino acid family biosynthetic ...	1	0	0.1	1
862	GO:0009097	isoleucine biosynthetic process	3	0	0.31	1
863	GO:0009098	leucine biosynthetic process	3	0	0.31	1
864	GO:0009099	valine biosynthetic process	2	0	0.21	1
865	GO:0009102	biotin biosynthetic process	2	0	0.21	1
866	GO:0009103	lipopolysaccharide biosynthetic process	3	0	0.31	1
867	GO:0009106	lipoate metabolic process	1	0	0.1	1
868	GO:0009107	lipoate biosynthetic process	1	0	0.1	1
869	GO:0009109	coenzyme catabolic process	1	0	0.1	1
870	GO:0009112	nucleobase metabolic process	5	0	0.51	1
871	GO:0009113	purine nucleobase biosynthetic process	2	0	0.21	1
872	GO:0009118	regulation of nucleoside metabolic proce...	2	0	0.21	1
873	GO:0009129	pyrimidine nucleoside monophosphate meta...	2	0	0.21	1
874	GO:0009130	pyrimidine nucleoside monophosphate bios...	2	0	0.21	1
875	GO:0009131	pyrimidine nucleoside monophosphate cata...	1	0	0.1	1
876	GO:0009133	nucleoside diphosphate biosynthetic proc...	2	0	0.21	1
877	GO:0009136	purine nucleoside diphosphate biosynthet...	2	0	0.21	1
878	GO:0009147	pyrimidine nucleoside triphosphate metab...	1	0	0.1	1
879	GO:0009148	pyrimidine nucleoside triphosphate biosy...	1	0	0.1	1
880	GO:0009157	deoxyribonucleoside monophosphate biosyn...	2	0	0.21	1
881	GO:0009159	deoxyribonucleoside monophosphate catabo...	1	0	0.1	1
882	GO:0009162	deoxyribonucleoside monophosphate metabo...	2	0	0.21	1
883	GO:0009163	nucleoside biosynthetic process	20	0	2.06	1
884	GO:0009173	pyrimidine ribonucleoside monophosphate ...	1	0	0.1	1
885	GO:0009174	pyrimidine ribonucleoside monophosphate ...	1	0	0.1	1
886	GO:0009176	pyrimidine deoxyribonucleoside monophosp...	1	0	0.1	1
887	GO:0009177	pyrimidine deoxyribonucleoside monophosp...	1	0	0.1	1
888	GO:0009178	pyrimidine deoxyribonucleoside monophosp...	1	0	0.1	1
889	GO:0009180	purine ribonucleoside diphosphate biosyn...	2	0	0.21	1
890	GO:0009188	ribonucleoside diphosphate biosynthetic ...	2	0	0.21	1
891	GO:0009208	pyrimidine ribonucleoside triphosphate m...	1	0	0.1	1
892	GO:0009209	pyrimidine ribonucleoside triphosphate b...	1	0	0.1	1
893	GO:0009218	pyrimidine ribonucleotide metabolic proc...	3	0	0.31	1
894	GO:0009219	pyrimidine deoxyribonucleotide metabolic...	1	0	0.1	1
895	GO:0009220	pyrimidine ribonucleotide biosynthetic p...	3	0	0.31	1
896	GO:0009221	pyrimidine deoxyribonucleotide biosynthe...	1	0	0.1	1
897	GO:0009223	pyrimidine deoxyribonucleotide catabolic...	1	0	0.1	1
898	GO:0009225	nucleotide-sugar metabolic process	3	0	0.31	1
899	GO:0009226	nucleotide-sugar biosynthetic process	2	0	0.21	1
900	GO:0009228	thiamine biosynthetic process	2	0	0.21	1
901	GO:0009233	menaquinone metabolic process	7	0	0.72	1
902	GO:0009234	menaquinone biosynthetic process	7	0	0.72	1
903	GO:0009237	siderophore metabolic process	1	0	0.1	1
904	GO:0009240	isopentenyl diphosphate biosynthetic pro...	3	0	0.31	1
905	GO:0009249	protein lipoylation	2	0	0.21	1
906	GO:0009254	peptidoglycan turnover	1	0	0.1	1
907	GO:0009256	10-formyltetrahydrofolate metabolic proc...	1	0	0.1	1
908	GO:0009257	10-formyltetrahydrofolate biosynthetic p...	1	0	0.1	1
909	GO:0009264	deoxyribonucleotide catabolic process	1	0	0.1	1
910	GO:0009267	cellular response to starvation	3	0	0.31	1
911	GO:0009292	genetic transfer	2	0	0.21	1
912	GO:0009294	DNA mediated transformation	2	0	0.21	1
913	GO:0009297	pilus assembly	1	0	0.1	1
914	GO:0009306	protein secretion	4	0	0.41	1
915	GO:0009308	amine metabolic process	1	0	0.1	1
916	GO:0009311	oligosaccharide metabolic process	1	0	0.1	1
917	GO:0009313	oligosaccharide catabolic process	1	0	0.1	1
918	GO:0009314	response to radiation	4	0	0.41	1
919	GO:0009396	folic acid-containing compound biosynthe...	2	0	0.21	1
920	GO:0009409	response to cold	6	0	0.62	1
921	GO:0009410	response to xenobiotic stimulus	2	0	0.21	1
922	GO:0009411	response to UV	3	0	0.31	1
923	GO:0009415	response to water	1	0	0.1	1
924	GO:0009416	response to light stimulus	3	0	0.31	1
925	GO:0009423	chorismate biosynthetic process	1	0	0.1	1
926	GO:0009432	SOS response	5	0	0.51	1
927	GO:0009435	NAD biosynthetic process	5	0	0.51	1
928	GO:0009452	7-methylguanosine RNA capping	1	0	0.1	1
929	GO:0009593	detection of chemical stimulus	1	0	0.1	1
930	GO:0009617	response to bacterium	1	0	0.1	1
931	GO:0009650	UV protection	1	0	0.1	1
932	GO:0009719	response to endogenous stimulus	1	0	0.1	1
933	GO:0009765	photosynthesis, light harvesting	1	0	0.1	1
934	GO:0009790	embryo development	2	0	0.21	1
935	GO:0009791	post-embryonic development	2	0	0.21	1
936	GO:0009792	embryo development ending in birth or eg...	2	0	0.21	1
937	GO:0009847	spore germination	1	0	0.1	1
938	GO:0009894	regulation of catabolic process	2	0	0.21	1
939	GO:0009966	regulation of signal transduction	2	0	0.21	1
940	GO:0009970	cellular response to sulfate starvation	1	0	0.1	1
941	GO:0009972	cytidine deamination	1	0	0.1	1
942	GO:0009991	response to extracellular stimulus	9	0	0.93	1
943	GO:0010033	response to organic substance	1	0	0.1	1
944	GO:0010039	response to iron ion	1	0	0.1	1
945	GO:0010206	photosystem II repair	1	0	0.1	1
946	GO:0010212	response to ionizing radiation	1	0	0.1	1
947	GO:0010243	response to organonitrogen compound	1	0	0.1	1
948	GO:0010257	NADH dehydrogenase complex assembly	1	0	0.1	1
949	GO:0010332	response to gamma radiation	1	0	0.1	1
950	GO:0010501	RNA secondary structure unwinding	1	0	0.1	1
951	GO:0010563	negative regulation of phosphorus metabo...	1	0	0.1	1
952	GO:0010565	regulation of cellular ketone metabolic ...	3	0	0.31	1
953	GO:0010646	regulation of cell communication	2	0	0.21	1
954	GO:0010876	lipid localization	2	0	0.21	1
955	GO:0010911	regulation of isomerase activity	1	0	0.1	1
956	GO:0010966	regulation of phosphate transport	1	0	0.1	1
957	GO:0015074	DNA integration	1	0	0.1	1
958	GO:0015672	monovalent inorganic cation transport	12	0	1.24	1
959	GO:0015689	molybdate ion transport	2	0	0.21	1
960	GO:0015695	organic cation transport	2	0	0.21	1
961	GO:0015696	ammonium transport	2	0	0.21	1
962	GO:0015697	quaternary ammonium group transport	2	0	0.21	1
963	GO:0015698	inorganic anion transport	8	0	0.82	1
964	GO:0015701	bicarbonate transport	1	0	0.1	1
965	GO:0015711	organic anion transport	7	0	0.72	1
966	GO:0015712	hexose phosphate transport	1	0	0.1	1
967	GO:0015748	organophosphate ester transport	1	0	0.1	1
968	GO:0015755	fructose transmembrane transport	1	0	0.1	1
969	GO:0015760	glucose-6-phosphate transport	1	0	0.1	1
970	GO:0015766	disaccharide transport	1	0	0.1	1
971	GO:0015771	trehalose transport	1	0	0.1	1
972	GO:0015772	oligosaccharide transport	1	0	0.1	1
973	GO:0015804	neutral amino acid transport	2	0	0.21	1
974	GO:0015807	L-amino acid transport	1	0	0.1	1
975	GO:0015808	L-alanine transport	1	0	0.1	1
976	GO:0015816	glycine transport	1	0	0.1	1
977	GO:0015837	amine transport	1	0	0.1	1
978	GO:0015838	amino-acid betaine transport	1	0	0.1	1
979	GO:0015849	organic acid transport	5	0	0.51	1
980	GO:0015851	nucleobase transport	1	0	0.1	1
981	GO:0015855	pyrimidine nucleobase transport	1	0	0.1	1
982	GO:0015857	uracil transport	1	0	0.1	1
983	GO:0015858	nucleoside transport	1	0	0.1	1
984	GO:0015862	uridine transport	1	0	0.1	1
985	GO:0015864	pyrimidine nucleoside transport	1	0	0.1	1
986	GO:0015882	L-ascorbic acid transmembrane transport	1	0	0.1	1
987	GO:0015893	drug transport	5	0	0.51	1
988	GO:0015920	lipopolysaccharide transport	1	0	0.1	1
989	GO:0015931	nucleobase-containing compound transport	2	0	0.21	1
990	GO:0015936	coenzyme A metabolic process	4	0	0.41	1
991	GO:0015937	coenzyme A biosynthetic process	4	0	0.41	1
992	GO:0015939	pantothenate metabolic process	1	0	0.1	1
993	GO:0015940	pantothenate biosynthetic process	1	0	0.1	1
994	GO:0015949	nucleobase-containing small molecule int...	9	0	0.93	1
995	GO:0015968	stringent response	1	0	0.1	1
996	GO:0015969	guanosine tetraphosphate metabolic proce...	1	0	0.1	1
997	GO:0015979	photosynthesis	1	0	0.1	1
998	GO:0015985	energy coupled proton transport, down el...	6	0	0.62	1
999	GO:0015986	ATP synthesis coupled proton transport	6	0	0.62	1
1000	GO:0015988	energy coupled proton transmembrane tran...	1	0	0.1	1

## Sheet: LL195 CC up
	GO.ID	Term	Annotated	Significant	Expected	classicFisher
1	GO:0005887	integral component of plasma membrane	12	4	1.13	0.02
2	GO:0016021	integral component of membrane	33	7	3.11	0.029
3	GO:0031226	intrinsic component of plasma membrane	15	4	1.41	0.045
4	GO:0031224	intrinsic component of membrane	36	7	3.39	0.045
5	GO:0044425	membrane part	44	8	4.15	0.047
6	GO:0009326	formate dehydrogenase complex	1	1	0.09	0.094
7	GO:0009521	photosystem	1	1	0.09	0.094
8	GO:0009523	photosystem II	1	1	0.09	0.094
9	GO:0020002	host cell plasma membrane	1	1	0.09	0.094
10	GO:0030075	bacterial thylakoid	1	1	0.09	0.094
11	GO:0030096	plasma membrane-derived thylakoid photos...	1	1	0.09	0.094
12	GO:0033644	host cell membrane	1	1	0.09	0.094
13	GO:0044218	other organism cell membrane	1	1	0.09	0.094
14	GO:0044279	other organism membrane	1	1	0.09	0.094
15	GO:0044459	plasma membrane part	28	5	2.64	0.115
16	GO:0018995	host	2	1	0.19	0.18
17	GO:0033643	host cell part	2	1	0.19	0.18
18	GO:0043245	extraorganismal space	2	1	0.19	0.18
19	GO:0043657	host cell	2	1	0.19	0.18
20	GO:0044215	other organism	2	1	0.19	0.18
21	GO:0044216	other organism cell	2	1	0.19	0.18
22	GO:0044217	other organism part	2	1	0.19	0.18
23	GO:0005737	cytoplasm	484	50	45.6	0.191
24	GO:0042597	periplasmic space	20	3	1.88	0.29
25	GO:0030428	cell septum	4	1	0.38	0.327
26	GO:0044421	extracellular region part	4	1	0.38	0.327
27	GO:0005622	intracellular	515	50	48.52	0.414
28	GO:0044424	intracellular part	515	50	48.52	0.414
29	GO:0098797	plasma membrane protein complex	10	1	0.94	0.63
30	GO:0098796	membrane protein complex	11	1	1.04	0.665
31	GO:0009579	thylakoid	12	1	1.13	0.697
32	GO:0034357	photosynthetic membrane	12	1	1.13	0.697
33	GO:0044436	thylakoid part	12	1	1.13	0.697
34	GO:0005576	extracellular region	38	3	3.58	0.713
35	GO:0044464	cell part	890	83	83.85	0.773
36	GO:0005623	cell	891	83	83.95	0.789
37	GO:1902494	catalytic complex	24	1	2.26	0.91
38	GO:0016020	membrane	532	44	50.12	0.933
39	GO:0044422	organelle part	38	1	3.58	0.979
40	GO:0032991	protein-containing complex	63	2	5.94	0.987
41	GO:0005829	cytosol	113	5	10.65	0.989
42	GO:0043228	non-membrane-bounded organelle	45	1	4.24	0.99
43	GO:0043232	intracellular non-membrane-bounded organ...	45	1	4.24	0.99
44	GO:0044444	cytoplasmic part	132	6	12.44	0.992
45	GO:0005886	plasma membrane	482	35	45.41	0.993
46	GO:0043226	organelle	52	1	4.9	0.995
47	GO:0043229	intracellular organelle	52	1	4.9	0.995
48	GO:0071944	cell periphery	528	38	49.75	0.997
49	GO:0005618	cell wall	131	5	12.34	0.997
50	GO:0030312	external encapsulating structure	133	5	12.53	0.998
51	GO:0005575	cellular_component	934	88	88	1
52	GO:0000228	nuclear chromosome	2	0	0.19	1
53	GO:0000275	mitochondrial proton-transporting ATP sy...	1	0	0.09	1
54	GO:0000313	organellar ribosome	1	0	0.09	1
55	GO:0000314	organellar small ribosomal subunit	1	0	0.09	1
56	GO:0000428	DNA-directed RNA polymerase complex	2	0	0.19	1
57	GO:0005615	extracellular space	2	0	0.19	1
58	GO:0005634	nucleus	4	0	0.38	1
59	GO:0005654	nucleoplasm	1	0	0.09	1
60	GO:0005657	replication fork	2	0	0.19	1
61	GO:0005658	alpha DNA polymerase:primase complex	2	0	0.19	1
62	GO:0005694	chromosome	4	0	0.38	1
63	GO:0005739	mitochondrion	5	0	0.47	1
64	GO:0005740	mitochondrial envelope	2	0	0.19	1
65	GO:0005743	mitochondrial inner membrane	2	0	0.19	1
66	GO:0005746	mitochondrial respiratory chain	1	0	0.09	1
67	GO:0005753	mitochondrial proton-transporting ATP sy...	1	0	0.09	1
68	GO:0005756	mitochondrial proton-transporting ATP sy...	1	0	0.09	1
69	GO:0005759	mitochondrial matrix	3	0	0.28	1
70	GO:0005761	mitochondrial ribosome	1	0	0.09	1
71	GO:0005763	mitochondrial small ribosomal subunit	1	0	0.09	1
72	GO:0005811	lipid droplet	1	0	0.09	1
73	GO:0005840	ribosome	17	0	1.6	1
74	GO:0005856	cytoskeleton	1	0	0.09	1
75	GO:0005945	6-phosphofructokinase complex	1	0	0.09	1
76	GO:0008023	transcription elongation factor complex	1	0	0.09	1
77	GO:0009274	peptidoglycan-based cell wall	6	0	0.57	1
78	GO:0009276	Gram-negative-bacterium-type cell wall	6	0	0.57	1
79	GO:0009279	cell outer membrane	2	0	0.19	1
80	GO:0009288	bacterial-type flagellum	17	0	1.6	1
81	GO:0009295	nucleoid	13	0	1.22	1
82	GO:0009316	3-isopropylmalate dehydratase complex	1	0	0.09	1
83	GO:0009317	acetyl-CoA carboxylase complex	1	0	0.09	1
84	GO:0009318	exodeoxyribonuclease VII complex	2	0	0.19	1
85	GO:0009330	DNA topoisomerase complex (ATP-hydrolyzi...	2	0	0.19	1
86	GO:0009333	cysteine synthase complex	1	0	0.09	1
87	GO:0009340	DNA topoisomerase IV complex	2	0	0.19	1
88	GO:0009350	ethanolamine ammonia-lyase complex	2	0	0.19	1
89	GO:0009360	DNA polymerase III complex	2	0	0.19	1
90	GO:0009379	Holliday junction helicase complex	2	0	0.19	1
91	GO:0009380	excinuclease repair complex	3	0	0.28	1
92	GO:0009382	imidazoleglycerol-phosphate synthase com...	1	0	0.09	1
93	GO:0009420	bacterial-type flagellum filament	2	0	0.19	1
94	GO:0009424	bacterial-type flagellum hook	3	0	0.28	1
95	GO:0009425	bacterial-type flagellum basal body	12	0	1.13	1
96	GO:0009433	bacterial-type flagellum basal body, C r...	1	0	0.09	1
97	GO:0009507	chloroplast	5	0	0.47	1
98	GO:0009526	plastid envelope	1	0	0.09	1
99	GO:0009532	plastid stroma	1	0	0.09	1
100	GO:0009534	chloroplast thylakoid	1	0	0.09	1
101	GO:0009535	chloroplast thylakoid membrane	1	0	0.09	1
102	GO:0009536	plastid	6	0	0.57	1
103	GO:0009570	chloroplast stroma	1	0	0.09	1
104	GO:0009898	cytoplasmic side of plasma membrane	3	0	0.28	1
105	GO:0009941	chloroplast envelope	1	0	0.09	1
106	GO:0009986	cell surface	1	0	0.09	1
107	GO:0015934	large ribosomal subunit	5	0	0.47	1
108	GO:0015935	small ribosomal subunit	10	0	0.94	1
109	GO:0016469	proton-transporting two-sector ATPase co...	6	0	0.57	1
110	GO:0019197	phosphoenolpyruvate-dependent sugar phos...	1	0	0.09	1
111	GO:0019866	organelle inner membrane	2	0	0.19	1
112	GO:0019867	outer membrane	2	0	0.19	1
113	GO:0019897	extrinsic component of plasma membrane	2	0	0.19	1
114	GO:0019898	extrinsic component of membrane	2	0	0.19	1
115	GO:0020011	apicoplast	1	0	0.09	1
116	GO:0022625	cytosolic large ribosomal subunit	4	0	0.38	1
117	GO:0022626	cytosolic ribosome	13	0	1.22	1
118	GO:0022627	cytosolic small ribosomal subunit	9	0	0.85	1
119	GO:0030061	mitochondrial crista	1	0	0.09	1
120	GO:0030139	endocytic vesicle	1	0	0.09	1
121	GO:0030288	outer membrane-bounded periplasmic space	2	0	0.19	1
122	GO:0030313	cell envelope	10	0	0.94	1
123	GO:0030694	bacterial-type flagellum basal body, rod	2	0	0.19	1
124	GO:0030880	RNA polymerase complex	2	0	0.19	1
125	GO:0030894	replisome	2	0	0.19	1
126	GO:0031090	organelle membrane	2	0	0.19	1
127	GO:0031234	extrinsic component of cytoplasmic side ...	1	0	0.09	1
128	GO:0031235	intrinsic component of the cytoplasmic s...	1	0	0.09	1
129	GO:0031250	anaerobic ribonucleoside-triphosphate re...	2	0	0.19	1
130	GO:0031300	intrinsic component of organelle membran...	1	0	0.09	1
131	GO:0031301	integral component of organelle membrane	1	0	0.09	1
132	GO:0031304	intrinsic component of mitochondrial inn...	1	0	0.09	1
133	GO:0031305	integral component of mitochondrial inne...	1	0	0.09	1
134	GO:0031410	cytoplasmic vesicle	1	0	0.09	1
135	GO:0031469	polyhedral organelle	1	0	0.09	1
136	GO:0031471	ethanolamine degradation polyhedral orga...	1	0	0.09	1
137	GO:0031522	cell envelope Sec protein transport comp...	1	0	0.09	1
138	GO:0031966	mitochondrial membrane	2	0	0.19	1
139	GO:0031967	organelle envelope	3	0	0.28	1
140	GO:0031974	membrane-enclosed lumen	6	0	0.57	1
141	GO:0031975	envelope	15	0	1.41	1
142	GO:0031976	plastid thylakoid	1	0	0.09	1
143	GO:0031981	nuclear lumen	3	0	0.28	1
144	GO:0031982	vesicle	1	0	0.09	1
145	GO:0031984	organelle subcompartment	1	0	0.09	1
146	GO:0032153	cell division site	5	0	0.47	1
147	GO:0032155	cell division site part	5	0	0.47	1
148	GO:0032300	mismatch repair complex	2	0	0.19	1
149	GO:0032592	integral component of mitochondrial memb...	1	0	0.09	1
150	GO:0032993	protein-DNA complex	2	0	0.19	1
151	GO:0033177	proton-transporting two-sector ATPase co...	1	0	0.09	1
152	GO:0033178	proton-transporting two-sector ATPase co...	5	0	0.47	1
153	GO:0033202	DNA helicase complex	3	0	0.28	1
154	GO:0033646	host intracellular part	1	0	0.09	1
155	GO:0033647	host intracellular organelle	1	0	0.09	1
156	GO:0033648	host intracellular membrane-bounded orga...	1	0	0.09	1
157	GO:0042025	host cell nucleus	1	0	0.09	1
158	GO:0042575	DNA polymerase complex	2	0	0.19	1
159	GO:0042651	thylakoid membrane	10	0	0.94	1
160	GO:0042716	plasma membrane-derived chromatophore	5	0	0.47	1
161	GO:0042717	plasma membrane-derived chromatophore me...	5	0	0.47	1
162	GO:0042995	cell projection	17	0	1.6	1
163	GO:0043190	ATP-binding cassette (ABC) transporter c...	4	0	0.38	1
164	GO:0043227	membrane-bounded organelle	12	0	1.13	1
165	GO:0043231	intracellular membrane-bounded organelle	12	0	1.13	1
166	GO:0043233	organelle lumen	6	0	0.57	1
167	GO:0043590	bacterial nucleoid	4	0	0.38	1
168	GO:0043596	nuclear replication fork	2	0	0.19	1
169	GO:0043601	nuclear replisome	2	0	0.19	1
170	GO:0043656	intracellular region of host	1	0	0.09	1
171	GO:0044391	ribosomal subunit	15	0	1.41	1
172	GO:0044427	chromosomal part	2	0	0.19	1
173	GO:0044428	nuclear part	3	0	0.28	1
174	GO:0044429	mitochondrial part	4	0	0.38	1
175	GO:0044434	chloroplast part	2	0	0.19	1
176	GO:0044435	plastid part	2	0	0.19	1
177	GO:0044445	cytosolic part	15	0	1.41	1
178	GO:0044446	intracellular organelle part	22	0	2.07	1
179	GO:0044451	nucleoplasm part	1	0	0.09	1
180	GO:0044454	nuclear chromosome part	2	0	0.19	1
181	GO:0044455	mitochondrial membrane part	2	0	0.19	1
182	GO:0044461	bacterial-type flagellum part	15	0	1.41	1
183	GO:0044462	external encapsulating structure part	4	0	0.38	1
184	GO:0044463	cell projection part	15	0	1.41	1
185	GO:0045259	proton-transporting ATP synthase complex	6	0	0.57	1
186	GO:0045260	plasma membrane proton-transporting ATP ...	5	0	0.47	1
187	GO:0045261	proton-transporting ATP synthase complex...	5	0	0.47	1
188	GO:0045262	plasma membrane proton-transporting ATP ...	4	0	0.38	1
189	GO:0045263	proton-transporting ATP synthase complex...	1	0	0.09	1
190	GO:0045264	plasma membrane proton-transporting ATP ...	1	0	0.09	1
191	GO:0045269	proton-transporting ATP synthase, centra...	1	0	0.09	1
192	GO:0045335	phagocytic vesicle	1	0	0.09	1
193	GO:0048476	Holliday junction resolvase complex	4	0	0.38	1
194	GO:0048500	signal recognition particle	1	0	0.09	1
195	GO:0055029	nuclear DNA-directed RNA polymerase comp...	2	0	0.19	1
196	GO:0055035	plastid thylakoid membrane	1	0	0.09	1
197	GO:0055040	periplasmic flagellum	2	0	0.19	1
198	GO:0060187	cell pole	1	0	0.09	1
199	GO:0061695	transferase complex, transferring phosph...	5	0	0.47	1
200	GO:0070013	intracellular organelle lumen	6	0	0.57	1

## Sheet: LL195 MF up
	GO.ID	Term	Annotated	Significant	Expected	classicFisher
1	GO:0016209	antioxidant activity	4	4	0.45	0.00014
2	GO:0016679	oxidoreductase activity, acting on diphe...	5	4	0.56	0.00065
3	GO:0016682	oxidoreductase activity, acting on diphe...	5	4	0.56	0.00065
4	GO:0016491	oxidoreductase activity	52	12	5.81	0.00724
5	GO:0004601	peroxidase activity	2	2	0.22	0.0123
6	GO:0015036	disulfide oxidoreductase activity	2	2	0.22	0.0123
7	GO:0016667	oxidoreductase activity, acting on a sul...	2	2	0.22	0.0123
8	GO:0016684	oxidoreductase activity, acting on perox...	2	2	0.22	0.0123
9	GO:0016843	amine-lyase activity	2	2	0.22	0.0123
10	GO:0004619	phosphoglycerate mutase activity	3	2	0.34	0.03423
11	GO:0015145	monosaccharide transmembrane transporter...	3	2	0.34	0.03423
12	GO:0015149	hexose transmembrane transporter activit...	3	2	0.34	0.03423
13	GO:0015578	mannose transmembrane transporter activi...	3	2	0.34	0.03423
14	GO:0022870	protein-N(PI)-phosphohistidine-mannose p...	3	2	0.34	0.03423
15	GO:0051119	sugar transmembrane transporter activity	4	2	0.45	0.06355
16	GO:0003824	catalytic activity	397	49	44.37	0.07685
17	GO:0016773	phosphotransferase activity, alcohol gro...	22	5	2.46	0.08662
18	GO:0003899	DNA-directed 5'-3' RNA polymerase activi...	5	2	0.56	0.0984
19	GO:0004553	hydrolase activity, hydrolyzing O-glycos...	5	2	0.56	0.0984
20	GO:0008982	protein-N(PI)-phosphohistidine-sugar pho...	5	2	0.56	0.0984
21	GO:0016840	carbon-nitrogen lyase activity	5	2	0.56	0.0984
22	GO:0016861	intramolecular oxidoreductase activity, ...	5	2	0.56	0.0984
23	GO:0034062	5'-3' RNA polymerase activity	5	2	0.56	0.0984
24	GO:0097747	RNA polymerase activity	5	2	0.56	0.0984
25	GO:0000286	alanine dehydrogenase activity	1	1	0.11	0.11176
26	GO:0003681	bent DNA binding	1	1	0.11	0.11176
27	GO:0003908	methylated-DNA-[protein]-cysteine S-meth...	1	1	0.11	0.11176
28	GO:0004000	adenosine deaminase activity	1	1	0.11	0.11176
29	GO:0004047	aminomethyltransferase activity	1	1	0.11	0.11176
30	GO:0004096	catalase activity	1	1	0.11	0.11176
31	GO:0004177	aminopeptidase activity	1	1	0.11	0.11176
32	GO:0004362	glutathione-disulfide reductase activity	1	1	0.11	0.11176
33	GO:0004371	glycerone kinase activity	1	1	0.11	0.11176
34	GO:0004568	chitinase activity	1	1	0.11	0.11176
35	GO:0004648	O-phospho-L-serine:2-oxoglutarate aminot...	1	1	0.11	0.11176
36	GO:0004748	ribonucleoside-diphosphate reductase act...	1	1	0.11	0.11176
37	GO:0004784	superoxide dismutase activity	1	1	0.11	0.11176
38	GO:0004851	uroporphyrin-III C-methyltransferase act...	1	1	0.11	0.11176
39	GO:0004852	uroporphyrinogen-III synthase activity	1	1	0.11	0.11176
40	GO:0005216	ion channel activity	1	1	0.11	0.11176
41	GO:0008172	S-methyltransferase activity	1	1	0.11	0.11176
42	GO:0008251	tRNA-specific adenosine deaminase activi...	1	1	0.11	0.11176
43	GO:0008379	thioredoxin peroxidase activity	1	1	0.11	0.11176
44	GO:0008381	mechanosensitive ion channel activity	1	1	0.11	0.11176
45	GO:0008428	ribonuclease inhibitor activity	1	1	0.11	0.11176
46	GO:0008740	L-rhamnose isomerase activity	1	1	0.11	0.11176
47	GO:0008763	UDP-N-acetylmuramate-L-alanine ligase ac...	1	1	0.11	0.11176
48	GO:0008819	cobinamide kinase activity	1	1	0.11	0.11176
49	GO:0008820	cobinamide phosphate guanylyltransferase...	1	1	0.11	0.11176
50	GO:0008863	formate dehydrogenase (NAD+) activity	1	1	0.11	0.11176
51	GO:0015037	peptide disulfide oxidoreductase activit...	1	1	0.11	0.11176
52	GO:0015038	glutathione disulfide oxidoreductase act...	1	1	0.11	0.11176
53	GO:0015267	channel activity	1	1	0.11	0.11176
54	GO:0015421	oligopeptide-transporting ATPase activit...	1	1	0.11	0.11176
55	GO:0015440	peptide-transporting ATPase activity	1	1	0.11	0.11176
56	GO:0016668	oxidoreductase activity, acting on a sul...	1	1	0.11	0.11176
57	GO:0016671	oxidoreductase activity, acting on a sul...	1	1	0.11	0.11176
58	GO:0016721	oxidoreductase activity, acting on super...	1	1	0.11	0.11176
59	GO:0016846	carbon-sulfur lyase activity	1	1	0.11	0.11176
60	GO:0022803	passive transmembrane transporter activi...	1	1	0.11	0.11176
61	GO:0022836	gated channel activity	1	1	0.11	0.11176
62	GO:0022838	substrate-specific channel activity	1	1	0.11	0.11176
63	GO:0022839	ion gated channel activity	1	1	0.11	0.11176
64	GO:0030272	5-formyltetrahydrofolate cyclo-ligase ac...	1	1	0.11	0.11176
65	GO:0032843	hydroperoxide reductase activity	1	1	0.11	0.11176
66	GO:0033220	amide-transporting ATPase activity	1	1	0.11	0.11176
67	GO:0034701	tripeptidase activity	1	1	0.11	0.11176
68	GO:0035673	oligopeptide transmembrane transporter a...	1	1	0.11	0.11176
69	GO:0042887	amide transmembrane transporter activity	1	1	0.11	0.11176
70	GO:0043768	S-ribosylhomocysteine lyase activity	1	1	0.11	0.11176
71	GO:0045148	tripeptide aminopeptidase activity	1	1	0.11	0.11176
72	GO:0046538	2,3-bisphosphoglycerate-dependent phosph...	1	1	0.11	0.11176
73	GO:0047126	N5-(carboxyethyl)ornithine synthase acti...	1	1	0.11	0.11176
74	GO:0051537	2 iron, 2 sulfur cluster binding	1	1	0.11	0.11176
75	GO:0051920	peroxiredoxin activity	1	1	0.11	0.11176
76	GO:0061731	ribonucleoside-diphosphate reductase act...	1	1	0.11	0.11176
77	GO:0070568	guanylyltransferase activity	1	1	0.11	0.11176
78	GO:1904680	peptide transmembrane transporter activi...	1	1	0.11	0.11176
79	GO:0016860	intramolecular oxidoreductase activity	6	2	0.67	0.13722
80	GO:0016779	nucleotidyltransferase activity	20	4	2.24	0.17445
81	GO:0015144	carbohydrate transmembrane transporter a...	7	2	0.78	0.17873
82	GO:0016651	oxidoreductase activity, acting on NAD(P...	7	2	0.78	0.17873
83	GO:0016829	lyase activity	28	5	3.13	0.19235
84	GO:0016879	ligase activity, forming carbon-nitrogen...	14	3	1.56	0.19833
85	GO:0003684	damaged DNA binding	2	1	0.22	0.21123
86	GO:0004351	glutamate decarboxylase activity	2	1	0.22	0.21123
87	GO:0008169	C-methyltransferase activity	2	1	0.22	0.21123
88	GO:0008238	exopeptidase activity	2	1	0.22	0.21123
89	GO:0015616	DNA translocase activity	2	1	0.22	0.21123
90	GO:0016655	oxidoreductase activity, acting on NAD(P...	2	1	0.22	0.21123
91	GO:0016882	cyclo-ligase activity	2	1	0.22	0.21123
92	GO:0032977	membrane insertase activity	2	1	0.22	0.21123
93	GO:0043531	ADP binding	2	1	0.22	0.21123
94	GO:0016868	intramolecular transferase activity, pho...	8	2	0.89	0.22185
95	GO:0003677	DNA binding	24	4	2.68	0.27501
96	GO:0016772	transferase activity, transferring phosp...	56	8	6.26	0.27796
97	GO:0000155	phosphorelay sensor kinase activity	3	1	0.34	0.29974
98	GO:0004673	protein histidine kinase activity	3	1	0.34	0.29974
99	GO:0008422	beta-glucosidase activity	3	1	0.34	0.29974
100	GO:0015926	glucosidase activity	3	1	0.34	0.29974
101	GO:0016705	oxidoreductase activity, acting on paire...	3	1	0.34	0.29974
102	GO:0016728	oxidoreductase activity, acting on CH or...	3	1	0.34	0.29974
103	GO:0016884	carbon-nitrogen ligase activity, with gl...	3	1	0.34	0.29974
104	GO:0019239	deaminase activity	3	1	0.34	0.29974
105	GO:0038023	signaling receptor activity	3	1	0.34	0.29974
106	GO:0043565	sequence-specific DNA binding	3	1	0.34	0.29974
107	GO:0005215	transporter activity	59	8	6.59	0.33197
108	GO:0008168	methyltransferase activity	19	3	2.12	0.35849
109	GO:0004857	enzyme inhibitor activity	4	1	0.45	0.37846
110	GO:0008483	transaminase activity	4	1	0.45	0.37846
111	GO:0008565	protein transporter activity	4	1	0.45	0.37846
112	GO:0016645	oxidoreductase activity, acting on the C...	4	1	0.45	0.37846
113	GO:0016646	oxidoreductase activity, acting on the C...	4	1	0.45	0.37846
114	GO:0016725	oxidoreductase activity, acting on CH or...	4	1	0.45	0.37846
115	GO:0016769	transferase activity, transferring nitro...	4	1	0.45	0.37846
116	GO:0016775	phosphotransferase activity, nitrogenous...	4	1	0.45	0.37846
117	GO:0016814	hydrolase activity, acting on carbon-nit...	4	1	0.45	0.37846
118	GO:0016881	acid-amino acid ligase activity	4	1	0.45	0.37846
119	GO:0060089	molecular transducer activity	4	1	0.45	0.37846
120	GO:0032559	adenyl ribonucleotide binding	28	4	3.13	0.38332
121	GO:0016741	transferase activity, transferring one-c...	20	3	2.24	0.39097
122	GO:0030554	adenyl nucleotide binding	30	4	3.35	0.43751
123	GO:0004672	protein kinase activity	5	1	0.56	0.44848
124	GO:0016638	oxidoreductase activity, acting on the C...	5	1	0.56	0.44848
125	GO:0030234	enzyme regulator activity	5	1	0.56	0.44848
126	GO:0098772	molecular function regulator	5	1	0.56	0.44848
127	GO:0016853	isomerase activity	32	4	3.58	0.49046
128	GO:0022804	active transmembrane transporter activit...	41	5	4.58	0.49386
129	GO:0022857	transmembrane transporter activity	50	6	5.59	0.49649
130	GO:0003887	DNA-directed DNA polymerase activity	6	1	0.67	0.51073
131	GO:0016620	oxidoreductase activity, acting on the a...	6	1	0.67	0.51073
132	GO:0034061	DNA polymerase activity	6	1	0.67	0.51073
133	GO:0051536	iron-sulfur cluster binding	6	1	0.67	0.51073
134	GO:0051540	metal cluster binding	6	1	0.67	0.51073
135	GO:0070011	peptidase activity, acting on L-amino ac...	6	1	0.67	0.51073
136	GO:0008270	zinc ion binding	16	2	1.79	0.55108
137	GO:0016798	hydrolase activity, acting on glycosyl b...	16	2	1.79	0.55108
138	GO:0016866	intramolecular transferase activity	16	2	1.79	0.55108
139	GO:0016831	carboxy-lyase activity	7	1	0.78	0.56606
140	GO:0016903	oxidoreductase activity, acting on the a...	7	1	0.78	0.56606
141	GO:0005524	ATP binding	26	3	2.91	0.57295
142	GO:0016301	kinase activity	27	3	3.02	0.60006
143	GO:0016740	transferase activity	111	12	12.41	0.61221
144	GO:0016791	phosphatase activity	8	1	0.89	0.61524
145	GO:0016810	hydrolase activity, acting on carbon-nit...	8	1	0.89	0.61524
146	GO:0016830	carbon-carbon lyase activity	8	1	0.89	0.61524
147	GO:0046914	transition metal ion binding	28	3	3.13	0.62607
148	GO:0001883	purine nucleoside binding	38	4	4.25	0.63533
149	GO:0032550	purine ribonucleoside binding	38	4	4.25	0.63533
150	GO:0016836	hydro-lyase activity	9	1	1.01	0.65893
151	GO:0030145	manganese ion binding	9	1	1.01	0.65893
152	GO:0001882	nucleoside binding	40	4	4.47	0.67757
153	GO:0032549	ribonucleoside binding	40	4	4.47	0.67757
154	GO:0032555	purine ribonucleotide binding	40	4	4.47	0.67757
155	GO:0042578	phosphoric ester hydrolase activity	10	1	1.12	0.69773
156	GO:0017076	purine nucleotide binding	42	4	4.69	0.71644
157	GO:0016874	ligase activity	32	3	3.58	0.71859
158	GO:0008094	DNA-dependent ATPase activity	11	1	1.23	0.73219
159	GO:0015399	primary active transmembrane transporter...	33	3	3.69	0.73883
160	GO:0015405	P-P-bond-hydrolysis-driven transmembrane...	33	3	3.69	0.73883
161	GO:0042626	ATPase activity, coupled to transmembran...	33	3	3.69	0.73883
162	GO:0043492	ATPase activity, coupled to movement of ...	33	3	3.69	0.73883
163	GO:0003700	DNA-binding transcription factor activit...	12	1	1.34	0.76278
164	GO:0016835	carbon-oxygen lyase activity	13	1	1.45	0.78993
165	GO:0008144	drug binding	36	3	4.02	0.79284
166	GO:0035639	purine ribonucleoside triphosphate bindi...	36	3	4.02	0.79284
167	GO:0043169	cation binding	57	5	6.37	0.79395
168	GO:0046872	metal ion binding	57	5	6.37	0.79395
169	GO:0032553	ribonucleotide binding	47	4	5.25	0.79876
170	GO:0042623	ATPase activity, coupled	47	4	5.25	0.79876
171	GO:0003676	nucleic acid binding	48	4	5.36	0.81275
172	GO:0140110	transcription regulator activity	14	1	1.56	0.81402
173	GO:0140096	catalytic activity, acting on a protein	27	2	3.02	0.82846
174	GO:0008757	S-adenosylmethionine-dependent methyltra...	15	1	1.68	0.8354
175	GO:0097367	carbohydrate derivative binding	50	4	5.59	0.83844
176	GO:0008233	peptidase activity	16	1	1.79	0.85435
177	GO:0000287	magnesium ion binding	31	2	3.46	0.88347
178	GO:0140097	catalytic activity, acting on DNA	34	2	3.8	0.91367
179	GO:0000166	nucleotide binding	58	4	6.48	0.91406
180	GO:1901265	nucleoside phosphate binding	58	4	6.48	0.91406
181	GO:0016887	ATPase activity	59	4	6.59	0.92093
182	GO:0015318	inorganic molecular entity transmembrane...	22	1	2.46	0.93048
183	GO:0015075	ion transmembrane transporter activity	23	1	2.57	0.9386
184	GO:0003723	RNA binding	25	1	2.79	0.95215
185	GO:0043168	anion binding	65	4	7.26	0.9529
186	GO:0036094	small molecule binding	68	4	7.6	0.96406
187	GO:0097159	organic cyclic compound binding	104	7	11.62	0.96892
188	GO:1901363	heterocyclic compound binding	104	7	11.62	0.96892
189	GO:0048037	cofactor binding	29	1	3.24	0.97103
190	GO:0043167	ion binding	108	7	12.07	0.97772
191	GO:0140098	catalytic activity, acting on RNA	48	2	5.36	0.98057
192	GO:0017111	nucleoside-triphosphatase activity	77	4	8.61	0.98469
193	GO:0016462	pyrophosphatase activity	79	4	8.83	0.98744
194	GO:0016817	hydrolase activity, acting on acid anhyd...	79	4	8.83	0.98744
195	GO:0016818	hydrolase activity, acting on acid anhyd...	79	4	8.83	0.98744
196	GO:0016788	hydrolase activity, acting on ester bond...	36	1	4.02	0.98809
197	GO:0003735	structural constituent of ribosome	44	1	4.92	0.99576
198	GO:0016787	hydrolase activity	155	9	17.32	0.99773
199	GO:0005488	binding	166	10	18.55	0.99776
200	GO:0005198	structural molecule activity	57	1	6.37	0.99924
201	GO:0003674	molecular_function	510	57	57	1
202	GO:0000010	trans-hexaprenyltranstransferase activit...	1	0	0.11	1
203	GO:0000034	adenine deaminase activity	1	0	0.11	1
204	GO:0000107	imidazoleglycerol-phosphate synthase act...	1	0	0.11	1
205	GO:0000150	recombinase activity	1	0	0.11	1
206	GO:0000175	3'-5'-exoribonuclease activity	2	0	0.22	1
207	GO:0000179	rRNA (adenine-N6,N6-)-dimethyltransferas...	1	0	0.11	1
208	GO:0000217	DNA secondary structure binding	1	0	0.11	1
209	GO:0000400	four-way junction DNA binding	1	0	0.11	1
210	GO:0000900	translation repressor activity, mRNA reg...	1	0	0.11	1
211	GO:0001098	basal transcription machinery binding	1	0	0.11	1
212	GO:0001108	bacterial-type RNA polymerase holo enzym...	1	0	0.11	1
213	GO:0001130	bacterial-type RNA polymerase transcript...	1	0	0.11	1
214	GO:0001131	transcription factor activity, bacterial...	1	0	0.11	1
215	GO:0001141	transcriptional repressor activity, bact...	1	0	0.11	1
216	GO:0001217	bacterial-type RNA polymerase transcript...	1	0	0.11	1
217	GO:0001716	L-amino-acid oxidase activity	1	0	0.11	1
218	GO:0001761	beta-alanine transmembrane transporter a...	1	0	0.11	1
219	GO:0001884	pyrimidine nucleoside binding	2	0	0.22	1
220	GO:0002094	polyprenyltransferase activity	1	0	0.11	1
221	GO:0002135	CTP binding	2	0	0.22	1
222	GO:0002161	aminoacyl-tRNA editing activity	4	0	0.45	1
223	GO:0003678	DNA helicase activity	6	0	0.67	1
224	GO:0003688	DNA replication origin binding	1	0	0.11	1
225	GO:0003690	double-stranded DNA binding	5	0	0.56	1
226	GO:0003697	single-stranded DNA binding	2	0	0.22	1
227	GO:0003724	RNA helicase activity	2	0	0.22	1
228	GO:0003729	mRNA binding	3	0	0.34	1
229	GO:0003743	translation initiation factor activity	1	0	0.11	1
230	GO:0003746	translation elongation factor activity	4	0	0.45	1
231	GO:0003747	translation release factor activity	3	0	0.34	1
232	GO:0003755	peptidyl-prolyl cis-trans isomerase acti...	1	0	0.11	1
233	GO:0003756	protein disulfide isomerase activity	1	0	0.11	1
234	GO:0003774	motor activity	3	0	0.34	1
235	GO:0003848	2-amino-4-hydroxy-6-hydroxymethyldihydro...	1	0	0.11	1
236	GO:0003861	3-isopropylmalate dehydratase activity	1	0	0.11	1
237	GO:0003864	3-methyl-2-oxobutanoate hydroxymethyltra...	1	0	0.11	1
238	GO:0003872	6-phosphofructokinase activity	1	0	0.11	1
239	GO:0003879	ATP phosphoribosyltransferase activity	1	0	0.11	1
240	GO:0003883	CTP synthase activity	1	0	0.11	1
241	GO:0003896	DNA primase activity	1	0	0.11	1
242	GO:0003905	alkylbase DNA N-glycosylase activity	1	0	0.11	1
243	GO:0003906	DNA-(apurinic or apyrimidinic site) endo...	1	0	0.11	1
244	GO:0003909	DNA ligase activity	1	0	0.11	1
245	GO:0003911	DNA ligase (NAD+) activity	1	0	0.11	1
246	GO:0003916	DNA topoisomerase activity	5	0	0.56	1
247	GO:0003917	DNA topoisomerase type I activity	1	0	0.11	1
248	GO:0003918	DNA topoisomerase type II (ATP-hydrolyzi...	4	0	0.45	1
249	GO:0003924	GTPase activity	13	0	1.45	1
250	GO:0003938	IMP dehydrogenase activity	1	0	0.11	1
251	GO:0003941	L-serine ammonia-lyase activity	1	0	0.11	1
252	GO:0003942	N-acetyl-gamma-glutamyl-phosphate reduct...	1	0	0.11	1
253	GO:0003949	1-(5-phosphoribosyl)-5-[(5-phosphoribosy...	1	0	0.11	1
254	GO:0003951	NAD+ kinase activity	1	0	0.11	1
255	GO:0003952	NAD+ synthase (glutamine-hydrolyzing) ac...	1	0	0.11	1
256	GO:0003954	NADH dehydrogenase activity	1	0	0.11	1
257	GO:0003977	UDP-N-acetylglucosamine diphosphorylase ...	1	0	0.11	1
258	GO:0003983	UTP:glucose-1-phosphate uridylyltransfer...	1	0	0.11	1
259	GO:0003985	acetyl-CoA C-acetyltransferase activity	1	0	0.11	1
260	GO:0003988	acetyl-CoA C-acyltransferase activity	1	0	0.11	1
261	GO:0003989	acetyl-CoA carboxylase activity	1	0	0.11	1
262	GO:0003992	N2-acetyl-L-ornithine:2-oxoglutarate 5-a...	1	0	0.11	1
263	GO:0003999	adenine phosphoribosyltransferase activi...	1	0	0.11	1
264	GO:0004003	ATP-dependent DNA helicase activity	3	0	0.34	1
265	GO:0004004	ATP-dependent RNA helicase activity	2	0	0.22	1
266	GO:0004017	adenylate kinase activity	2	0	0.22	1
267	GO:0004018	N6-(1,2-dicarboxyethyl)AMP AMP-lyase (fu...	1	0	0.11	1
268	GO:0004022	alcohol dehydrogenase (NAD) activity	1	0	0.11	1
269	GO:0004024	alcohol dehydrogenase activity, zinc-dep...	1	0	0.11	1
270	GO:0004033	aldo-keto reductase (NADP) activity	1	0	0.11	1
271	GO:0004040	amidase activity	1	0	0.11	1
272	GO:0004044	amidophosphoribosyltransferase activity	1	0	0.11	1
273	GO:0004045	aminoacyl-tRNA hydrolase activity	1	0	0.11	1
274	GO:0004072	aspartate kinase activity	3	0	0.34	1
275	GO:0004089	carbonate dehydratase activity	1	0	0.11	1
276	GO:0004106	chorismate mutase activity	1	0	0.11	1
277	GO:0004107	chorismate synthase activity	1	0	0.11	1
278	GO:0004109	coproporphyrinogen oxidase activity	1	0	0.11	1
279	GO:0004126	cytidine deaminase activity	1	0	0.11	1
280	GO:0004127	cytidylate kinase activity	1	0	0.11	1
281	GO:0004140	dephospho-CoA kinase activity	1	0	0.11	1
282	GO:0004146	dihydrofolate reductase activity	1	0	0.11	1
283	GO:0004156	dihydropteroate synthase activity	1	0	0.11	1
284	GO:0004160	dihydroxy-acid dehydratase activity	1	0	0.11	1
285	GO:0004161	dimethylallyltranstransferase activity	1	0	0.11	1
286	GO:0004175	endopeptidase activity	3	0	0.34	1
287	GO:0004180	carboxypeptidase activity	1	0	0.11	1
288	GO:0004185	serine-type carboxypeptidase activity	1	0	0.11	1
289	GO:0004222	metalloendopeptidase activity	3	0	0.34	1
290	GO:0004312	fatty acid synthase activity	6	0	0.67	1
291	GO:0004315	3-oxoacyl-[acyl-carrier-protein] synthas...	1	0	0.11	1
292	GO:0004316	3-oxoacyl-[acyl-carrier-protein] reducta...	1	0	0.11	1
293	GO:0004318	enoyl-[acyl-carrier-protein] reductase (...	4	0	0.45	1
294	GO:0004325	ferrochelatase activity	1	0	0.11	1
295	GO:0004337	geranyltranstransferase activity	1	0	0.11	1
296	GO:0004349	glutamate 5-kinase activity	1	0	0.11	1
297	GO:0004350	glutamate-5-semialdehyde dehydrogenase a...	1	0	0.11	1
298	GO:0004352	glutamate dehydrogenase (NAD+) activity	1	0	0.11	1
299	GO:0004353	glutamate dehydrogenase [NAD(P)+] activi...	1	0	0.11	1
300	GO:0004354	glutamate dehydrogenase (NADP+) activity	1	0	0.11	1
301	GO:0004355	glutamate synthase (NADPH) activity	1	0	0.11	1
302	GO:0004357	glutamate-cysteine ligase activity	1	0	0.11	1
303	GO:0004365	glyceraldehyde-3-phosphate dehydrogenase...	1	0	0.11	1
304	GO:0004385	guanylate kinase activity	1	0	0.11	1
305	GO:0004386	helicase activity	9	0	1.01	1
306	GO:0004396	hexokinase activity	1	0	0.11	1
307	GO:0004401	histidinol-phosphatase activity	1	0	0.11	1
308	GO:0004413	homoserine kinase activity	1	0	0.11	1
309	GO:0004418	hydroxymethylbilane synthase activity	1	0	0.11	1
310	GO:0004424	imidazoleglycerol-phosphate dehydratase ...	1	0	0.11	1
311	GO:0004448	isocitrate dehydrogenase activity	1	0	0.11	1
312	GO:0004450	isocitrate dehydrogenase (NADP+) activit...	1	0	0.11	1
313	GO:0004455	ketol-acid reductoisomerase activity	1	0	0.11	1
314	GO:0004470	malic enzyme activity	1	0	0.11	1
315	GO:0004497	monooxygenase activity	2	0	0.22	1
316	GO:0004515	nicotinate-nucleotide adenylyltransferas...	1	0	0.11	1
317	GO:0004516	nicotinate phosphoribosyltransferase act...	1	0	0.11	1
318	GO:0004518	nuclease activity	21	0	2.35	1
319	GO:0004519	endonuclease activity	8	0	0.89	1
320	GO:0004520	endodeoxyribonuclease activity	4	0	0.45	1
321	GO:0004521	endoribonuclease activity	2	0	0.22	1
322	GO:0004523	RNA-DNA hybrid ribonuclease activity	1	0	0.11	1
323	GO:0004525	ribonuclease III activity	1	0	0.11	1
324	GO:0004527	exonuclease activity	10	0	1.12	1
325	GO:0004529	exodeoxyribonuclease activity	4	0	0.45	1
326	GO:0004532	exoribonuclease activity	3	0	0.34	1
327	GO:0004536	deoxyribonuclease activity	8	0	0.89	1
328	GO:0004540	ribonuclease activity	7	0	0.78	1
329	GO:0004550	nucleoside diphosphate kinase activity	2	0	0.22	1
330	GO:0004590	orotidine-5'-phosphate decarboxylase act...	1	0	0.11	1
331	GO:0004594	pantothenate kinase activity	1	0	0.11	1
332	GO:0004595	pantetheine-phosphate adenylyltransferas...	1	0	0.11	1
333	GO:0004605	phosphatidate cytidylyltransferase activ...	1	0	0.11	1
334	GO:0004609	phosphatidylserine decarboxylase activit...	1	0	0.11	1
335	GO:0004611	phosphoenolpyruvate carboxykinase activi...	1	0	0.11	1
336	GO:0004612	phosphoenolpyruvate carboxykinase (ATP) ...	1	0	0.11	1
337	GO:0004614	phosphoglucomutase activity	2	0	0.22	1
338	GO:0004615	phosphomannomutase activity	2	0	0.22	1
339	GO:0004616	phosphogluconate dehydrogenase (decarbox...	1	0	0.11	1
340	GO:0004632	phosphopantothenate--cysteine ligase act...	1	0	0.11	1
341	GO:0004633	phosphopantothenoylcysteine decarboxylas...	1	0	0.11	1
342	GO:0004635	phosphoribosyl-AMP cyclohydrolase activi...	1	0	0.11	1
343	GO:0004636	phosphoribosyl-ATP diphosphatase activit...	1	0	0.11	1
344	GO:0004638	phosphoribosylaminoimidazole carboxylase...	2	0	0.22	1
345	GO:0004639	phosphoribosylaminoimidazolesuccinocarbo...	1	0	0.11	1
346	GO:0004641	phosphoribosylformylglycinamidine cyclo-...	1	0	0.11	1
347	GO:0004642	phosphoribosylformylglycinamidine syntha...	1	0	0.11	1
348	GO:0004647	phosphoserine phosphatase activity	1	0	0.11	1
349	GO:0004654	polyribonucleotide nucleotidyltransferas...	1	0	0.11	1
350	GO:0004655	porphobilinogen synthase activity	1	0	0.11	1
351	GO:0004659	prenyltransferase activity	2	0	0.22	1
352	GO:0004664	prephenate dehydratase activity	1	0	0.11	1
353	GO:0004674	protein serine/threonine kinase activity	2	0	0.22	1
354	GO:0004735	pyrroline-5-carboxylate reductase activi...	1	0	0.11	1
355	GO:0004738	pyruvate dehydrogenase activity	1	0	0.11	1
356	GO:0004739	pyruvate dehydrogenase (acetyl-transferr...	1	0	0.11	1
357	GO:0004751	ribose-5-phosphate isomerase activity	1	0	0.11	1
358	GO:0004764	shikimate 3-dehydrogenase (NADP+) activi...	1	0	0.11	1
359	GO:0004794	L-threonine ammonia-lyase activity	1	0	0.11	1
360	GO:0004797	thymidine kinase activity	1	0	0.11	1
361	GO:0004799	thymidylate synthase activity	1	0	0.11	1
362	GO:0004807	triose-phosphate isomerase activity	1	0	0.11	1
363	GO:0004808	tRNA (5-methylaminomethyl-2-thiouridylat...	1	0	0.11	1
364	GO:0004812	aminoacyl-tRNA ligase activity	15	0	1.68	1
365	GO:0004813	alanine-tRNA ligase activity	1	0	0.11	1
366	GO:0004815	aspartate-tRNA ligase activity	1	0	0.11	1
367	GO:0004816	asparagine-tRNA ligase activity	1	0	0.11	1
368	GO:0004817	cysteine-tRNA ligase activity	1	0	0.11	1
369	GO:0004820	glycine-tRNA ligase activity	1	0	0.11	1
370	GO:0004821	histidine-tRNA ligase activity	1	0	0.11	1
371	GO:0004823	leucine-tRNA ligase activity	1	0	0.11	1
372	GO:0004824	lysine-tRNA ligase activity	1	0	0.11	1
373	GO:0004825	methionine-tRNA ligase activity	1	0	0.11	1
374	GO:0004826	phenylalanine-tRNA ligase activity	2	0	0.22	1
375	GO:0004827	proline-tRNA ligase activity	1	0	0.11	1
376	GO:0004828	serine-tRNA ligase activity	1	0	0.11	1
377	GO:0004831	tyrosine-tRNA ligase activity	1	0	0.11	1
378	GO:0004832	valine-tRNA ligase activity	1	0	0.11	1
379	GO:0004844	uracil DNA N-glycosylase activity	2	0	0.22	1
380	GO:0004849	uridine kinase activity	1	0	0.11	1
381	GO:0005275	amine transmembrane transporter activity	1	0	0.11	1
382	GO:0005319	lipid transporter activity	2	0	0.22	1
383	GO:0005326	neurotransmitter transporter activity	1	0	0.11	1
384	GO:0005342	organic acid transmembrane transporter a...	3	0	0.34	1
385	GO:0005350	pyrimidine nucleobase transmembrane tran...	1	0	0.11	1
386	GO:0005351	carbohydrate:proton symporter activity	1	0	0.11	1
387	GO:0005402	carbohydrate:cation symporter activity	1	0	0.11	1
388	GO:0005506	iron ion binding	2	0	0.22	1
389	GO:0005515	protein binding	21	0	2.35	1
390	GO:0005525	GTP binding	11	0	1.23	1
391	GO:0005539	glycosaminoglycan binding	1	0	0.11	1
392	GO:0008026	ATP-dependent helicase activity	6	0	0.67	1
393	GO:0008061	chitin binding	1	0	0.11	1
394	GO:0008073	ornithine decarboxylase inhibitor activi...	1	0	0.11	1
395	GO:0008079	translation termination factor activity	4	0	0.45	1
396	GO:0008080	N-acetyltransferase activity	1	0	0.11	1
397	GO:0008081	phosphoric diester hydrolase activity	1	0	0.11	1
398	GO:0008106	alcohol dehydrogenase (NADP+) activity	1	0	0.11	1
399	GO:0008135	translation factor activity, RNA binding	9	0	1.01	1
400	GO:0008170	N-methyltransferase activity	7	0	0.78	1
401	GO:0008171	O-methyltransferase activity	1	0	0.11	1
402	GO:0008173	RNA methyltransferase activity	12	0	1.34	1
403	GO:0008175	tRNA methyltransferase activity	3	0	0.34	1
404	GO:0008186	RNA-dependent ATPase activity	2	0	0.22	1
405	GO:0008194	UDP-glycosyltransferase activity	1	0	0.11	1
406	GO:0008236	serine-type peptidase activity	2	0	0.22	1
407	GO:0008237	metallopeptidase activity	3	0	0.34	1
408	GO:0008276	protein methyltransferase activity	2	0	0.22	1
409	GO:0008296	3'-5'-exodeoxyribonuclease activity	1	0	0.11	1
410	GO:0008297	single-stranded DNA exodeoxyribonuclease...	1	0	0.11	1
411	GO:0008324	cation transmembrane transporter activit...	14	0	1.56	1
412	GO:0008374	O-acyltransferase activity	2	0	0.22	1
413	GO:0008375	acetylglucosaminyltransferase activity	1	0	0.11	1
414	GO:0008395	steroid hydroxylase activity	1	0	0.11	1
415	GO:0008408	3'-5' exonuclease activity	4	0	0.45	1
416	GO:0008409	5'-3' exonuclease activity	1	0	0.11	1
417	GO:0008443	phosphofructokinase activity	1	0	0.11	1
418	GO:0008444	CDP-diacylglycerol-glycerol-3-phosphate ...	1	0	0.11	1
419	GO:0008448	N-acetylglucosamine-6-phosphate deacetyl...	1	0	0.11	1
420	GO:0008477	purine nucleosidase activity	1	0	0.11	1
421	GO:0008509	anion transmembrane transporter activity	10	0	1.12	1
422	GO:0008514	organic anion transmembrane transporter ...	4	0	0.45	1
423	GO:0008519	ammonium transmembrane transporter activ...	2	0	0.22	1
424	GO:0008553	proton-exporting ATPase activity, phosph...	1	0	0.11	1
425	GO:0008556	potassium-transporting ATPase activity	2	0	0.22	1
426	GO:0008649	rRNA methyltransferase activity	10	0	1.12	1
427	GO:0008657	DNA topoisomerase (ATP-hydrolyzing) inhi...	1	0	0.11	1
428	GO:0008658	penicillin binding	3	0	0.34	1
429	GO:0008661	1-deoxy-D-xylulose-5-phosphate synthase ...	1	0	0.11	1
430	GO:0008685	2-C-methyl-D-erythritol 2,4-cyclodiphosp...	1	0	0.11	1
431	GO:0008706	6-phospho-beta-glucosidase activity	2	0	0.22	1
432	GO:0008725	DNA-3-methyladenine glycosylase activity	1	0	0.11	1
433	GO:0008728	GTP diphosphokinase activity	1	0	0.11	1
434	GO:0008734	L-aspartate oxidase activity	1	0	0.11	1
435	GO:0008752	FMN reductase activity	1	0	0.11	1
436	GO:0008756	o-succinylbenzoate-CoA ligase activity	1	0	0.11	1
437	GO:0008770	[acyl-carrier-protein] phosphodiesterase...	1	0	0.11	1
438	GO:0008782	adenosylhomocysteine nucleosidase activi...	1	0	0.11	1
439	GO:0008784	alanine racemase activity	1	0	0.11	1
440	GO:0008788	alpha,alpha-phosphotrehalase activity	1	0	0.11	1
441	GO:0008795	NAD+ synthase activity	1	0	0.11	1
442	GO:0008801	beta-phosphoglucomutase activity	1	0	0.11	1
443	GO:0008808	cardiolipin synthase activity	2	0	0.22	1
444	GO:0008839	4-hydroxy-tetrahydrodipicolinate reducta...	1	0	0.11	1
445	GO:0008840	4-hydroxy-tetrahydrodipicolinate synthas...	1	0	0.11	1
446	GO:0008855	exodeoxyribonuclease VII activity	2	0	0.22	1
447	GO:0008861	formate C-acetyltransferase activity	1	0	0.11	1
448	GO:0008865	fructokinase activity	1	0	0.11	1
449	GO:0008881	glutamate racemase activity	1	0	0.11	1
450	GO:0008883	glutamyl-tRNA reductase activity	1	0	0.11	1
451	GO:0008887	glycerate kinase activity	2	0	0.22	1
452	GO:0008893	guanosine-3',5'-bis(diphosphate) 3'-diph...	1	0	0.11	1
453	GO:0008907	integrase activity	1	0	0.11	1
454	GO:0008925	maltose O-acetyltransferase activity	1	0	0.11	1
455	GO:0008930	methylthioadenosine nucleosidase activit...	1	0	0.11	1
456	GO:0008935	1,4-dihydroxy-2-naphthoyl-CoA synthase a...	1	0	0.11	1
457	GO:0008955	peptidoglycan glycosyltransferase activi...	1	0	0.11	1
458	GO:0008959	phosphate acetyltransferase activity	1	0	0.11	1
459	GO:0008965	phosphoenolpyruvate-protein phosphotrans...	1	0	0.11	1
460	GO:0008966	phosphoglucosamine mutase activity	1	0	0.11	1
461	GO:0008973	phosphopentomutase activity	1	0	0.11	1
462	GO:0008987	quinolinate synthetase A activity	1	0	0.11	1
463	GO:0008990	rRNA (guanine-N2-)-methyltransferase act...	1	0	0.11	1
464	GO:0008996	ribonuclease G activity	1	0	0.11	1
465	GO:0008997	ribonuclease R activity	1	0	0.11	1
466	GO:0008998	ribonucleoside-triphosphate reductase ac...	2	0	0.22	1
467	GO:0009001	serine O-acetyltransferase activity	1	0	0.11	1
468	GO:0009002	serine-type D-Ala-D-Ala carboxypeptidase...	1	0	0.11	1
469	GO:0009009	site-specific recombinase activity	1	0	0.11	1
470	GO:0009016	succinyldiaminopimelate transaminase act...	1	0	0.11	1
471	GO:0009019	tRNA (guanine-N1-)-methyltransferase act...	1	0	0.11	1
472	GO:0009032	thymidine phosphorylase activity	1	0	0.11	1
473	GO:0009037	tyrosine-based site-specific recombinase...	1	0	0.11	1
474	GO:0009055	electron transfer activity	3	0	0.34	1
475	GO:0009378	four-way junction helicase activity	3	0	0.34	1
476	GO:0009381	excinuclease ABC activity	3	0	0.34	1
477	GO:0009384	N-acylmannosamine kinase activity	1	0	0.11	1
478	GO:0009982	pseudouridine synthase activity	4	0	0.45	1
479	GO:0010181	FMN binding	5	0	0.56	1
480	GO:0015077	monovalent inorganic cation transmembran...	11	0	1.23	1
481	GO:0015078	proton transmembrane transporter activit...	7	0	0.78	1
482	GO:0015079	potassium ion transmembrane transporter ...	4	0	0.45	1
483	GO:0015098	molybdate ion transmembrane transporter ...	2	0	0.22	1
484	GO:0015101	organic cation transmembrane transporter...	2	0	0.22	1
485	GO:0015103	inorganic anion transmembrane transporte...	7	0	0.78	1
486	GO:0015106	bicarbonate transmembrane transporter ac...	1	0	0.11	1
487	GO:0015114	phosphate ion transmembrane transporter ...	4	0	0.45	1
488	GO:0015116	sulfate transmembrane transporter activi...	1	0	0.11	1
489	GO:0015119	hexose phosphate transmembrane transport...	1	0	0.11	1
490	GO:0015171	amino acid transmembrane transporter act...	3	0	0.34	1
491	GO:0015175	neutral amino acid transmembrane transpo...	1	0	0.11	1
492	GO:0015179	L-amino acid transmembrane transporter a...	1	0	0.11	1
493	GO:0015180	L-alanine transmembrane transporter acti...	1	0	0.11	1
494	GO:0015187	glycine transmembrane transporter activi...	1	0	0.11	1
495	GO:0015199	amino-acid betaine transmembrane transpo...	1	0	0.11	1
496	GO:0015205	nucleobase transmembrane transporter act...	1	0	0.11	1
497	GO:0015210	uracil transmembrane transporter activit...	1	0	0.11	1
498	GO:0015221	lipopolysaccharide transmembrane transpo...	1	0	0.11	1
499	GO:0015238	drug transmembrane transporter activity	2	0	0.22	1
500	GO:0015291	secondary active transmembrane transport...	3	0	0.34	1

## Sheet: N12-0605 BP up
	GO.ID	Term	Annotated	Significant	Expected	classicFisher
1	GO:0006979	response to oxidative stress	7	3	0.29	0.002
2	GO:0042592	homeostatic process	9	3	0.37	0.0044
3	GO:0065008	regulation of biological quality	18	4	0.74	0.0047
4	GO:0034599	cellular response to oxidative stress	3	2	0.12	0.0048
5	GO:0042773	ATP synthesis coupled electron transport	4	2	0.17	0.0093
6	GO:0006119	oxidative phosphorylation	5	2	0.21	0.0152
7	GO:0019725	cellular homeostasis	6	2	0.25	0.0222
8	GO:0022904	respiratory electron transport chain	6	2	0.25	0.0222
9	GO:0022900	electron transport chain	7	2	0.29	0.0302
10	GO:0009069	serine family amino acid metabolic proce...	8	2	0.33	0.0393
11	GO:0000302	response to reactive oxygen species	1	1	0.04	0.0413
12	GO:0000303	response to superoxide	1	1	0.04	0.0413
13	GO:0000305	response to oxygen radical	1	1	0.04	0.0413
14	GO:0006304	DNA modification	1	1	0.04	0.0413
15	GO:0006307	DNA dealkylation involved in DNA repair	1	1	0.04	0.0413
16	GO:0006546	glycine catabolic process	1	1	0.04	0.0413
17	GO:0006801	superoxide metabolic process	1	1	0.04	0.0413
18	GO:0006884	cell volume homeostasis	1	1	0.04	0.0413
19	GO:0008361	regulation of cell size	1	1	0.04	0.0413
20	GO:0009372	quorum sensing	1	1	0.04	0.0413
21	GO:0009992	cellular water homeostasis	1	1	0.04	0.0413
22	GO:0010269	response to selenium ion	1	1	0.04	0.0413
23	GO:0010447	response to acidic pH	1	1	0.04	0.0413
24	GO:0010699	cell-cell signaling involved in quorum s...	1	1	0.04	0.0413
25	GO:0016998	cell wall macromolecule catabolic proces...	1	1	0.04	0.0413
26	GO:0019430	removal of superoxide radicals	1	1	0.04	0.0413
27	GO:0019464	glycine decarboxylation via glycine clea...	1	1	0.04	0.0413
28	GO:0030104	water homeostasis	1	1	0.04	0.0413
29	GO:0032535	regulation of cellular component size	1	1	0.04	0.0413
30	GO:0034614	cellular response to reactive oxygen spe...	1	1	0.04	0.0413
31	GO:0035510	DNA dealkylation	1	1	0.04	0.0413
32	GO:0042135	neurotransmitter catabolic process	1	1	0.04	0.0413
33	GO:0044728	DNA methylation or demethylation	1	1	0.04	0.0413
34	GO:0045454	cell redox homeostasis	1	1	0.04	0.0413
35	GO:0048872	homeostasis of number of cells	1	1	0.04	0.0413
36	GO:0048874	host-mediated regulation of intestinal m...	1	1	0.04	0.0413
37	GO:0051702	interaction with symbiont	1	1	0.04	0.0413
38	GO:0051851	modification by host of symbiont morphol...	1	1	0.04	0.0413
39	GO:0052060	evasion or tolerance by symbiont of host...	1	1	0.04	0.0413
40	GO:0052376	evasion or tolerance by organism of nitr...	1	1	0.04	0.0413
41	GO:0052551	response to defense-related nitric oxide...	1	1	0.04	0.0413
42	GO:0052565	response to defense-related host nitric ...	1	1	0.04	0.0413
43	GO:0070988	demethylation	1	1	0.04	0.0413
44	GO:0071291	cellular response to selenium ion	1	1	0.04	0.0413
45	GO:0071450	cellular response to oxygen radical	1	1	0.04	0.0413
46	GO:0071451	cellular response to superoxide	1	1	0.04	0.0413
47	GO:0072593	reactive oxygen species metabolic proces...	1	1	0.04	0.0413
48	GO:0080111	DNA demethylation	1	1	0.04	0.0413
49	GO:0090066	regulation of anatomical structure size	1	1	0.04	0.0413
50	GO:0098754	detoxification	1	1	0.04	0.0413
51	GO:0098869	cellular oxidant detoxification	1	1	0.04	0.0413
52	GO:1990748	cellular detoxification	1	1	0.04	0.0413
53	GO:0015980	energy derivation by oxidation of organi...	9	2	0.37	0.0493
54	GO:0045333	cellular respiration	9	2	0.37	0.0493
55	GO:0033554	cellular response to stress	54	5	2.23	0.0622
56	GO:0070887	cellular response to chemical stimulus	11	2	0.45	0.0716
57	GO:0001505	regulation of neurotransmitter levels	2	1	0.08	0.0809
58	GO:0006544	glycine metabolic process	2	1	0.08	0.0809
59	GO:0007267	cell-cell signaling	2	1	0.08	0.0809
60	GO:0009071	serine family amino acid catabolic proce...	2	1	0.08	0.0809
61	GO:0019284	L-methionine salvage from S-adenosylmeth...	2	1	0.08	0.0809
62	GO:0022611	dormancy process	2	1	0.08	0.0809
63	GO:0032069	regulation of nuclease activity	2	1	0.08	0.0809
64	GO:0032074	negative regulation of nuclease activity	2	1	0.08	0.0809
65	GO:0033353	S-adenosylmethionine cycle	2	1	0.08	0.0809
66	GO:0040029	regulation of gene expression, epigeneti...	2	1	0.08	0.0809
67	GO:0042133	neurotransmitter metabolic process	2	1	0.08	0.0809
68	GO:0043102	amino acid salvage	2	1	0.08	0.0809
69	GO:0046439	L-cysteine metabolic process	2	1	0.08	0.0809
70	GO:0046498	S-adenosylhomocysteine metabolic process	2	1	0.08	0.0809
71	GO:0046500	S-adenosylmethionine metabolic process	2	1	0.08	0.0809
72	GO:0051205	protein insertion into membrane	2	1	0.08	0.0809
73	GO:0051409	response to nitrosative stress	2	1	0.08	0.0809
74	GO:0051668	localization within membrane	2	1	0.08	0.0809
75	GO:0061024	membrane organization	2	1	0.08	0.0809
76	GO:0071241	cellular response to inorganic substance	2	1	0.08	0.0809
77	GO:0071248	cellular response to metal ion	2	1	0.08	0.0809
78	GO:0071265	L-methionine biosynthetic process	2	1	0.08	0.0809
79	GO:0071267	L-methionine salvage	2	1	0.08	0.0809
80	GO:1901701	cellular response to oxygen-containing c...	2	1	0.08	0.0809
81	GO:0009636	response to toxic substance	13	2	0.54	0.0965
82	GO:0065007	biological regulation	80	6	3.3	0.0978
83	GO:0006810	transport	84	6	3.47	0.1178
84	GO:0051234	establishment of localization	84	6	3.47	0.1178
85	GO:0006534	cysteine metabolic process	3	1	0.12	0.1189
86	GO:0006555	methionine metabolic process	3	1	0.12	0.1189
87	GO:0009086	methionine biosynthetic process	3	1	0.12	0.1189
88	GO:0009268	response to pH	3	1	0.12	0.1189
89	GO:0016226	iron-sulfur cluster assembly	3	1	0.12	0.1189
90	GO:0031163	metallo-sulfur cluster assembly	3	1	0.12	0.1189
91	GO:1901700	response to oxygen-containing compound	3	1	0.12	0.1189
92	GO:0051716	cellular response to stimulus	67	5	2.76	0.1309
93	GO:0006790	sulfur compound metabolic process	16	2	0.66	0.1377
94	GO:0006950	response to stress	88	6	3.63	0.1399
95	GO:0072521	purine-containing compound metabolic pro...	109	7	4.5	0.1438
96	GO:0055114	oxidation-reduction process	51	4	2.1	0.1504
97	GO:0006091	generation of precursor metabolites and ...	17	2	0.7	0.1522
98	GO:0000096	sulfur amino acid metabolic process	4	1	0.17	0.1554
99	GO:0000097	sulfur amino acid biosynthetic process	4	1	0.17	0.1554
100	GO:0020012	evasion or tolerance of host immune resp...	4	1	0.17	0.1554
101	GO:0030682	evasion or tolerance of host defense res...	4	1	0.17	0.1554
102	GO:0035821	modification of morphology or physiology...	4	1	0.17	0.1554
103	GO:0044415	evasion or tolerance of host defenses	4	1	0.17	0.1554
104	GO:0051336	regulation of hydrolase activity	4	1	0.17	0.1554
105	GO:0051346	negative regulation of hydrolase activit...	4	1	0.17	0.1554
106	GO:0051805	evasion or tolerance of immune response ...	4	1	0.17	0.1554
107	GO:0051807	evasion or tolerance of defense response...	4	1	0.17	0.1554
108	GO:0051817	modification of morphology or physiology...	4	1	0.17	0.1554
109	GO:0051834	evasion or tolerance of defenses of othe...	4	1	0.17	0.1554
110	GO:0097237	cellular response to toxic substance	4	1	0.17	0.1554
111	GO:0044403	symbiont process	18	2	0.74	0.1671
112	GO:0006777	Mo-molybdopterin cofactor biosynthetic p...	5	1	0.21	0.1905
113	GO:0010038	response to metal ion	5	1	0.21	0.1905
114	GO:0019720	Mo-molybdopterin cofactor metabolic proc...	5	1	0.21	0.1905
115	GO:0032324	molybdopterin cofactor biosynthetic proc...	5	1	0.21	0.1905
116	GO:0043545	molybdopterin cofactor metabolic process	5	1	0.21	0.1905
117	GO:0044413	avoidance of host defenses	5	1	0.21	0.1905
118	GO:0051189	prosthetic group metabolic process	5	1	0.21	0.1905
119	GO:0051832	avoidance of defenses of other organism ...	5	1	0.21	0.1905
120	GO:0055082	cellular chemical homeostasis	5	1	0.21	0.1905
121	GO:0072657	protein localization to membrane	5	1	0.21	0.1905
122	GO:0090150	establishment of protein localization to...	5	1	0.21	0.1905
123	GO:0009150	purine ribonucleotide metabolic process	99	6	4.08	0.2103
124	GO:0017144	drug metabolic process	99	6	4.08	0.2103
125	GO:0032259	methylation	21	2	0.87	0.2129
126	GO:0055085	transmembrane transport	59	4	2.43	0.2188
127	GO:0042221	response to chemical	40	3	1.65	0.224
128	GO:0009063	cellular amino acid catabolic process	6	1	0.25	0.2242
129	GO:0010035	response to inorganic substance	6	1	0.25	0.2242
130	GO:0043086	negative regulation of catalytic activit...	6	1	0.25	0.2242
131	GO:0044092	negative regulation of molecular functio...	6	1	0.25	0.2242
132	GO:1901606	alpha-amino acid catabolic process	6	1	0.25	0.2242
133	GO:0051179	localization	101	6	4.17	0.2244
134	GO:0006163	purine nucleotide metabolic process	103	6	4.25	0.2389
135	GO:0009259	ribonucleotide metabolic process	103	6	4.25	0.2389
136	GO:0044419	interspecies interaction between organis...	23	2	0.95	0.2443
137	GO:0006952	defense response	7	1	0.29	0.2565
138	GO:0009405	pathogenesis	7	1	0.29	0.2565
139	GO:0042737	drug catabolic process	7	1	0.29	0.2565
140	GO:0048878	chemical homeostasis	7	1	0.29	0.2565
141	GO:0019693	ribose phosphate metabolic process	106	6	4.37	0.2612
142	GO:0009144	purine nucleoside triphosphate metabolic...	86	5	3.55	0.2738
143	GO:0009205	purine ribonucleoside triphosphate metab...	86	5	3.55	0.2738
144	GO:0006974	cellular response to DNA damage stimulus	45	3	1.86	0.2815
145	GO:0009199	ribonucleoside triphosphate metabolic pr...	87	5	3.59	0.2823
146	GO:0009067	aspartate family amino acid biosynthetic...	8	1	0.33	0.2875
147	GO:0034613	cellular protein localization	8	1	0.33	0.2875
148	GO:0043094	cellular metabolic compound salvage	8	1	0.33	0.2875
149	GO:0044764	multi-organism cellular process	8	1	0.33	0.2875
150	GO:0046395	carboxylic acid catabolic process	8	1	0.33	0.2875
151	GO:0070727	cellular macromolecule localization	8	1	0.33	0.2875
152	GO:0051704	multi-organism process	26	2	1.07	0.2917
153	GO:0009141	nucleoside triphosphate metabolic proces...	89	5	3.67	0.2995
154	GO:0046034	ATP metabolic process	68	4	2.81	0.3047
155	GO:0006575	cellular modified amino acid metabolic p...	9	1	0.37	0.3173
156	GO:0016054	organic acid catabolic process	9	1	0.37	0.3173
157	GO:0016311	dephosphorylation	9	1	0.37	0.3173
158	GO:0046677	response to antibiotic	9	1	0.37	0.3173
159	GO:0050790	regulation of catalytic activity	9	1	0.37	0.3173
160	GO:0052173	response to defenses of other organism i...	9	1	0.37	0.3173
161	GO:0052200	response to host defenses	9	1	0.37	0.3173
162	GO:0052564	response to immune response of other org...	9	1	0.37	0.3173
163	GO:0052572	response to host immune response	9	1	0.37	0.3173
164	GO:0065009	regulation of molecular function	9	1	0.37	0.3173
165	GO:0055086	nucleobase-containing small molecule met...	136	7	5.61	0.3198
166	GO:0009126	purine nucleoside monophosphate metaboli...	71	4	2.93	0.3346
167	GO:0009167	purine ribonucleoside monophosphate meta...	71	4	2.93	0.3346
168	GO:0050896	response to stimulus	116	6	4.79	0.3399
169	GO:1901135	carbohydrate derivative metabolic proces...	139	7	5.73	0.3423
170	GO:0008104	protein localization	10	1	0.41	0.3459
171	GO:0015031	protein transport	10	1	0.41	0.3459
172	GO:0023052	signaling	10	1	0.41	0.3459
173	GO:0034219	carbohydrate transmembrane transport	10	1	0.41	0.3459
174	GO:0045184	establishment of protein localization	10	1	0.41	0.3459
175	GO:0045934	negative regulation of nucleobase-contai...	10	1	0.41	0.3459
176	GO:0051641	cellular localization	10	1	0.41	0.3459
177	GO:0075136	response to host	10	1	0.41	0.3459
178	GO:0009161	ribonucleoside monophosphate metabolic p...	73	4	3.01	0.3546
179	GO:0009607	response to biotic stimulus	11	1	0.45	0.3734
180	GO:0043207	response to external biotic stimulus	11	1	0.45	0.3734
181	GO:0044036	cell wall macromolecule metabolic proces...	11	1	0.45	0.3734
182	GO:0051707	response to other organism	11	1	0.45	0.3734
183	GO:0009123	nucleoside monophosphate metabolic proce...	75	4	3.09	0.3748
184	GO:0006281	DNA repair	32	2	1.32	0.3854
185	GO:0008643	carbohydrate transport	12	1	0.5	0.3997
186	GO:0015833	peptide transport	12	1	0.5	0.3997
187	GO:0032502	developmental process	12	1	0.5	0.3997
188	GO:0033036	macromolecule localization	12	1	0.5	0.3997
189	GO:0042886	amide transport	12	1	0.5	0.3997
190	GO:0044272	sulfur compound biosynthetic process	12	1	0.5	0.3997
191	GO:0071702	organic substance transport	34	2	1.4	0.4157
192	GO:0009117	nucleotide metabolic process	126	6	5.2	0.4222
193	GO:0050794	regulation of cellular process	57	3	2.35	0.4236
194	GO:0009408	response to heat	13	1	0.54	0.4249
195	GO:0071554	cell wall organization or biogenesis	13	1	0.54	0.4249
196	GO:0006753	nucleoside phosphate metabolic process	127	6	5.24	0.4305
197	GO:0006261	DNA-dependent DNA replication	14	1	0.58	0.4492
198	GO:0009066	aspartate family amino acid metabolic pr...	14	1	0.58	0.4492
199	GO:0051701	interaction with host	14	1	0.58	0.4492
200	GO:0006520	cellular amino acid metabolic process	60	3	2.48	0.4583
201	GO:0019219	regulation of nucleobase-containing comp...	37	2	1.53	0.4598
202	GO:0051172	negative regulation of nitrogen compound...	15	1	0.62	0.4725
203	GO:0016310	phosphorylation	39	2	1.61	0.4883
204	GO:0031324	negative regulation of cellular metaboli...	16	1	0.66	0.4948
205	GO:0048523	negative regulation of cellular process	16	1	0.66	0.4948
206	GO:0051186	cofactor metabolic process	65	3	2.68	0.5145
207	GO:0010605	negative regulation of macromolecule met...	17	1	0.7	0.5162
208	GO:0042278	purine nucleoside metabolic process	90	4	3.71	0.5232
209	GO:0046128	purine ribonucleoside metabolic process	90	4	3.71	0.5232
210	GO:0019637	organophosphate metabolic process	139	6	5.73	0.5289
211	GO:1901605	alpha-amino acid metabolic process	42	2	1.73	0.5294
212	GO:0006793	phosphorus metabolic process	164	7	6.77	0.5355
213	GO:0006796	phosphate-containing compound metabolic ...	164	7	6.77	0.5355
214	GO:0016043	cellular component organization	67	3	2.76	0.5363
215	GO:0046039	GTP metabolic process	18	1	0.74	0.5367
216	GO:0071705	nitrogen compound transport	18	1	0.74	0.5367
217	GO:0006260	DNA replication	19	1	0.78	0.5564
218	GO:0007154	cell communication	19	1	0.78	0.5564
219	GO:0009266	response to temperature stimulus	19	1	0.78	0.5564
220	GO:0009892	negative regulation of metabolic process	19	1	0.78	0.5564
221	GO:0050789	regulation of biological process	70	3	2.89	0.5679
222	GO:0051171	regulation of nitrogen compound metaboli...	45	2	1.86	0.5683
223	GO:0080090	regulation of primary metabolic process	45	2	1.86	0.5683
224	GO:0009119	ribonucleoside metabolic process	95	4	3.92	0.5698
225	GO:0048519	negative regulation of biological proces...	20	1	0.83	0.5753
226	GO:1901068	guanosine-containing compound metabolic ...	20	1	0.83	0.5753
227	GO:0009116	nucleoside metabolic process	97	4	4	0.5878
228	GO:1901657	glycosyl compound metabolic process	97	4	4	0.5878
229	GO:0031323	regulation of cellular metabolic process	47	2	1.94	0.5931
230	GO:0060255	regulation of macromolecule metabolic pr...	47	2	1.94	0.5931
231	GO:0006732	coenzyme metabolic process	49	2	2.02	0.6168
232	GO:0006259	DNA metabolic process	50	2	2.06	0.6283
233	GO:0009152	purine ribonucleotide biosynthetic proce...	24	1	0.99	0.6434
234	GO:1901607	alpha-amino acid biosynthetic process	24	1	0.99	0.6434
235	GO:0006164	purine nucleotide biosynthetic process	25	1	1.03	0.6587
236	GO:0006139	nucleobase-containing compound metabolic...	257	10	10.6	0.6724
237	GO:0009605	response to external stimulus	26	1	1.07	0.6734
238	GO:0034220	ion transmembrane transport	26	1	1.07	0.6734
239	GO:0019222	regulation of metabolic process	55	2	2.27	0.6821
240	GO:0044248	cellular catabolic process	109	4	4.5	0.6874
241	GO:0009260	ribonucleotide biosynthetic process	27	1	1.11	0.6875
242	GO:0046390	ribose phosphate biosynthetic process	27	1	1.11	0.6875
243	GO:0072522	purine-containing compound biosynthetic ...	27	1	1.11	0.6875
244	GO:0006355	regulation of transcription, DNA-templat...	28	1	1.16	0.701
245	GO:1903506	regulation of nucleic acid-templated tra...	28	1	1.16	0.701
246	GO:2001141	regulation of RNA biosynthetic process	28	1	1.16	0.701
247	GO:0090407	organophosphate biosynthetic process	59	2	2.43	0.7207
248	GO:0009128	purine nucleoside monophosphate cataboli...	60	2	2.48	0.7297
249	GO:0009169	purine ribonucleoside monophosphate cata...	60	2	2.48	0.7297
250	GO:0044281	small molecule metabolic process	243	9	10.02	0.7345
251	GO:1901565	organonitrogen compound catabolic proces...	89	3	3.67	0.7382
252	GO:0006811	ion transport	31	1	1.28	0.7382
253	GO:0051252	regulation of RNA metabolic process	31	1	1.28	0.7382
254	GO:0009158	ribonucleoside monophosphate catabolic p...	61	2	2.52	0.7385
255	GO:0009987	cellular process	500	20	20.63	0.7388
256	GO:0009125	nucleoside monophosphate catabolic proce...	62	2	2.56	0.7471
257	GO:0006351	transcription, DNA-templated	32	1	1.32	0.7496
258	GO:0009628	response to abiotic stimulus	32	1	1.32	0.7496
259	GO:0097659	nucleic acid-templated transcription	32	1	1.32	0.7496
260	GO:0019752	carboxylic acid metabolic process	92	3	3.8	0.7599
261	GO:0008652	cellular amino acid biosynthetic process	33	1	1.36	0.7605
262	GO:0009056	catabolic process	121	4	4.99	0.7704
263	GO:0043436	oxoacid metabolic process	94	3	3.88	0.7737
264	GO:0006082	organic acid metabolic process	95	3	3.92	0.7803
265	GO:0044282	small molecule catabolic process	95	3	3.92	0.7803
266	GO:0010556	regulation of macromolecule biosynthetic...	36	1	1.49	0.7905
267	GO:2000112	regulation of cellular macromolecule bio...	36	1	1.49	0.7905
268	GO:0071840	cellular component organization or bioge...	100	3	4.13	0.8114
269	GO:0006725	cellular aromatic compound metabolic pro...	283	10	11.67	0.8129
270	GO:0009889	regulation of biosynthetic process	39	1	1.61	0.817
271	GO:0031326	regulation of cellular biosynthetic proc...	39	1	1.61	0.817
272	GO:0006152	purine nucleoside catabolic process	72	2	2.97	0.821
273	GO:0009146	purine nucleoside triphosphate catabolic...	72	2	2.97	0.821
274	GO:0009203	ribonucleoside triphosphate catabolic pr...	72	2	2.97	0.821
275	GO:0009207	purine ribonucleoside triphosphate catab...	72	2	2.97	0.821
276	GO:0046130	purine ribonucleoside catabolic process	72	2	2.97	0.821
277	GO:0032774	RNA biosynthetic process	40	1	1.65	0.825
278	GO:0009143	nucleoside triphosphate catabolic proces...	73	2	3.01	0.8272
279	GO:0009154	purine ribonucleotide catabolic process	73	2	3.01	0.8272
280	GO:0009164	nucleoside catabolic process	73	2	3.01	0.8272
281	GO:0034656	nucleobase-containing small molecule cat...	73	2	3.01	0.8272
282	GO:0042454	ribonucleoside catabolic process	73	2	3.01	0.8272
283	GO:1901658	glycosyl compound catabolic process	73	2	3.01	0.8272
284	GO:0009108	coenzyme biosynthetic process	41	1	1.69	0.8328
285	GO:0009261	ribonucleotide catabolic process	74	2	3.05	0.8333
286	GO:0008152	metabolic process	514	20	21.2	0.8361
287	GO:0046483	heterocycle metabolic process	289	10	11.92	0.839
288	GO:0006195	purine nucleotide catabolic process	75	2	3.09	0.8392
289	GO:0009165	nucleotide biosynthetic process	42	1	1.73	0.8402
290	GO:0010468	regulation of gene expression	42	1	1.73	0.8402
291	GO:0022607	cellular component assembly	42	1	1.73	0.8402
292	GO:1901293	nucleoside phosphate biosynthetic proces...	42	1	1.73	0.8402
293	GO:0072523	purine-containing compound catabolic pro...	76	2	3.14	0.8449
294	GO:1901360	organic cyclic compound metabolic proces...	291	10	12	0.8471
295	GO:0043412	macromolecule modification	43	1	1.77	0.8472
296	GO:1901137	carbohydrate derivative biosynthetic pro...	47	1	1.94	0.8727
297	GO:0009166	nucleotide catabolic process	82	2	3.38	0.8757
298	GO:1901136	carbohydrate derivative catabolic proces...	82	2	3.38	0.8757
299	GO:0046434	organophosphate catabolic process	83	2	3.42	0.8803
300	GO:1901292	nucleoside phosphate catabolic process	83	2	3.42	0.8803
301	GO:0044237	cellular metabolic process	441	16	18.19	0.8895
302	GO:1901575	organic substance catabolic process	118	3	4.87	0.8955
303	GO:0016053	organic acid biosynthetic process	53	1	2.19	0.9034
304	GO:0046394	carboxylic acid biosynthetic process	53	1	2.19	0.9034
305	GO:0034655	nucleobase-containing compound catabolic...	89	2	3.67	0.9048
306	GO:0051188	cofactor biosynthetic process	54	1	2.23	0.9077
307	GO:0019439	aromatic compound catabolic process	90	2	3.71	0.9084
308	GO:0034654	nucleobase-containing compound biosynthe...	153	4	6.31	0.9129
309	GO:0044270	cellular nitrogen compound catabolic pro...	92	2	3.8	0.9153
310	GO:0046700	heterocycle catabolic process	92	2	3.8	0.9153
311	GO:1901361	organic cyclic compound catabolic proces...	93	2	3.84	0.9185
312	GO:0034404	nucleobase-containing small molecule bio...	95	2	3.92	0.9247
313	GO:0018130	heterocycle biosynthetic process	187	5	7.71	0.9276
314	GO:1901362	organic cyclic compound biosynthetic pro...	188	5	7.76	0.93
315	GO:1901564	organonitrogen compound metabolic proces...	297	9	12.25	0.9384
316	GO:0019438	aromatic compound biosynthetic process	178	4	7.34	0.9645
317	GO:0044085	cellular component biogenesis	76	1	3.14	0.9674
318	GO:0034641	cellular nitrogen compound metabolic pro...	342	10	14.11	0.9708
319	GO:0040007	growth	152	3	6.27	0.971
320	GO:0044283	small molecule biosynthetic process	163	3	6.72	0.9817
321	GO:0006807	nitrogen compound metabolic process	401	12	16.54	0.9833
322	GO:0034645	cellular macromolecule biosynthetic proc...	137	2	5.65	0.9876
323	GO:0016070	RNA metabolic process	99	1	4.08	0.9895
324	GO:0044238	primary metabolic process	411	12	16.96	0.9897
325	GO:0009059	macromolecule biosynthetic process	141	2	5.82	0.9897
326	GO:1901566	organonitrogen compound biosynthetic pro...	177	3	7.3	0.9901
327	GO:0044267	cellular protein metabolic process	101	1	4.17	0.9905
328	GO:0090304	nucleic acid metabolic process	143	2	5.9	0.9907
329	GO:0009058	biosynthetic process	326	8	13.45	0.9929
330	GO:0043170	macromolecule metabolic process	251	5	10.35	0.9944
331	GO:0019538	protein metabolic process	118	1	4.87	0.9961
332	GO:0044260	cellular macromolecule metabolic process	232	4	9.57	0.9966
333	GO:0071704	organic substance metabolic process	452	13	18.65	0.9967
334	GO:0044249	cellular biosynthetic process	323	7	13.33	0.9977
335	GO:1901576	organic substance biosynthetic process	323	7	13.33	0.9977
336	GO:0044271	cellular nitrogen compound biosynthetic ...	246	4	10.15	0.9983
337	GO:0010467	gene expression	145	1	5.98	0.9991
338	GO:0008150	biological_process	606	25	25	1
339	GO:0000003	reproduction	8	0	0.33	1
340	GO:0000018	regulation of DNA recombination	2	0	0.08	1
341	GO:0000041	transition metal ion transport	4	0	0.17	1
342	GO:0000101	sulfur amino acid transport	1	0	0.04	1
343	GO:0000154	rRNA modification	12	0	0.5	1
344	GO:0000160	phosphorelay signal transduction system	5	0	0.21	1
345	GO:0000255	allantoin metabolic process	2	0	0.08	1
346	GO:0000256	allantoin catabolic process	2	0	0.08	1
347	GO:0000270	peptidoglycan metabolic process	10	0	0.41	1
348	GO:0000271	polysaccharide biosynthetic process	3	0	0.12	1
349	GO:0000278	mitotic cell cycle	4	0	0.17	1
350	GO:0000280	nuclear division	1	0	0.04	1
351	GO:0000281	mitotic cytokinesis	4	0	0.17	1
352	GO:0000375	RNA splicing, via transesterification re...	1	0	0.04	1
353	GO:0000376	RNA splicing, via transesterification re...	1	0	0.04	1
354	GO:0000451	rRNA 2'-O-methylation	1	0	0.04	1
355	GO:0000453	enzyme-directed rRNA 2'-O-methylation	1	0	0.04	1
356	GO:0000455	enzyme-directed rRNA pseudouridine synth...	2	0	0.08	1
357	GO:0000715	nucleotide-excision repair, DNA damage r...	1	0	0.04	1
358	GO:0000716	transcription-coupled nucleotide-excisio...	1	0	0.04	1
359	GO:0000725	recombinational repair	2	0	0.08	1
360	GO:0000731	DNA synthesis involved in DNA repair	1	0	0.04	1
361	GO:0000819	sister chromatid segregation	2	0	0.08	1
362	GO:0000902	cell morphogenesis	1	0	0.04	1
363	GO:0000910	cytokinesis	11	0	0.45	1
364	GO:0000917	division septum assembly	4	0	0.17	1
365	GO:0000918	division septum site selection	1	0	0.04	1
366	GO:0000920	septum digestion after cytokinesis	2	0	0.08	1
367	GO:0000956	nuclear-transcribed mRNA catabolic proce...	1	0	0.04	1
368	GO:0001101	response to acid chemical	1	0	0.04	1
369	GO:0001121	bacterial transcription	1	0	0.04	1
370	GO:0001510	RNA methylation	14	0	0.58	1
371	GO:0001522	pseudouridine synthesis	3	0	0.12	1
372	GO:0001666	response to hypoxia	2	0	0.08	1
373	GO:0001762	beta-alanine transport	1	0	0.04	1
374	GO:0001887	selenium compound metabolic process	1	0	0.04	1
375	GO:0001897	cytolysis by symbiont of host cells	1	0	0.04	1
376	GO:0001906	cell killing	1	0	0.04	1
377	GO:0001907	killing by symbiont of host cells	1	0	0.04	1
378	GO:0002097	tRNA wobble base modification	4	0	0.17	1
379	GO:0002098	tRNA wobble uridine modification	1	0	0.04	1
380	GO:0002099	tRNA wobble guanine modification	1	0	0.04	1
381	GO:0002100	tRNA wobble adenosine to inosine editing	1	0	0.04	1
382	GO:0002101	tRNA wobble cytosine modification	1	0	0.04	1
383	GO:0002119	nematode larval development	2	0	0.08	1
384	GO:0002128	tRNA nucleoside ribose methylation	1	0	0.04	1
385	GO:0002130	wobble position ribose methylation	1	0	0.04	1
386	GO:0002131	wobble position cytosine ribose methylat...	1	0	0.04	1
387	GO:0002132	wobble position uridine ribose methylati...	1	0	0.04	1
388	GO:0002136	tRNA wobble base lysidine biosynthesis	1	0	0.04	1
389	GO:0002143	tRNA wobble position uridine thiolation	1	0	0.04	1
390	GO:0002164	larval development	2	0	0.08	1
391	GO:0002218	activation of innate immune response	1	0	0.04	1
392	GO:0002221	pattern recognition receptor signaling p...	1	0	0.04	1
393	GO:0002224	toll-like receptor signaling pathway	1	0	0.04	1
394	GO:0002237	response to molecule of bacterial origin	1	0	0.04	1
395	GO:0002253	activation of immune response	1	0	0.04	1
396	GO:0002376	immune system process	3	0	0.12	1
397	GO:0002682	regulation of immune system process	3	0	0.12	1
398	GO:0002683	negative regulation of immune system pro...	1	0	0.04	1
399	GO:0002684	positive regulation of immune system pro...	2	0	0.08	1
400	GO:0002755	MyD88-dependent toll-like receptor signa...	1	0	0.04	1
401	GO:0002757	immune response-activating signal transd...	1	0	0.04	1
402	GO:0002758	innate immune response-activating signal...	1	0	0.04	1
403	GO:0002764	immune response-regulating signaling pat...	1	0	0.04	1
404	GO:0002790	peptide secretion	4	0	0.17	1
405	GO:0002791	regulation of peptide secretion	1	0	0.04	1
406	GO:0003333	amino acid transmembrane transport	2	0	0.08	1
407	GO:0005975	carbohydrate metabolic process	23	0	0.95	1
408	GO:0005976	polysaccharide metabolic process	4	0	0.17	1
409	GO:0005984	disaccharide metabolic process	1	0	0.04	1
410	GO:0005991	trehalose metabolic process	1	0	0.04	1
411	GO:0005993	trehalose catabolic process	1	0	0.04	1
412	GO:0005996	monosaccharide metabolic process	11	0	0.45	1
413	GO:0006006	glucose metabolic process	8	0	0.33	1
414	GO:0006007	glucose catabolic process	8	0	0.33	1
415	GO:0006011	UDP-glucose metabolic process	1	0	0.04	1
416	GO:0006012	galactose metabolic process	1	0	0.04	1
417	GO:0006014	D-ribose metabolic process	1	0	0.04	1
418	GO:0006020	inositol metabolic process	1	0	0.04	1
419	GO:0006022	aminoglycan metabolic process	12	0	0.5	1
420	GO:0006023	aminoglycan biosynthetic process	9	0	0.37	1
421	GO:0006024	glycosaminoglycan biosynthetic process	9	0	0.37	1
422	GO:0006026	aminoglycan catabolic process	2	0	0.08	1
423	GO:0006030	chitin metabolic process	2	0	0.08	1
424	GO:0006032	chitin catabolic process	2	0	0.08	1
425	GO:0006040	amino sugar metabolic process	7	0	0.29	1
426	GO:0006044	N-acetylglucosamine metabolic process	1	0	0.04	1
427	GO:0006046	N-acetylglucosamine catabolic process	1	0	0.04	1
428	GO:0006047	UDP-N-acetylglucosamine metabolic proces...	2	0	0.08	1
429	GO:0006048	UDP-N-acetylglucosamine biosynthetic pro...	2	0	0.08	1
430	GO:0006054	N-acetylneuraminate metabolic process	1	0	0.04	1
431	GO:0006066	alcohol metabolic process	6	0	0.25	1
432	GO:0006081	cellular aldehyde metabolic process	9	0	0.37	1
433	GO:0006090	pyruvate metabolic process	10	0	0.41	1
434	GO:0006094	gluconeogenesis	2	0	0.08	1
435	GO:0006096	glycolytic process	5	0	0.21	1
436	GO:0006098	pentose-phosphate shunt	3	0	0.12	1
437	GO:0006105	succinate metabolic process	1	0	0.04	1
438	GO:0006113	fermentation	1	0	0.04	1
439	GO:0006140	regulation of nucleotide metabolic proce...	2	0	0.08	1
440	GO:0006144	purine nucleobase metabolic process	3	0	0.12	1
441	GO:0006145	purine nucleobase catabolic process	1	0	0.04	1
442	GO:0006146	adenine catabolic process	1	0	0.04	1
443	GO:0006165	nucleoside diphosphate phosphorylation	7	0	0.29	1
444	GO:0006166	purine ribonucleoside salvage	1	0	0.04	1
445	GO:0006167	AMP biosynthetic process	2	0	0.08	1
446	GO:0006168	adenine salvage	1	0	0.04	1
447	GO:0006172	ADP biosynthetic process	2	0	0.08	1
448	GO:0006177	GMP biosynthetic process	1	0	0.04	1
449	GO:0006204	IMP catabolic process	1	0	0.04	1
450	GO:0006206	pyrimidine nucleobase metabolic process	2	0	0.08	1
451	GO:0006207	'de novo' pyrimidine nucleobase biosynth...	1	0	0.04	1
452	GO:0006213	pyrimidine nucleoside metabolic process	3	0	0.12	1
453	GO:0006216	cytidine catabolic process	1	0	0.04	1
454	GO:0006220	pyrimidine nucleotide metabolic process	5	0	0.21	1
455	GO:0006221	pyrimidine nucleotide biosynthetic proce...	4	0	0.17	1
456	GO:0006222	UMP biosynthetic process	1	0	0.04	1
457	GO:0006231	dTMP biosynthetic process	1	0	0.04	1
458	GO:0006241	CTP biosynthetic process	1	0	0.04	1
459	GO:0006244	pyrimidine nucleotide catabolic process	1	0	0.04	1
460	GO:0006265	DNA topological change	5	0	0.21	1
461	GO:0006266	DNA ligation	1	0	0.04	1
462	GO:0006268	DNA unwinding involved in DNA replicatio...	3	0	0.12	1
463	GO:0006269	DNA replication, synthesis of RNA primer	3	0	0.12	1
464	GO:0006270	DNA replication initiation	3	0	0.12	1
465	GO:0006271	DNA strand elongation involved in DNA re...	3	0	0.12	1
466	GO:0006273	lagging strand elongation	1	0	0.04	1
467	GO:0006275	regulation of DNA replication	1	0	0.04	1
468	GO:0006276	plasmid maintenance	4	0	0.17	1
469	GO:0006282	regulation of DNA repair	1	0	0.04	1
470	GO:0006283	transcription-coupled nucleotide-excisio...	1	0	0.04	1
471	GO:0006289	nucleotide-excision repair	1	0	0.04	1
472	GO:0006298	mismatch repair	2	0	0.08	1
473	GO:0006301	postreplication repair	1	0	0.04	1
474	GO:0006302	double-strand break repair	6	0	0.25	1
475	GO:0006308	DNA catabolic process	2	0	0.08	1
476	GO:0006310	DNA recombination	14	0	0.58	1
477	GO:0006353	DNA-templated transcription, termination	3	0	0.12	1
478	GO:0006354	DNA-templated transcription, elongation	1	0	0.04	1
479	GO:0006360	transcription by RNA polymerase I	1	0	0.04	1
480	GO:0006363	termination of RNA polymerase I transcri...	1	0	0.04	1
481	GO:0006364	rRNA processing	21	0	0.87	1
482	GO:0006378	mRNA polyadenylation	2	0	0.08	1
483	GO:0006382	adenosine to inosine editing	1	0	0.04	1
484	GO:0006396	RNA processing	39	0	1.61	1
485	GO:0006397	mRNA processing	2	0	0.08	1
486	GO:0006399	tRNA metabolic process	29	0	1.2	1
487	GO:0006400	tRNA modification	13	0	0.54	1
488	GO:0006401	RNA catabolic process	3	0	0.12	1
489	GO:0006402	mRNA catabolic process	2	0	0.08	1
490	GO:0006412	translation	74	0	3.05	1
491	GO:0006413	translational initiation	3	0	0.12	1
492	GO:0006414	translational elongation	8	0	0.33	1
493	GO:0006415	translational termination	6	0	0.25	1
494	GO:0006417	regulation of translation	8	0	0.33	1
495	GO:0006418	tRNA aminoacylation for protein translat...	14	0	0.58	1
496	GO:0006419	alanyl-tRNA aminoacylation	1	0	0.04	1
497	GO:0006421	asparaginyl-tRNA aminoacylation	1	0	0.04	1
498	GO:0006422	aspartyl-tRNA aminoacylation	1	0	0.04	1
499	GO:0006423	cysteinyl-tRNA aminoacylation	1	0	0.04	1
500	GO:0006426	glycyl-tRNA aminoacylation	1	0	0.04	1
501	GO:0006427	histidyl-tRNA aminoacylation	1	0	0.04	1
502	GO:0006429	leucyl-tRNA aminoacylation	1	0	0.04	1
503	GO:0006430	lysyl-tRNA aminoacylation	1	0	0.04	1
504	GO:0006432	phenylalanyl-tRNA aminoacylation	2	0	0.08	1
505	GO:0006433	prolyl-tRNA aminoacylation	1	0	0.04	1
506	GO:0006434	seryl-tRNA aminoacylation	1	0	0.04	1
507	GO:0006437	tyrosyl-tRNA aminoacylation	1	0	0.04	1
508	GO:0006438	valyl-tRNA aminoacylation	1	0	0.04	1
509	GO:0006446	regulation of translational initiation	1	0	0.04	1
510	GO:0006448	regulation of translational elongation	3	0	0.12	1
511	GO:0006450	regulation of translational fidelity	3	0	0.12	1
512	GO:0006457	protein folding	6	0	0.25	1
513	GO:0006458	'de novo' protein folding	1	0	0.04	1
514	GO:0006464	cellular protein modification process	16	0	0.66	1
515	GO:0006468	protein phosphorylation	9	0	0.37	1
516	GO:0006479	protein methylation	2	0	0.08	1
517	GO:0006480	N-terminal protein amino acid methylatio...	1	0	0.04	1
518	GO:0006508	proteolysis	18	0	0.74	1
519	GO:0006518	peptide metabolic process	77	0	3.18	1
520	GO:0006522	alanine metabolic process	2	0	0.08	1
521	GO:0006523	alanine biosynthetic process	1	0	0.04	1
522	GO:0006524	alanine catabolic process	1	0	0.04	1
523	GO:0006525	arginine metabolic process	3	0	0.12	1
524	GO:0006526	arginine biosynthetic process	2	0	0.08	1
525	GO:0006527	arginine catabolic process	1	0	0.04	1
526	GO:0006531	aspartate metabolic process	4	0	0.17	1
527	GO:0006535	cysteine biosynthetic process from serin...	1	0	0.04	1
528	GO:0006536	glutamate metabolic process	3	0	0.12	1
529	GO:0006537	glutamate biosynthetic process	3	0	0.12	1
530	GO:0006541	glutamine metabolic process	1	0	0.04	1
531	GO:0006547	histidine metabolic process	5	0	0.21	1
532	GO:0006549	isoleucine metabolic process	3	0	0.12	1
533	GO:0006551	leucine metabolic process	3	0	0.12	1
534	GO:0006553	lysine metabolic process	5	0	0.21	1
535	GO:0006558	L-phenylalanine metabolic process	1	0	0.04	1
536	GO:0006560	proline metabolic process	2	0	0.08	1
537	GO:0006561	proline biosynthetic process	2	0	0.08	1
538	GO:0006563	L-serine metabolic process	4	0	0.17	1
539	GO:0006564	L-serine biosynthetic process	1	0	0.04	1
540	GO:0006565	L-serine catabolic process	1	0	0.04	1
541	GO:0006566	threonine metabolic process	4	0	0.17	1
542	GO:0006567	threonine catabolic process	1	0	0.04	1
543	GO:0006573	valine metabolic process	3	0	0.12	1
544	GO:0006576	cellular biogenic amine metabolic proces...	1	0	0.04	1
545	GO:0006580	ethanolamine metabolic process	1	0	0.04	1
546	GO:0006605	protein targeting	5	0	0.21	1
547	GO:0006612	protein targeting to membrane	3	0	0.12	1
548	GO:0006613	cotranslational protein targeting to mem...	2	0	0.08	1
549	GO:0006614	SRP-dependent cotranslational protein ta...	2	0	0.08	1
550	GO:0006626	protein targeting to mitochondrion	1	0	0.04	1
551	GO:0006629	lipid metabolic process	35	0	1.44	1
552	GO:0006631	fatty acid metabolic process	17	0	0.7	1
553	GO:0006633	fatty acid biosynthetic process	11	0	0.45	1
554	GO:0006644	phospholipid metabolic process	9	0	0.37	1
555	GO:0006650	glycerophospholipid metabolic process	3	0	0.12	1
556	GO:0006655	phosphatidylglycerol biosynthetic proces...	1	0	0.04	1
557	GO:0006706	steroid catabolic process	1	0	0.04	1
558	GO:0006707	cholesterol catabolic process	1	0	0.04	1
559	GO:0006720	isoprenoid metabolic process	7	0	0.29	1
560	GO:0006721	terpenoid metabolic process	4	0	0.17	1
561	GO:0006730	one-carbon metabolic process	1	0	0.04	1
562	GO:0006733	oxidoreduction coenzyme metabolic proces...	19	0	0.78	1
563	GO:0006734	NADH metabolic process	3	0	0.12	1
564	GO:0006739	NADP metabolic process	4	0	0.17	1
565	GO:0006740	NADPH regeneration	3	0	0.12	1
566	GO:0006741	NADP biosynthetic process	1	0	0.04	1
567	GO:0006743	ubiquinone metabolic process	5	0	0.21	1
568	GO:0006744	ubiquinone biosynthetic process	5	0	0.21	1
569	GO:0006749	glutathione metabolic process	1	0	0.04	1
570	GO:0006750	glutathione biosynthetic process	1	0	0.04	1
571	GO:0006754	ATP biosynthetic process	11	0	0.45	1
572	GO:0006757	ATP generation from ADP	5	0	0.21	1
573	GO:0006760	folic acid-containing compound metabolic...	4	0	0.17	1
574	GO:0006766	vitamin metabolic process	15	0	0.62	1
575	GO:0006767	water-soluble vitamin metabolic process	15	0	0.62	1
576	GO:0006768	biotin metabolic process	2	0	0.08	1
577	GO:0006772	thiamine metabolic process	2	0	0.08	1
578	GO:0006778	porphyrin-containing compound metabolic ...	6	0	0.25	1
579	GO:0006779	porphyrin-containing compound biosynthet...	6	0	0.25	1
580	GO:0006783	heme biosynthetic process	3	0	0.12	1
581	GO:0006797	polyphosphate metabolic process	1	0	0.04	1
582	GO:0006805	xenobiotic metabolic process	1	0	0.04	1
583	GO:0006808	regulation of nitrogen utilization	1	0	0.04	1
584	GO:0006812	cation transport	20	0	0.83	1
585	GO:0006813	potassium ion transport	5	0	0.21	1
586	GO:0006817	phosphate ion transport	5	0	0.21	1
587	GO:0006820	anion transport	13	0	0.54	1
588	GO:0006824	cobalt ion transport	4	0	0.17	1
589	GO:0006836	neurotransmitter transport	1	0	0.04	1
590	GO:0006839	mitochondrial transport	2	0	0.08	1
591	GO:0006855	drug transmembrane transport	3	0	0.12	1
592	GO:0006857	oligopeptide transport	2	0	0.08	1
593	GO:0006865	amino acid transport	4	0	0.17	1
594	GO:0006869	lipid transport	2	0	0.08	1
595	GO:0006873	cellular ion homeostasis	4	0	0.17	1
596	GO:0006875	cellular metal ion homeostasis	1	0	0.04	1
597	GO:0006878	cellular copper ion homeostasis	1	0	0.04	1
598	GO:0006885	regulation of pH	4	0	0.17	1
599	GO:0006886	intracellular protein transport	7	0	0.29	1
600	GO:0006897	endocytosis	1	0	0.04	1
601	GO:0006898	receptor-mediated endocytosis	1	0	0.04	1
602	GO:0006928	movement of cell or subcellular componen...	22	0	0.91	1
603	GO:0006935	chemotaxis	6	0	0.25	1
604	GO:0006955	immune response	3	0	0.12	1
605	GO:0006970	response to osmotic stress	8	0	0.33	1
606	GO:0006972	hyperosmotic response	1	0	0.04	1
607	GO:0006996	organelle organization	26	0	1.07	1
608	GO:0007005	mitochondrion organization	2	0	0.08	1
609	GO:0007006	mitochondrial membrane organization	1	0	0.04	1
610	GO:0007007	inner mitochondrial membrane organizatio...	1	0	0.04	1
611	GO:0007049	cell cycle	17	0	0.7	1
612	GO:0007059	chromosome segregation	9	0	0.37	1
613	GO:0007062	sister chromatid cohesion	2	0	0.08	1
614	GO:0007163	establishment or maintenance of cell pol...	1	0	0.04	1
615	GO:0007165	signal transduction	8	0	0.33	1
616	GO:0007231	osmosensory signaling pathway	1	0	0.04	1
617	GO:0007234	osmosensory signaling via phosphorelay p...	1	0	0.04	1
618	GO:0007275	multicellular organism development	2	0	0.08	1
619	GO:0007584	response to nutrient	1	0	0.04	1
620	GO:0007610	behavior	2	0	0.08	1
621	GO:0007626	locomotory behavior	2	0	0.08	1
622	GO:0008033	tRNA processing	14	0	0.58	1
623	GO:0008202	steroid metabolic process	1	0	0.04	1
624	GO:0008203	cholesterol metabolic process	1	0	0.04	1
625	GO:0008213	protein alkylation	2	0	0.08	1
626	GO:0008272	sulfate transport	1	0	0.04	1
627	GO:0008299	isoprenoid biosynthetic process	7	0	0.29	1
628	GO:0008356	asymmetric cell division	2	0	0.08	1
629	GO:0008360	regulation of cell shape	1	0	0.04	1
630	GO:0008380	RNA splicing	1	0	0.04	1
631	GO:0008535	respiratory chain complex IV assembly	1	0	0.04	1
632	GO:0008610	lipid biosynthetic process	27	0	1.11	1
633	GO:0008614	pyridoxine metabolic process	1	0	0.04	1
634	GO:0008615	pyridoxine biosynthetic process	1	0	0.04	1
635	GO:0008616	queuosine biosynthetic process	2	0	0.08	1
636	GO:0008645	hexose transmembrane transport	6	0	0.25	1
637	GO:0008653	lipopolysaccharide metabolic process	3	0	0.12	1
638	GO:0008654	phospholipid biosynthetic process	9	0	0.37	1
639	GO:0008655	pyrimidine-containing compound salvage	1	0	0.04	1
640	GO:0009057	macromolecule catabolic process	8	0	0.33	1
641	GO:0009060	aerobic respiration	2	0	0.08	1
642	GO:0009061	anaerobic respiration	2	0	0.08	1
643	GO:0009064	glutamine family amino acid metabolic pr...	9	0	0.37	1
644	GO:0009065	glutamine family amino acid catabolic pr...	1	0	0.04	1
645	GO:0009068	aspartate family amino acid catabolic pr...	1	0	0.04	1
646	GO:0009070	serine family amino acid biosynthetic pr...	3	0	0.12	1
647	GO:0009072	aromatic amino acid family metabolic pro...	6	0	0.25	1
648	GO:0009073	aromatic amino acid family biosynthetic ...	1	0	0.04	1
649	GO:0009078	pyruvate family amino acid metabolic pro...	2	0	0.08	1
650	GO:0009079	pyruvate family amino acid biosynthetic ...	1	0	0.04	1
651	GO:0009080	pyruvate family amino acid catabolic pro...	1	0	0.04	1
652	GO:0009081	branched-chain amino acid metabolic proc...	5	0	0.21	1
653	GO:0009082	branched-chain amino acid biosynthetic p...	4	0	0.17	1
654	GO:0009084	glutamine family amino acid biosynthetic...	7	0	0.29	1
655	GO:0009085	lysine biosynthetic process	5	0	0.21	1
656	GO:0009088	threonine biosynthetic process	2	0	0.08	1
657	GO:0009089	lysine biosynthetic process via diaminop...	4	0	0.17	1
658	GO:0009094	L-phenylalanine biosynthetic process	1	0	0.04	1
659	GO:0009095	aromatic amino acid family biosynthetic ...	1	0	0.04	1
660	GO:0009097	isoleucine biosynthetic process	3	0	0.12	1
661	GO:0009098	leucine biosynthetic process	3	0	0.12	1
662	GO:0009099	valine biosynthetic process	2	0	0.08	1
663	GO:0009102	biotin biosynthetic process	2	0	0.08	1
664	GO:0009103	lipopolysaccharide biosynthetic process	3	0	0.12	1
665	GO:0009106	lipoate metabolic process	1	0	0.04	1
666	GO:0009107	lipoate biosynthetic process	1	0	0.04	1
667	GO:0009109	coenzyme catabolic process	1	0	0.04	1
668	GO:0009110	vitamin biosynthetic process	15	0	0.62	1
669	GO:0009112	nucleobase metabolic process	5	0	0.21	1
670	GO:0009113	purine nucleobase biosynthetic process	2	0	0.08	1
671	GO:0009118	regulation of nucleoside metabolic proce...	2	0	0.08	1
672	GO:0009124	nucleoside monophosphate biosynthetic pr...	18	0	0.74	1
673	GO:0009127	purine nucleoside monophosphate biosynth...	15	0	0.62	1
674	GO:0009129	pyrimidine nucleoside monophosphate meta...	2	0	0.08	1
675	GO:0009130	pyrimidine nucleoside monophosphate bios...	2	0	0.08	1
676	GO:0009131	pyrimidine nucleoside monophosphate cata...	1	0	0.04	1
677	GO:0009132	nucleoside diphosphate metabolic process	9	0	0.37	1
678	GO:0009133	nucleoside diphosphate biosynthetic proc...	2	0	0.08	1
679	GO:0009135	purine nucleoside diphosphate metabolic ...	7	0	0.29	1
680	GO:0009136	purine nucleoside diphosphate biosynthet...	2	0	0.08	1
681	GO:0009142	nucleoside triphosphate biosynthetic pro...	12	0	0.5	1
682	GO:0009145	purine nucleoside triphosphate biosynthe...	11	0	0.45	1
683	GO:0009147	pyrimidine nucleoside triphosphate metab...	1	0	0.04	1
684	GO:0009148	pyrimidine nucleoside triphosphate biosy...	1	0	0.04	1
685	GO:0009156	ribonucleoside monophosphate biosyntheti...	16	0	0.66	1
686	GO:0009157	deoxyribonucleoside monophosphate biosyn...	2	0	0.08	1
687	GO:0009159	deoxyribonucleoside monophosphate catabo...	1	0	0.04	1
688	GO:0009162	deoxyribonucleoside monophosphate metabo...	2	0	0.08	1
689	GO:0009163	nucleoside biosynthetic process	20	0	0.83	1
690	GO:0009168	purine ribonucleoside monophosphate bios...	15	0	0.62	1
691	GO:0009173	pyrimidine ribonucleoside monophosphate ...	1	0	0.04	1
692	GO:0009174	pyrimidine ribonucleoside monophosphate ...	1	0	0.04	1
693	GO:0009176	pyrimidine deoxyribonucleoside monophosp...	1	0	0.04	1
694	GO:0009177	pyrimidine deoxyribonucleoside monophosp...	1	0	0.04	1
695	GO:0009178	pyrimidine deoxyribonucleoside monophosp...	1	0	0.04	1
696	GO:0009179	purine ribonucleoside diphosphate metabo...	7	0	0.29	1
697	GO:0009180	purine ribonucleoside diphosphate biosyn...	2	0	0.08	1
698	GO:0009185	ribonucleoside diphosphate metabolic pro...	7	0	0.29	1
699	GO:0009188	ribonucleoside diphosphate biosynthetic ...	2	0	0.08	1
700	GO:0009201	ribonucleoside triphosphate biosynthetic...	12	0	0.5	1
701	GO:0009206	purine ribonucleoside triphosphate biosy...	11	0	0.45	1
702	GO:0009208	pyrimidine ribonucleoside triphosphate m...	1	0	0.04	1
703	GO:0009209	pyrimidine ribonucleoside triphosphate b...	1	0	0.04	1
704	GO:0009218	pyrimidine ribonucleotide metabolic proc...	3	0	0.12	1
705	GO:0009219	pyrimidine deoxyribonucleotide metabolic...	1	0	0.04	1
706	GO:0009220	pyrimidine ribonucleotide biosynthetic p...	3	0	0.12	1
707	GO:0009221	pyrimidine deoxyribonucleotide biosynthe...	1	0	0.04	1
708	GO:0009223	pyrimidine deoxyribonucleotide catabolic...	1	0	0.04	1
709	GO:0009225	nucleotide-sugar metabolic process	3	0	0.12	1
710	GO:0009226	nucleotide-sugar biosynthetic process	2	0	0.08	1
711	GO:0009228	thiamine biosynthetic process	2	0	0.08	1
712	GO:0009233	menaquinone metabolic process	7	0	0.29	1
713	GO:0009234	menaquinone biosynthetic process	7	0	0.29	1
714	GO:0009235	cobalamin metabolic process	5	0	0.21	1
715	GO:0009236	cobalamin biosynthetic process	5	0	0.21	1
716	GO:0009237	siderophore metabolic process	1	0	0.04	1
717	GO:0009240	isopentenyl diphosphate biosynthetic pro...	3	0	0.12	1
718	GO:0009249	protein lipoylation	2	0	0.08	1
719	GO:0009252	peptidoglycan biosynthetic process	9	0	0.37	1
720	GO:0009254	peptidoglycan turnover	1	0	0.04	1
721	GO:0009256	10-formyltetrahydrofolate metabolic proc...	1	0	0.04	1
722	GO:0009257	10-formyltetrahydrofolate biosynthetic p...	1	0	0.04	1
723	GO:0009262	deoxyribonucleotide metabolic process	4	0	0.17	1
724	GO:0009263	deoxyribonucleotide biosynthetic process	4	0	0.17	1
725	GO:0009264	deoxyribonucleotide catabolic process	1	0	0.04	1
726	GO:0009265	2'-deoxyribonucleotide biosynthetic proc...	4	0	0.17	1
727	GO:0009267	cellular response to starvation	3	0	0.12	1
728	GO:0009273	peptidoglycan-based cell wall biogenesis	12	0	0.5	1
729	GO:0009292	genetic transfer	2	0	0.08	1
730	GO:0009294	DNA mediated transformation	2	0	0.08	1
731	GO:0009297	pilus assembly	1	0	0.04	1
732	GO:0009306	protein secretion	4	0	0.17	1
733	GO:0009308	amine metabolic process	1	0	0.04	1
734	GO:0009311	oligosaccharide metabolic process	1	0	0.04	1
735	GO:0009313	oligosaccharide catabolic process	1	0	0.04	1
736	GO:0009314	response to radiation	4	0	0.17	1
737	GO:0009394	2'-deoxyribonucleotide metabolic process	4	0	0.17	1
738	GO:0009396	folic acid-containing compound biosynthe...	2	0	0.08	1
739	GO:0009401	phosphoenolpyruvate-dependent sugar phos...	10	0	0.41	1
740	GO:0009409	response to cold	6	0	0.25	1
741	GO:0009410	response to xenobiotic stimulus	2	0	0.08	1
742	GO:0009411	response to UV	3	0	0.12	1
743	GO:0009415	response to water	1	0	0.04	1
744	GO:0009416	response to light stimulus	3	0	0.12	1
745	GO:0009423	chorismate biosynthetic process	1	0	0.04	1
746	GO:0009432	SOS response	5	0	0.21	1
747	GO:0009435	NAD biosynthetic process	5	0	0.21	1
748	GO:0009451	RNA modification	26	0	1.07	1
749	GO:0009452	7-methylguanosine RNA capping	1	0	0.04	1
750	GO:0009593	detection of chemical stimulus	1	0	0.04	1
751	GO:0009617	response to bacterium	1	0	0.04	1
752	GO:0009650	UV protection	1	0	0.04	1
753	GO:0009651	response to salt stress	4	0	0.17	1
754	GO:0009653	anatomical structure morphogenesis	4	0	0.17	1
755	GO:0009719	response to endogenous stimulus	1	0	0.04	1
756	GO:0009765	photosynthesis, light harvesting	1	0	0.04	1
757	GO:0009790	embryo development	2	0	0.08	1
758	GO:0009791	post-embryonic development	2	0	0.08	1
759	GO:0009792	embryo development ending in birth or eg...	2	0	0.08	1
760	GO:0009847	spore germination	1	0	0.04	1
761	GO:0009890	negative regulation of biosynthetic proc...	11	0	0.45	1
762	GO:0009891	positive regulation of biosynthetic proc...	6	0	0.25	1
763	GO:0009893	positive regulation of metabolic process	8	0	0.33	1
764	GO:0009894	regulation of catabolic process	2	0	0.08	1
765	GO:0009966	regulation of signal transduction	2	0	0.08	1
766	GO:0009970	cellular response to sulfate starvation	1	0	0.04	1
767	GO:0009972	cytidine deamination	1	0	0.04	1
768	GO:0009991	response to extracellular stimulus	9	0	0.37	1
769	GO:0010033	response to organic substance	1	0	0.04	1
770	GO:0010039	response to iron ion	1	0	0.04	1
771	GO:0010206	photosystem II repair	1	0	0.04	1
772	GO:0010212	response to ionizing radiation	1	0	0.04	1
773	GO:0010243	response to organonitrogen compound	1	0	0.04	1
774	GO:0010257	NADH dehydrogenase complex assembly	1	0	0.04	1
775	GO:0010332	response to gamma radiation	1	0	0.04	1
776	GO:0010501	RNA secondary structure unwinding	1	0	0.04	1
777	GO:0010557	positive regulation of macromolecule bio...	6	0	0.25	1
778	GO:0010558	negative regulation of macromolecule bio...	11	0	0.45	1
779	GO:0010563	negative regulation of phosphorus metabo...	1	0	0.04	1
780	GO:0010565	regulation of cellular ketone metabolic ...	3	0	0.12	1
781	GO:0010604	positive regulation of macromolecule met...	8	0	0.33	1
782	GO:0010608	posttranscriptional regulation of gene e...	8	0	0.33	1
783	GO:0010628	positive regulation of gene expression	7	0	0.29	1
784	GO:0010629	negative regulation of gene expression	13	0	0.54	1
785	GO:0010646	regulation of cell communication	2	0	0.08	1
786	GO:0010876	lipid localization	2	0	0.08	1
787	GO:0010911	regulation of isomerase activity	1	0	0.04	1
788	GO:0010966	regulation of phosphate transport	1	0	0.04	1
789	GO:0015074	DNA integration	1	0	0.04	1
790	GO:0015672	monovalent inorganic cation transport	12	0	0.5	1
791	GO:0015689	molybdate ion transport	2	0	0.08	1
792	GO:0015695	organic cation transport	2	0	0.08	1
793	GO:0015696	ammonium transport	2	0	0.08	1
794	GO:0015697	quaternary ammonium group transport	2	0	0.08	1
795	GO:0015698	inorganic anion transport	8	0	0.33	1
796	GO:0015701	bicarbonate transport	1	0	0.04	1
797	GO:0015711	organic anion transport	7	0	0.29	1
798	GO:0015712	hexose phosphate transport	1	0	0.04	1
799	GO:0015748	organophosphate ester transport	1	0	0.04	1
800	GO:0015749	monosaccharide transmembrane transport	7	0	0.29	1
801	GO:0015755	fructose transmembrane transport	2	0	0.08	1
802	GO:0015760	glucose-6-phosphate transport	1	0	0.04	1
803	GO:0015761	mannose transmembrane transport	3	0	0.12	1
804	GO:0015766	disaccharide transport	1	0	0.04	1
805	GO:0015771	trehalose transport	1	0	0.04	1
806	GO:0015772	oligosaccharide transport	1	0	0.04	1
807	GO:0015804	neutral amino acid transport	2	0	0.08	1
808	GO:0015807	L-amino acid transport	1	0	0.04	1
809	GO:0015808	L-alanine transport	1	0	0.04	1
810	GO:0015816	glycine transport	1	0	0.04	1
811	GO:0015837	amine transport	1	0	0.04	1
812	GO:0015838	amino-acid betaine transport	1	0	0.04	1
813	GO:0015849	organic acid transport	5	0	0.21	1
814	GO:0015851	nucleobase transport	1	0	0.04	1
815	GO:0015855	pyrimidine nucleobase transport	1	0	0.04	1
816	GO:0015857	uracil transport	1	0	0.04	1
817	GO:0015858	nucleoside transport	1	0	0.04	1
818	GO:0015862	uridine transport	1	0	0.04	1
819	GO:0015864	pyrimidine nucleoside transport	1	0	0.04	1
820	GO:0015882	L-ascorbic acid transmembrane transport	1	0	0.04	1
821	GO:0015893	drug transport	5	0	0.21	1
822	GO:0015920	lipopolysaccharide transport	1	0	0.04	1
823	GO:0015931	nucleobase-containing compound transport	2	0	0.08	1
824	GO:0015936	coenzyme A metabolic process	4	0	0.17	1
825	GO:0015937	coenzyme A biosynthetic process	4	0	0.17	1
826	GO:0015939	pantothenate metabolic process	1	0	0.04	1
827	GO:0015940	pantothenate biosynthetic process	1	0	0.04	1
828	GO:0015949	nucleobase-containing small molecule int...	9	0	0.37	1
829	GO:0015968	stringent response	1	0	0.04	1
830	GO:0015969	guanosine tetraphosphate metabolic proce...	1	0	0.04	1
831	GO:0015979	photosynthesis	1	0	0.04	1
832	GO:0015985	energy coupled proton transport, down el...	6	0	0.25	1
833	GO:0015986	ATP synthesis coupled proton transport	6	0	0.25	1
834	GO:0015988	energy coupled proton transmembrane tran...	1	0	0.04	1
835	GO:0015991	ATP hydrolysis coupled proton transport	1	0	0.04	1
836	GO:0016032	viral process	4	0	0.17	1
837	GO:0016042	lipid catabolic process	1	0	0.04	1
838	GO:0016051	carbohydrate biosynthetic process	5	0	0.21	1
839	GO:0016052	carbohydrate catabolic process	18	0	0.74	1
840	GO:0016071	mRNA metabolic process	5	0	0.21	1
841	GO:0016072	rRNA metabolic process	21	0	0.87	1
842	GO:0016093	polyprenol metabolic process	1	0	0.04	1
843	GO:0016094	polyprenol biosynthetic process	1	0	0.04	1
844	GO:0016108	tetraterpenoid metabolic process	1	0	0.04	1
845	GO:0016109	tetraterpenoid biosynthetic process	1	0	0.04	1
846	GO:0016114	terpenoid biosynthetic process	4	0	0.17	1
847	GO:0016116	carotenoid metabolic process	1	0	0.04	1
848	GO:0016117	carotenoid biosynthetic process	1	0	0.04	1
849	GO:0016125	sterol metabolic process	1	0	0.04	1
850	GO:0016127	sterol catabolic process	1	0	0.04	1
851	GO:0016192	vesicle-mediated transport	1	0	0.04	1
852	GO:0016246	RNA interference	1	0	0.04	1
853	GO:0016259	selenocysteine metabolic process	1	0	0.04	1
854	GO:0016260	selenocysteine biosynthetic process	1	0	0.04	1
855	GO:0016441	posttranscriptional gene silencing	1	0	0.04	1
856	GO:0016458	gene silencing	1	0	0.04	1
857	GO:0016482	cytosolic transport	3	0	0.12	1
858	GO:0016553	base conversion or substitution editing	1	0	0.04	1
859	GO:0016556	mRNA modification	1	0	0.04	1
860	GO:0016999	antibiotic metabolic process	2	0	0.08	1
861	GO:0017001	antibiotic catabolic process	1	0	0.04	1
862	GO:0017004	cytochrome complex assembly	2	0	0.08	1
863	GO:0017038	protein import	1	0	0.04	1
864	GO:0017148	negative regulation of translation	5	0	0.21	1
865	GO:0018011	N-terminal peptidyl-alanine methylation	1	0	0.04	1
866	GO:0018012	N-terminal peptidyl-alanine trimethylati...	1	0	0.04	1
867	GO:0018022	peptidyl-lysine methylation	1	0	0.04	1
868	GO:0018023	peptidyl-lysine trimethylation	1	0	0.04	1
869	GO:0018065	protein-cofactor linkage	3	0	0.12	1
870	GO:0018160	peptidyl-pyrromethane cofactor linkage	1	0	0.04	1
871	GO:0018193	peptidyl-amino acid modification	5	0	0.21	1
872	GO:0018194	peptidyl-alanine modification	1	0	0.04	1
873	GO:0018198	peptidyl-cysteine modification	1	0	0.04	1
874	GO:0018205	peptidyl-lysine modification	3	0	0.12	1
875	GO:0018208	peptidyl-proline modification	1	0	0.04	1
876	GO:0018364	peptidyl-glutamine methylation	1	0	0.04	1
877	GO:0018958	phenol-containing compound metabolic pro...	1	0	0.04	1
878	GO:0019058	viral life cycle	4	0	0.17	1
879	GO:0019068	virion assembly	2	0	0.08	1
880	GO:0019079	viral genome replication	1	0	0.04	1
881	GO:0019080	viral gene expression	1	0	0.04	1
882	GO:0019083	viral transcription	1	0	0.04	1
883	GO:0019184	nonribosomal peptide biosynthetic proces...	2	0	0.08	1
884	GO:0019216	regulation of lipid metabolic process	4	0	0.17	1
885	GO:0019217	regulation of fatty acid metabolic proce...	3	0	0.12	1
886	GO:0019220	regulation of phosphate metabolic proces...	4	0	0.17	1
887	GO:0019251	anaerobic cobalamin biosynthetic process	1	0	0.04	1
888	GO:0019262	N-acetylneuraminate catabolic process	1	0	0.04	1
889	GO:0019288	isopentenyl diphosphate biosynthetic pro...	3	0	0.12	1
890	GO:0019290	siderophore biosynthetic process	1	0	0.04	1
891	GO:0019299	rhamnose metabolic process	2	0	0.08	1
892	GO:0019301	rhamnose catabolic process	2	0	0.08	1
893	GO:0019310	inositol catabolic process	1	0	0.04	1
894	GO:0019318	hexose metabolic process	11	0	0.45	1
895	GO:0019319	hexose biosynthetic process	2	0	0.08	1
896	GO:0019320	hexose catabolic process	11	0	0.45	1
897	GO:0019321	pentose metabolic process	2	0	0.08	1
898	GO:0019324	L-lyxose metabolic process	1	0	0.04	1
899	GO:0019344	cysteine biosynthetic process	1	0	0.04	1
900	GO:0019355	nicotinamide nucleotide biosynthetic pro...	4	0	0.17	1
901	GO:0019359	nicotinamide nucleotide biosynthetic pro...	11	0	0.45	1
902	GO:0019362	pyridine nucleotide metabolic process	14	0	0.58	1
903	GO:0019363	pyridine nucleotide biosynthetic process	11	0	0.45	1
904	GO:0019365	pyridine nucleotide salvage	3	0	0.12	1
905	GO:0019388	galactose catabolic process	1	0	0.04	1
906	GO:0019478	D-amino acid catabolic process	1	0	0.04	1
907	GO:0019520	aldonic acid metabolic process	1	0	0.04	1
908	GO:0019541	propionate metabolic process	1	0	0.04	1
909	GO:0019545	arginine catabolic process to succinate	1	0	0.04	1
910	GO:0019583	galactonate metabolic process	1	0	0.04	1
911	GO:0019584	galactonate catabolic process	1	0	0.04	1
912	GO:0019646	aerobic electron transport chain	1	0	0.04	1
913	GO:0019674	NAD metabolic process	5	0	0.21	1
914	GO:0019682	glyceraldehyde-3-phosphate metabolic pro...	6	0	0.25	1
915	GO:0019684	photosynthesis, light reaction	1	0	0.04	1
916	GO:0019692	deoxyribose phosphate metabolic process	4	0	0.17	1
917	GO:0019694	alkanesulfonate metabolic process	1	0	0.04	1
918	GO:0019740	nitrogen utilization	1	0	0.04	1
919	GO:0019748	secondary metabolic process	1	0	0.04	1
920	GO:0019751	polyol metabolic process	3	0	0.12	1
921	GO:0019805	quinolinate biosynthetic process	1	0	0.04	1
922	GO:0019835	cytolysis	1	0	0.04	1
923	GO:0019836	hemolysis by symbiont of host erythrocyt...	1	0	0.04	1
924	GO:0019856	pyrimidine nucleobase biosynthetic proce...	2	0	0.08	1
925	GO:0019877	diaminopimelate biosynthetic process	2	0	0.08	1
926	GO:0019954	asexual reproduction	7	0	0.29	1
927	GO:0019985	translesion synthesis	1	0	0.04	1
928	GO:0022402	cell cycle process	17	0	0.7	1
929	GO:0022411	cellular component disassembly	8	0	0.33	1
930	GO:0022414	reproductive process	8	0	0.33	1
931	GO:0022603	regulation of anatomical structure morph...	3	0	0.12	1
932	GO:0022604	regulation of cell morphogenesis	1	0	0.04	1
933	GO:0022610	biological adhesion	1	0	0.04	1
934	GO:0022613	ribonucleoprotein complex biogenesis	36	0	1.49	1
935	GO:0022616	DNA strand elongation	4	0	0.17	1
936	GO:0022618	ribonucleoprotein complex assembly	11	0	0.45	1
937	GO:0023014	signal transduction by protein phosphory...	3	0	0.12	1
938	GO:0023051	regulation of signaling	2	0	0.08	1
939	GO:0030001	metal ion transport	9	0	0.37	1
940	GO:0030003	cellular cation homeostasis	4	0	0.17	1
941	GO:0030004	cellular monovalent inorganic cation hom...	3	0	0.12	1
942	GO:0030030	cell projection organization	1	0	0.04	1
943	GO:0030031	cell projection assembly	1	0	0.04	1
944	GO:0030091	protein repair	2	0	0.08	1
945	GO:0030154	cell differentiation	3	0	0.12	1
946	GO:0030163	protein catabolic process	1	0	0.04	1
947	GO:0030203	glycosaminoglycan metabolic process	10	0	0.41	1
948	GO:0030258	lipid modification	1	0	0.04	1
949	GO:0030423	targeting of mRNA for destruction involv...	1	0	0.04	1
950	GO:0030435	sporulation resulting in formation of a ...	3	0	0.12	1
951	GO:0030488	tRNA methylation	5	0	0.21	1
952	GO:0030490	maturation of SSU-rRNA	1	0	0.04	1
953	GO:0030497	fatty acid elongation	3	0	0.12	1
954	GO:0030541	plasmid partitioning	2	0	0.08	1
955	GO:0030632	D-alanine biosynthetic process	1	0	0.04	1
956	GO:0030641	regulation of cellular pH	3	0	0.12	1
957	GO:0030811	regulation of nucleotide catabolic proce...	2	0	0.08	1
958	GO:0031047	gene silencing by RNA	1	0	0.04	1
959	GO:0031118	rRNA pseudouridine synthesis	2	0	0.08	1
960	GO:0031123	RNA 3'-end processing	3	0	0.12	1
961	GO:0031124	mRNA 3'-end processing	2	0	0.08	1
962	GO:0031125	rRNA 3'-end processing	1	0	0.04	1
963	GO:0031167	rRNA methylation	10	0	0.41	1
964	GO:0031325	positive regulation of cellular metaboli...	8	0	0.33	1
965	GO:0031327	negative regulation of cellular biosynth...	11	0	0.45	1
966	GO:0031328	positive regulation of cellular biosynth...	6	0	0.25	1
967	GO:0031329	regulation of cellular catabolic process	2	0	0.08	1
968	GO:0031347	regulation of defense response	3	0	0.12	1
969	GO:0031348	negative regulation of defense response	1	0	0.04	1
970	GO:0031349	positive regulation of defense response	1	0	0.04	1
971	GO:0031365	N-terminal protein amino acid modificati...	1	0	0.04	1
972	GO:0031460	glycine betaine transport	1	0	0.04	1
973	GO:0031554	regulation of DNA-templated transcriptio...	2	0	0.08	1
974	GO:0031555	transcriptional attenuation	2	0	0.08	1
975	GO:0031564	transcription antitermination	2	0	0.08	1
976	GO:0031640	killing of cells of other organism	1	0	0.04	1
977	GO:0031667	response to nutrient levels	4	0	0.17	1
978	GO:0031668	cellular response to extracellular stimu...	9	0	0.37	1
979	GO:0031669	cellular response to nutrient levels	4	0	0.17	1
980	GO:0031670	cellular response to nutrient	1	0	0.04	1
981	GO:0032048	cardiolipin metabolic process	1	0	0.04	1
982	GO:0032049	cardiolipin biosynthetic process	1	0	0.04	1
983	GO:0032261	purine nucleotide salvage	1	0	0.04	1
984	GO:0032268	regulation of cellular protein metabolic...	8	0	0.33	1
985	GO:0032269	negative regulation of cellular protein ...	5	0	0.21	1
986	GO:0032270	positive regulation of cellular protein ...	1	0	0.04	1
987	GO:0032328	alanine transport	1	0	0.04	1
988	GO:0032329	serine transport	1	0	0.04	1
989	GO:0032363	FMN catabolic process	1	0	0.04	1
990	GO:0032392	DNA geometric change	6	0	0.25	1
991	GO:0032494	response to peptidoglycan	1	0	0.04	1
992	GO:0032501	multicellular organismal process	2	0	0.08	1
993	GO:0032505	reproduction of a single-celled organism	7	0	0.29	1
994	GO:0032506	cytokinetic process	6	0	0.25	1
995	GO:0032508	DNA duplex unwinding	6	0	0.25	1
996	GO:0032543	mitochondrial translation	1	0	0.04	1
997	GO:0032780	negative regulation of ATPase activity	2	0	0.08	1
998	GO:0032784	regulation of DNA-templated transcriptio...	1	0	0.04	1
999	GO:0032787	monocarboxylic acid metabolic process	31	0	1.28	1
1000	GO:0032790	ribosome disassembly	1	0	0.04	1

## Sheet: N12-0605 CC up
	GO.ID	Term	Annotated	Significant	Expected	classicFisher
1	GO:0009521	photosystem	1	1	0.05	0.05
2	GO:0009523	photosystem II	1	1	0.05	0.05
3	GO:0020002	host cell plasma membrane	1	1	0.05	0.05
4	GO:0030075	bacterial thylakoid	1	1	0.05	0.05
5	GO:0030096	plasma membrane-derived thylakoid photos...	1	1	0.05	0.05
6	GO:0033644	host cell membrane	1	1	0.05	0.05
7	GO:0044218	other organism cell membrane	1	1	0.05	0.05
8	GO:0044279	other organism membrane	1	1	0.05	0.05
9	GO:0018995	host	2	1	0.1	0.097
10	GO:0033643	host cell part	2	1	0.1	0.097
11	GO:0043245	extraorganismal space	2	1	0.1	0.097
12	GO:0043657	host cell	2	1	0.1	0.097
13	GO:0044215	other organism	2	1	0.1	0.097
14	GO:0044216	other organism cell	2	1	0.1	0.097
15	GO:0044217	other organism part	2	1	0.1	0.097
16	GO:0044425	membrane part	45	4	2.25	0.182
17	GO:0044421	extracellular region part	4	1	0.2	0.186
18	GO:0016021	integral component of membrane	33	3	1.65	0.225
19	GO:0005576	extracellular region	34	3	1.7	0.238
20	GO:0042597	periplasmic space	20	2	1	0.264
21	GO:0031224	intrinsic component of membrane	36	3	1.8	0.266
22	GO:0098797	plasma membrane protein complex	10	1	0.5	0.402
23	GO:0044459	plasma membrane part	29	2	1.45	0.431
24	GO:0098796	membrane protein complex	11	1	0.55	0.433
25	GO:0005887	integral component of plasma membrane	12	1	0.6	0.461
26	GO:0009579	thylakoid	12	1	0.6	0.461
27	GO:0034357	photosynthetic membrane	12	1	0.6	0.461
28	GO:0044436	thylakoid part	12	1	0.6	0.461
29	GO:0031226	intrinsic component of plasma membrane	15	1	0.75	0.539
30	GO:0005737	cytoplasm	484	24	24.17	0.583
31	GO:0005622	intracellular	516	24	25.77	0.76
32	GO:0044424	intracellular part	516	24	25.77	0.76
33	GO:0005618	cell wall	128	5	6.39	0.792
34	GO:0016020	membrane	506	23	25.27	0.804
35	GO:0030312	external encapsulating structure	130	5	6.49	0.804
36	GO:0071944	cell periphery	528	24	26.37	0.814
37	GO:0005886	plasma membrane	484	21	24.17	0.87
38	GO:0044422	organelle part	39	1	1.95	0.87
39	GO:0043228	non-membrane-bounded organelle	46	1	2.3	0.911
40	GO:0043232	intracellular non-membrane-bounded organ...	46	1	2.3	0.911
41	GO:0044444	cytoplasmic part	131	4	6.54	0.914
42	GO:0044464	cell part	891	44	44.5	0.915
43	GO:0005623	cell	892	44	44.55	0.93
44	GO:0043226	organelle	52	1	2.6	0.936
45	GO:0043229	intracellular organelle	52	1	2.6	0.936
46	GO:0005829	cytosol	113	3	5.64	0.938
47	GO:0032991	protein-containing complex	63	1	3.15	0.965
48	GO:0005575	cellular_component	901	45	45	1
49	GO:0000228	nuclear chromosome	2	0	0.1	1
50	GO:0000275	mitochondrial proton-transporting ATP sy...	1	0	0.05	1
51	GO:0000313	organellar ribosome	1	0	0.05	1
52	GO:0000314	organellar small ribosomal subunit	1	0	0.05	1
53	GO:0000428	DNA-directed RNA polymerase complex	2	0	0.1	1
54	GO:0005615	extracellular space	2	0	0.1	1
55	GO:0005634	nucleus	4	0	0.2	1
56	GO:0005654	nucleoplasm	1	0	0.05	1
57	GO:0005657	replication fork	2	0	0.1	1
58	GO:0005658	alpha DNA polymerase:primase complex	2	0	0.1	1
59	GO:0005694	chromosome	5	0	0.25	1
60	GO:0005739	mitochondrion	5	0	0.25	1
61	GO:0005740	mitochondrial envelope	2	0	0.1	1
62	GO:0005743	mitochondrial inner membrane	2	0	0.1	1
63	GO:0005746	mitochondrial respiratory chain	1	0	0.05	1
64	GO:0005753	mitochondrial proton-transporting ATP sy...	1	0	0.05	1
65	GO:0005756	mitochondrial proton-transporting ATP sy...	1	0	0.05	1
66	GO:0005759	mitochondrial matrix	3	0	0.15	1
67	GO:0005761	mitochondrial ribosome	1	0	0.05	1
68	GO:0005763	mitochondrial small ribosomal subunit	1	0	0.05	1
69	GO:0005811	lipid droplet	1	0	0.05	1
70	GO:0005840	ribosome	17	0	0.85	1
71	GO:0005856	cytoskeleton	1	0	0.05	1
72	GO:0005945	6-phosphofructokinase complex	1	0	0.05	1
73	GO:0008023	transcription elongation factor complex	1	0	0.05	1
74	GO:0009274	peptidoglycan-based cell wall	6	0	0.3	1
75	GO:0009276	Gram-negative-bacterium-type cell wall	6	0	0.3	1
76	GO:0009279	cell outer membrane	2	0	0.1	1
77	GO:0009288	bacterial-type flagellum	17	0	0.85	1
78	GO:0009295	nucleoid	11	0	0.55	1
79	GO:0009316	3-isopropylmalate dehydratase complex	1	0	0.05	1
80	GO:0009317	acetyl-CoA carboxylase complex	1	0	0.05	1
81	GO:0009318	exodeoxyribonuclease VII complex	2	0	0.1	1
82	GO:0009326	formate dehydrogenase complex	1	0	0.05	1
83	GO:0009330	DNA topoisomerase complex (ATP-hydrolyzi...	2	0	0.1	1
84	GO:0009333	cysteine synthase complex	1	0	0.05	1
85	GO:0009340	DNA topoisomerase IV complex	2	0	0.1	1
86	GO:0009350	ethanolamine ammonia-lyase complex	2	0	0.1	1
87	GO:0009360	DNA polymerase III complex	2	0	0.1	1
88	GO:0009379	Holliday junction helicase complex	2	0	0.1	1
89	GO:0009380	excinuclease repair complex	3	0	0.15	1
90	GO:0009382	imidazoleglycerol-phosphate synthase com...	1	0	0.05	1
91	GO:0009420	bacterial-type flagellum filament	2	0	0.1	1
92	GO:0009424	bacterial-type flagellum hook	3	0	0.15	1
93	GO:0009425	bacterial-type flagellum basal body	12	0	0.6	1
94	GO:0009433	bacterial-type flagellum basal body, C r...	1	0	0.05	1
95	GO:0009507	chloroplast	5	0	0.25	1
96	GO:0009526	plastid envelope	1	0	0.05	1
97	GO:0009532	plastid stroma	1	0	0.05	1
98	GO:0009534	chloroplast thylakoid	1	0	0.05	1
99	GO:0009535	chloroplast thylakoid membrane	1	0	0.05	1
100	GO:0009536	plastid	5	0	0.25	1
101	GO:0009570	chloroplast stroma	1	0	0.05	1
102	GO:0009898	cytoplasmic side of plasma membrane	3	0	0.15	1
103	GO:0009941	chloroplast envelope	1	0	0.05	1
104	GO:0009986	cell surface	1	0	0.05	1
105	GO:0015934	large ribosomal subunit	5	0	0.25	1
106	GO:0015935	small ribosomal subunit	10	0	0.5	1
107	GO:0016469	proton-transporting two-sector ATPase co...	6	0	0.3	1
108	GO:0019012	virion	1	0	0.05	1
109	GO:0019015	viral genome	1	0	0.05	1
110	GO:0019038	provirus	1	0	0.05	1
111	GO:0019197	phosphoenolpyruvate-dependent sugar phos...	1	0	0.05	1
112	GO:0019866	organelle inner membrane	2	0	0.1	1
113	GO:0019867	outer membrane	2	0	0.1	1
114	GO:0019897	extrinsic component of plasma membrane	2	0	0.1	1
115	GO:0019898	extrinsic component of membrane	2	0	0.1	1
116	GO:0022625	cytosolic large ribosomal subunit	4	0	0.2	1
117	GO:0022626	cytosolic ribosome	13	0	0.65	1
118	GO:0022627	cytosolic small ribosomal subunit	9	0	0.45	1
119	GO:0030061	mitochondrial crista	1	0	0.05	1
120	GO:0030139	endocytic vesicle	1	0	0.05	1
121	GO:0030288	outer membrane-bounded periplasmic space	2	0	0.1	1
122	GO:0030313	cell envelope	10	0	0.5	1
123	GO:0030428	cell septum	4	0	0.2	1
124	GO:0030694	bacterial-type flagellum basal body, rod	2	0	0.1	1
125	GO:0030880	RNA polymerase complex	2	0	0.1	1
126	GO:0030894	replisome	2	0	0.1	1
127	GO:0031090	organelle membrane	2	0	0.1	1
128	GO:0031234	extrinsic component of cytoplasmic side ...	1	0	0.05	1
129	GO:0031235	intrinsic component of the cytoplasmic s...	1	0	0.05	1
130	GO:0031250	anaerobic ribonucleoside-triphosphate re...	2	0	0.1	1
131	GO:0031300	intrinsic component of organelle membran...	1	0	0.05	1
132	GO:0031301	integral component of organelle membrane	1	0	0.05	1
133	GO:0031304	intrinsic component of mitochondrial inn...	1	0	0.05	1
134	GO:0031305	integral component of mitochondrial inne...	1	0	0.05	1
135	GO:0031410	cytoplasmic vesicle	1	0	0.05	1
136	GO:0031469	polyhedral organelle	1	0	0.05	1
137	GO:0031471	ethanolamine degradation polyhedral orga...	1	0	0.05	1
138	GO:0031522	cell envelope Sec protein transport comp...	1	0	0.05	1
139	GO:0031966	mitochondrial membrane	2	0	0.1	1
140	GO:0031967	organelle envelope	3	0	0.15	1
141	GO:0031974	membrane-enclosed lumen	6	0	0.3	1
142	GO:0031975	envelope	15	0	0.75	1
143	GO:0031976	plastid thylakoid	1	0	0.05	1
144	GO:0031981	nuclear lumen	3	0	0.15	1
145	GO:0031982	vesicle	1	0	0.05	1
146	GO:0031984	organelle subcompartment	1	0	0.05	1
147	GO:0032153	cell division site	5	0	0.25	1
148	GO:0032155	cell division site part	5	0	0.25	1
149	GO:0032300	mismatch repair complex	2	0	0.1	1
150	GO:0032592	integral component of mitochondrial memb...	1	0	0.05	1
151	GO:0032993	protein-DNA complex	2	0	0.1	1
152	GO:0033177	proton-transporting two-sector ATPase co...	1	0	0.05	1
153	GO:0033178	proton-transporting two-sector ATPase co...	5	0	0.25	1
154	GO:0033202	DNA helicase complex	3	0	0.15	1
155	GO:0033646	host intracellular part	1	0	0.05	1
156	GO:0033647	host intracellular organelle	1	0	0.05	1
157	GO:0033648	host intracellular membrane-bounded orga...	1	0	0.05	1
158	GO:0042025	host cell nucleus	1	0	0.05	1
159	GO:0042575	DNA polymerase complex	2	0	0.1	1
160	GO:0042651	thylakoid membrane	10	0	0.5	1
161	GO:0042716	plasma membrane-derived chromatophore	5	0	0.25	1
162	GO:0042717	plasma membrane-derived chromatophore me...	5	0	0.25	1
163	GO:0042995	cell projection	17	0	0.85	1
164	GO:0043190	ATP-binding cassette (ABC) transporter c...	4	0	0.2	1
165	GO:0043227	membrane-bounded organelle	11	0	0.55	1
166	GO:0043231	intracellular membrane-bounded organelle	11	0	0.55	1
167	GO:0043233	organelle lumen	6	0	0.3	1
168	GO:0043590	bacterial nucleoid	4	0	0.2	1
169	GO:0043596	nuclear replication fork	2	0	0.1	1
170	GO:0043601	nuclear replisome	2	0	0.1	1
171	GO:0043656	intracellular region of host	1	0	0.05	1
172	GO:0044391	ribosomal subunit	15	0	0.75	1
173	GO:0044423	virion part	1	0	0.05	1
174	GO:0044427	chromosomal part	3	0	0.15	1
175	GO:0044428	nuclear part	3	0	0.15	1
176	GO:0044429	mitochondrial part	4	0	0.2	1
177	GO:0044434	chloroplast part	2	0	0.1	1
178	GO:0044435	plastid part	2	0	0.1	1
179	GO:0044445	cytosolic part	15	0	0.75	1
180	GO:0044446	intracellular organelle part	23	0	1.15	1
181	GO:0044451	nucleoplasm part	1	0	0.05	1
182	GO:0044454	nuclear chromosome part	2	0	0.1	1
183	GO:0044455	mitochondrial membrane part	2	0	0.1	1
184	GO:0044461	bacterial-type flagellum part	15	0	0.75	1
185	GO:0044462	external encapsulating structure part	4	0	0.2	1
186	GO:0044463	cell projection part	15	0	0.75	1
187	GO:0045259	proton-transporting ATP synthase complex	6	0	0.3	1
188	GO:0045260	plasma membrane proton-transporting ATP ...	5	0	0.25	1
189	GO:0045261	proton-transporting ATP synthase complex...	5	0	0.25	1
190	GO:0045262	plasma membrane proton-transporting ATP ...	4	0	0.2	1
191	GO:0045263	proton-transporting ATP synthase complex...	1	0	0.05	1
192	GO:0045264	plasma membrane proton-transporting ATP ...	1	0	0.05	1
193	GO:0045269	proton-transporting ATP synthase, centra...	1	0	0.05	1
194	GO:0045335	phagocytic vesicle	1	0	0.05	1
195	GO:0048476	Holliday junction resolvase complex	4	0	0.2	1
196	GO:0048500	signal recognition particle	1	0	0.05	1
197	GO:0055029	nuclear DNA-directed RNA polymerase comp...	2	0	0.1	1
198	GO:0055035	plastid thylakoid membrane	1	0	0.05	1
199	GO:0055040	periplasmic flagellum	1	0	0.05	1
200	GO:0060187	cell pole	1	0	0.05	1

## Sheet: N12-0605 MF up
	GO.ID	Term	Annotated	Significant	Expected	classicFisher
1	GO:0016209	antioxidant activity	4	3	0.18	0.00031
2	GO:0004601	peroxidase activity	2	2	0.09	0.00193
3	GO:0016684	oxidoreductase activity, acting on perox...	2	2	0.09	0.00193
4	GO:0016679	oxidoreductase activity, acting on diphe...	5	2	0.22	0.01773
5	GO:0016682	oxidoreductase activity, acting on diphe...	5	2	0.22	0.01773
6	GO:0005215	transporter activity	60	6	2.69	0.04076
7	GO:0003908	methylated-DNA-[protein]-cysteine S-meth...	1	1	0.04	0.04483
8	GO:0004047	aminomethyltransferase activity	1	1	0.04	0.04483
9	GO:0004096	catalase activity	1	1	0.04	0.04483
10	GO:0004784	superoxide dismutase activity	1	1	0.04	0.04483
11	GO:0005216	ion channel activity	1	1	0.04	0.04483
12	GO:0008172	S-methyltransferase activity	1	1	0.04	0.04483
13	GO:0008379	thioredoxin peroxidase activity	1	1	0.04	0.04483
14	GO:0008381	mechanosensitive ion channel activity	1	1	0.04	0.04483
15	GO:0008428	ribonuclease inhibitor activity	1	1	0.04	0.04483
16	GO:0008925	maltose O-acetyltransferase activity	1	1	0.04	0.04483
17	GO:0015267	channel activity	1	1	0.04	0.04483
18	GO:0016671	oxidoreductase activity, acting on a sul...	1	1	0.04	0.04483
19	GO:0016721	oxidoreductase activity, acting on super...	1	1	0.04	0.04483
20	GO:0016846	carbon-sulfur lyase activity	1	1	0.04	0.04483
21	GO:0022803	passive transmembrane transporter activi...	1	1	0.04	0.04483
22	GO:0022836	gated channel activity	1	1	0.04	0.04483
23	GO:0022838	substrate-specific channel activity	1	1	0.04	0.04483
24	GO:0022839	ion gated channel activity	1	1	0.04	0.04483
25	GO:0030272	5-formyltetrahydrofolate cyclo-ligase ac...	1	1	0.04	0.04483
26	GO:0032843	hydroperoxide reductase activity	1	1	0.04	0.04483
27	GO:0034023	5-(carboxyamino)imidazole ribonucleotide...	1	1	0.04	0.04483
28	GO:0043768	S-ribosylhomocysteine lyase activity	1	1	0.04	0.04483
29	GO:0051537	2 iron, 2 sulfur cluster binding	1	1	0.04	0.04483
30	GO:0051920	peroxiredoxin activity	1	1	0.04	0.04483
31	GO:0016491	oxidoreductase activity	52	5	2.33	0.07202
32	GO:0003684	damaged DNA binding	2	1	0.09	0.08774
33	GO:0004638	phosphoribosylaminoimidazole carboxylase...	2	1	0.09	0.08774
34	GO:0008374	O-acyltransferase activity	2	1	0.09	0.08774
35	GO:0015036	disulfide oxidoreductase activity	2	1	0.09	0.08774
36	GO:0016413	O-acetyltransferase activity	2	1	0.09	0.08774
37	GO:0016667	oxidoreductase activity, acting on a sul...	2	1	0.09	0.08774
38	GO:0016882	cyclo-ligase activity	2	1	0.09	0.08774
39	GO:0032977	membrane insertase activity	2	1	0.09	0.08774
40	GO:0016705	oxidoreductase activity, acting on paire...	3	1	0.13	0.1288
41	GO:0004857	enzyme inhibitor activity	4	1	0.18	0.16809
42	GO:0008565	protein transporter activity	4	1	0.18	0.16809
43	GO:0022857	transmembrane transporter activity	50	4	2.24	0.17669
44	GO:0030234	enzyme regulator activity	5	1	0.22	0.20568
45	GO:0098772	molecular function regulator	5	1	0.22	0.20568
46	GO:0008168	methyltransferase activity	19	2	0.85	0.20722
47	GO:0016741	transferase activity, transferring one-c...	20	2	0.9	0.2242
48	GO:0003887	DNA-directed DNA polymerase activity	6	1	0.27	0.24165
49	GO:0034061	DNA polymerase activity	6	1	0.27	0.24165
50	GO:0051536	iron-sulfur cluster binding	6	1	0.27	0.24165
51	GO:0051540	metal cluster binding	6	1	0.27	0.24165
52	GO:0015144	carbohydrate transmembrane transporter a...	7	1	0.31	0.27605
53	GO:0016407	acetyltransferase activity	7	1	0.31	0.27605
54	GO:0016831	carboxy-lyase activity	7	1	0.31	0.27605
55	GO:0003677	DNA binding	24	2	1.08	0.29299
56	GO:0016791	phosphatase activity	8	1	0.36	0.30896
57	GO:0016830	carbon-carbon lyase activity	8	1	0.36	0.30896
58	GO:0030145	manganese ion binding	9	1	0.4	0.34043
59	GO:0016829	lyase activity	28	2	1.26	0.36148
60	GO:0046914	transition metal ion binding	28	2	1.26	0.36148
61	GO:0042578	phosphoric ester hydrolase activity	10	1	0.45	0.37053
62	GO:0015399	primary active transmembrane transporter...	33	2	1.48	0.44398
63	GO:0015405	P-P-bond-hydrolysis-driven transmembrane...	33	2	1.48	0.44398
64	GO:0042626	ATPase activity, coupled to transmembran...	33	2	1.48	0.44398
65	GO:0043492	ATPase activity, coupled to movement of ...	33	2	1.48	0.44398
66	GO:0016879	ligase activity, forming carbon-nitrogen...	14	1	0.63	0.4783
67	GO:0016746	transferase activity, transferring acyl ...	15	1	0.67	0.50235
68	GO:0016747	transferase activity, transferring acyl ...	15	1	0.67	0.50235
69	GO:0008270	zinc ion binding	16	1	0.72	0.52533
70	GO:0016866	intramolecular transferase activity	16	1	0.72	0.52533
71	GO:0022804	active transmembrane transporter activit...	41	2	1.84	0.56397
72	GO:0016779	nucleotidyltransferase activity	20	1	0.9	0.60752
73	GO:0042623	ATPase activity, coupled	47	2	2.11	0.64209
74	GO:0015318	inorganic molecular entity transmembrane...	22	1	0.99	0.64332
75	GO:0003676	nucleic acid binding	48	2	2.15	0.65407
76	GO:0015075	ion transmembrane transporter activity	23	1	1.03	0.66003
77	GO:0043169	cation binding	57	2	2.56	0.74872
78	GO:0046872	metal ion binding	57	2	2.56	0.74872
79	GO:0048037	cofactor binding	30	1	1.35	0.75769
80	GO:0003824	catalytic activity	398	17	17.84	0.76112
81	GO:0016887	ATPase activity	59	2	2.65	0.76667
82	GO:0016740	transferase activity	111	4	4.98	0.77161
83	GO:0016853	isomerase activity	32	1	1.43	0.78024
84	GO:0016874	ligase activity	32	1	1.43	0.78024
85	GO:0140097	catalytic activity, acting on DNA	34	1	1.52	0.80078
86	GO:0016788	hydrolase activity, acting on ester bond...	36	1	1.61	0.81947
87	GO:0017111	nucleoside-triphosphatase activity	77	2	3.45	0.88548
88	GO:0016462	pyrophosphatase activity	79	2	3.54	0.89468
89	GO:0016817	hydrolase activity, acting on acid anhyd...	79	2	3.54	0.89468
90	GO:0016818	hydrolase activity, acting on acid anhyd...	79	2	3.54	0.89468
91	GO:0016772	transferase activity, transferring phosp...	56	1	2.51	0.93419
92	GO:0097159	organic cyclic compound binding	105	2	4.71	0.96718
93	GO:1901363	heterocyclic compound binding	105	2	4.71	0.96718
94	GO:0005488	binding	167	4	7.49	0.97131
95	GO:0043167	ion binding	109	2	4.89	0.9729
96	GO:0016787	hydrolase activity	154	3	6.9	0.98606
97	GO:0003674	molecular_function	513	23	23	1
98	GO:0000107	imidazoleglycerol-phosphate synthase act...	1	0	0.04	1
99	GO:0000150	recombinase activity	1	0	0.04	1
100	GO:0000166	nucleotide binding	59	0	2.65	1
101	GO:0000175	3'-5'-exoribonuclease activity	2	0	0.09	1
102	GO:0000179	rRNA (adenine-N6,N6-)-dimethyltransferas...	1	0	0.04	1
103	GO:0000217	DNA secondary structure binding	1	0	0.04	1
104	GO:0000287	magnesium ion binding	15	0	0.67	1
105	GO:0000400	four-way junction DNA binding	1	0	0.04	1
106	GO:0000900	translation repressor activity, mRNA reg...	1	0	0.04	1
107	GO:0001098	basal transcription machinery binding	1	0	0.04	1
108	GO:0001108	bacterial-type RNA polymerase holo enzym...	1	0	0.04	1
109	GO:0001130	bacterial-type RNA polymerase transcript...	1	0	0.04	1
110	GO:0001131	transcription factor activity, bacterial...	1	0	0.04	1
111	GO:0001141	transcriptional repressor activity, bact...	1	0	0.04	1
112	GO:0001217	bacterial-type RNA polymerase transcript...	1	0	0.04	1
113	GO:0001716	L-amino-acid oxidase activity	1	0	0.04	1
114	GO:0001882	nucleoside binding	40	0	1.79	1
115	GO:0001883	purine nucleoside binding	38	0	1.7	1
116	GO:0001884	pyrimidine nucleoside binding	2	0	0.09	1
117	GO:0002135	CTP binding	2	0	0.09	1
118	GO:0002161	aminoacyl-tRNA editing activity	4	0	0.18	1
119	GO:0003678	DNA helicase activity	6	0	0.27	1
120	GO:0003681	bent DNA binding	1	0	0.04	1
121	GO:0003688	DNA replication origin binding	1	0	0.04	1
122	GO:0003690	double-stranded DNA binding	5	0	0.22	1
123	GO:0003697	single-stranded DNA binding	2	0	0.09	1
124	GO:0003700	DNA-binding transcription factor activit...	12	0	0.54	1
125	GO:0003723	RNA binding	25	0	1.12	1
126	GO:0003724	RNA helicase activity	2	0	0.09	1
127	GO:0003729	mRNA binding	3	0	0.13	1
128	GO:0003735	structural constituent of ribosome	44	0	1.97	1
129	GO:0003743	translation initiation factor activity	1	0	0.04	1
130	GO:0003746	translation elongation factor activity	4	0	0.18	1
131	GO:0003747	translation release factor activity	3	0	0.13	1
132	GO:0003755	peptidyl-prolyl cis-trans isomerase acti...	1	0	0.04	1
133	GO:0003756	protein disulfide isomerase activity	1	0	0.04	1
134	GO:0003774	motor activity	3	0	0.13	1
135	GO:0003848	2-amino-4-hydroxy-6-hydroxymethyldihydro...	1	0	0.04	1
136	GO:0003861	3-isopropylmalate dehydratase activity	1	0	0.04	1
137	GO:0003864	3-methyl-2-oxobutanoate hydroxymethyltra...	1	0	0.04	1
138	GO:0003872	6-phosphofructokinase activity	1	0	0.04	1
139	GO:0003879	ATP phosphoribosyltransferase activity	1	0	0.04	1
140	GO:0003883	CTP synthase activity	1	0	0.04	1
141	GO:0003896	DNA primase activity	1	0	0.04	1
142	GO:0003899	DNA-directed 5'-3' RNA polymerase activi...	5	0	0.22	1
143	GO:0003905	alkylbase DNA N-glycosylase activity	1	0	0.04	1
144	GO:0003906	DNA-(apurinic or apyrimidinic site) endo...	1	0	0.04	1
145	GO:0003909	DNA ligase activity	1	0	0.04	1
146	GO:0003911	DNA ligase (NAD+) activity	1	0	0.04	1
147	GO:0003916	DNA topoisomerase activity	5	0	0.22	1
148	GO:0003917	DNA topoisomerase type I activity	1	0	0.04	1
149	GO:0003918	DNA topoisomerase type II (ATP-hydrolyzi...	4	0	0.18	1
150	GO:0003924	GTPase activity	13	0	0.58	1
151	GO:0003938	IMP dehydrogenase activity	1	0	0.04	1
152	GO:0003941	L-serine ammonia-lyase activity	1	0	0.04	1
153	GO:0003942	N-acetyl-gamma-glutamyl-phosphate reduct...	1	0	0.04	1
154	GO:0003949	1-(5-phosphoribosyl)-5-[(5-phosphoribosy...	1	0	0.04	1
155	GO:0003951	NAD+ kinase activity	1	0	0.04	1
156	GO:0003952	NAD+ synthase (glutamine-hydrolyzing) ac...	1	0	0.04	1
157	GO:0003954	NADH dehydrogenase activity	1	0	0.04	1
158	GO:0003977	UDP-N-acetylglucosamine diphosphorylase ...	1	0	0.04	1
159	GO:0003983	UTP:glucose-1-phosphate uridylyltransfer...	1	0	0.04	1
160	GO:0003985	acetyl-CoA C-acetyltransferase activity	1	0	0.04	1
161	GO:0003988	acetyl-CoA C-acyltransferase activity	1	0	0.04	1
162	GO:0003989	acetyl-CoA carboxylase activity	1	0	0.04	1
163	GO:0003992	N2-acetyl-L-ornithine:2-oxoglutarate 5-a...	1	0	0.04	1
164	GO:0003999	adenine phosphoribosyltransferase activi...	1	0	0.04	1
165	GO:0004000	adenosine deaminase activity	1	0	0.04	1
166	GO:0004003	ATP-dependent DNA helicase activity	3	0	0.13	1
167	GO:0004004	ATP-dependent RNA helicase activity	2	0	0.09	1
168	GO:0004017	adenylate kinase activity	2	0	0.09	1
169	GO:0004018	N6-(1,2-dicarboxyethyl)AMP AMP-lyase (fu...	1	0	0.04	1
170	GO:0004022	alcohol dehydrogenase (NAD) activity	1	0	0.04	1
171	GO:0004024	alcohol dehydrogenase activity, zinc-dep...	1	0	0.04	1
172	GO:0004033	aldo-keto reductase (NADP) activity	1	0	0.04	1
173	GO:0004040	amidase activity	1	0	0.04	1
174	GO:0004044	amidophosphoribosyltransferase activity	1	0	0.04	1
175	GO:0004045	aminoacyl-tRNA hydrolase activity	1	0	0.04	1
176	GO:0004072	aspartate kinase activity	3	0	0.13	1
177	GO:0004089	carbonate dehydratase activity	1	0	0.04	1
178	GO:0004106	chorismate mutase activity	1	0	0.04	1
179	GO:0004107	chorismate synthase activity	1	0	0.04	1
180	GO:0004109	coproporphyrinogen oxidase activity	1	0	0.04	1
181	GO:0004126	cytidine deaminase activity	1	0	0.04	1
182	GO:0004127	cytidylate kinase activity	1	0	0.04	1
183	GO:0004140	dephospho-CoA kinase activity	1	0	0.04	1
184	GO:0004146	dihydrofolate reductase activity	1	0	0.04	1
185	GO:0004156	dihydropteroate synthase activity	1	0	0.04	1
186	GO:0004160	dihydroxy-acid dehydratase activity	1	0	0.04	1
187	GO:0004161	dimethylallyltranstransferase activity	1	0	0.04	1
188	GO:0004175	endopeptidase activity	3	0	0.13	1
189	GO:0004177	aminopeptidase activity	1	0	0.04	1
190	GO:0004180	carboxypeptidase activity	1	0	0.04	1
191	GO:0004185	serine-type carboxypeptidase activity	1	0	0.04	1
192	GO:0004222	metalloendopeptidase activity	3	0	0.13	1
193	GO:0004312	fatty acid synthase activity	6	0	0.27	1
194	GO:0004315	3-oxoacyl-[acyl-carrier-protein] synthas...	1	0	0.04	1
195	GO:0004316	3-oxoacyl-[acyl-carrier-protein] reducta...	1	0	0.04	1
196	GO:0004318	enoyl-[acyl-carrier-protein] reductase (...	4	0	0.18	1
197	GO:0004325	ferrochelatase activity	1	0	0.04	1
198	GO:0004337	geranyltranstransferase activity	1	0	0.04	1
199	GO:0004349	glutamate 5-kinase activity	1	0	0.04	1
200	GO:0004350	glutamate-5-semialdehyde dehydrogenase a...	1	0	0.04	1
201	GO:0004351	glutamate decarboxylase activity	2	0	0.09	1
202	GO:0004352	glutamate dehydrogenase (NAD+) activity	1	0	0.04	1
203	GO:0004353	glutamate dehydrogenase [NAD(P)+] activi...	1	0	0.04	1
204	GO:0004354	glutamate dehydrogenase (NADP+) activity	1	0	0.04	1
205	GO:0004355	glutamate synthase (NADPH) activity	1	0	0.04	1
206	GO:0004357	glutamate-cysteine ligase activity	1	0	0.04	1
207	GO:0004362	glutathione-disulfide reductase activity	1	0	0.04	1
208	GO:0004365	glyceraldehyde-3-phosphate dehydrogenase...	1	0	0.04	1
209	GO:0004371	glycerone kinase activity	1	0	0.04	1
210	GO:0004385	guanylate kinase activity	1	0	0.04	1
211	GO:0004386	helicase activity	9	0	0.4	1
212	GO:0004396	hexokinase activity	1	0	0.04	1
213	GO:0004401	histidinol-phosphatase activity	1	0	0.04	1
214	GO:0004413	homoserine kinase activity	1	0	0.04	1
215	GO:0004418	hydroxymethylbilane synthase activity	1	0	0.04	1
216	GO:0004424	imidazoleglycerol-phosphate dehydratase ...	1	0	0.04	1
217	GO:0004448	isocitrate dehydrogenase activity	1	0	0.04	1
218	GO:0004450	isocitrate dehydrogenase (NADP+) activit...	1	0	0.04	1
219	GO:0004455	ketol-acid reductoisomerase activity	1	0	0.04	1
220	GO:0004470	malic enzyme activity	1	0	0.04	1
221	GO:0004497	monooxygenase activity	2	0	0.09	1
222	GO:0004515	nicotinate-nucleotide adenylyltransferas...	1	0	0.04	1
223	GO:0004516	nicotinate phosphoribosyltransferase act...	1	0	0.04	1
224	GO:0004518	nuclease activity	21	0	0.94	1
225	GO:0004519	endonuclease activity	8	0	0.36	1
226	GO:0004520	endodeoxyribonuclease activity	4	0	0.18	1
227	GO:0004521	endoribonuclease activity	2	0	0.09	1
228	GO:0004523	RNA-DNA hybrid ribonuclease activity	1	0	0.04	1
229	GO:0004525	ribonuclease III activity	1	0	0.04	1
230	GO:0004527	exonuclease activity	10	0	0.45	1
231	GO:0004529	exodeoxyribonuclease activity	4	0	0.18	1
232	GO:0004532	exoribonuclease activity	3	0	0.13	1
233	GO:0004536	deoxyribonuclease activity	8	0	0.36	1
234	GO:0004540	ribonuclease activity	7	0	0.31	1
235	GO:0004550	nucleoside diphosphate kinase activity	2	0	0.09	1
236	GO:0004553	hydrolase activity, hydrolyzing O-glycos...	5	0	0.22	1
237	GO:0004568	chitinase activity	1	0	0.04	1
238	GO:0004590	orotidine-5'-phosphate decarboxylase act...	1	0	0.04	1
239	GO:0004594	pantothenate kinase activity	1	0	0.04	1
240	GO:0004595	pantetheine-phosphate adenylyltransferas...	1	0	0.04	1
241	GO:0004605	phosphatidate cytidylyltransferase activ...	1	0	0.04	1
242	GO:0004609	phosphatidylserine decarboxylase activit...	1	0	0.04	1
243	GO:0004611	phosphoenolpyruvate carboxykinase activi...	1	0	0.04	1
244	GO:0004612	phosphoenolpyruvate carboxykinase (ATP) ...	1	0	0.04	1
245	GO:0004614	phosphoglucomutase activity	2	0	0.09	1
246	GO:0004615	phosphomannomutase activity	2	0	0.09	1
247	GO:0004616	phosphogluconate dehydrogenase (decarbox...	1	0	0.04	1
248	GO:0004619	phosphoglycerate mutase activity	3	0	0.13	1
249	GO:0004632	phosphopantothenate--cysteine ligase act...	1	0	0.04	1
250	GO:0004633	phosphopantothenoylcysteine decarboxylas...	1	0	0.04	1
251	GO:0004635	phosphoribosyl-AMP cyclohydrolase activi...	1	0	0.04	1
252	GO:0004636	phosphoribosyl-ATP diphosphatase activit...	1	0	0.04	1
253	GO:0004639	phosphoribosylaminoimidazolesuccinocarbo...	1	0	0.04	1
254	GO:0004641	phosphoribosylformylglycinamidine cyclo-...	1	0	0.04	1
255	GO:0004642	phosphoribosylformylglycinamidine syntha...	1	0	0.04	1
256	GO:0004647	phosphoserine phosphatase activity	1	0	0.04	1
257	GO:0004648	O-phospho-L-serine:2-oxoglutarate aminot...	1	0	0.04	1
258	GO:0004654	polyribonucleotide nucleotidyltransferas...	1	0	0.04	1
259	GO:0004655	porphobilinogen synthase activity	1	0	0.04	1
260	GO:0004659	prenyltransferase activity	2	0	0.09	1
261	GO:0004664	prephenate dehydratase activity	1	0	0.04	1
262	GO:0004672	protein kinase activity	5	0	0.22	1
263	GO:0004673	protein histidine kinase activity	3	0	0.13	1
264	GO:0004674	protein serine/threonine kinase activity	2	0	0.09	1
265	GO:0004735	pyrroline-5-carboxylate reductase activi...	1	0	0.04	1
266	GO:0004738	pyruvate dehydrogenase activity	1	0	0.04	1
267	GO:0004739	pyruvate dehydrogenase (acetyl-transferr...	1	0	0.04	1
268	GO:0004748	ribonucleoside-diphosphate reductase act...	1	0	0.04	1
269	GO:0004751	ribose-5-phosphate isomerase activity	1	0	0.04	1
270	GO:0004764	shikimate 3-dehydrogenase (NADP+) activi...	1	0	0.04	1
271	GO:0004794	L-threonine ammonia-lyase activity	1	0	0.04	1
272	GO:0004797	thymidine kinase activity	1	0	0.04	1
273	GO:0004799	thymidylate synthase activity	1	0	0.04	1
274	GO:0004807	triose-phosphate isomerase activity	1	0	0.04	1
275	GO:0004808	tRNA (5-methylaminomethyl-2-thiouridylat...	1	0	0.04	1
276	GO:0004812	aminoacyl-tRNA ligase activity	15	0	0.67	1
277	GO:0004813	alanine-tRNA ligase activity	1	0	0.04	1
278	GO:0004815	aspartate-tRNA ligase activity	1	0	0.04	1
279	GO:0004816	asparagine-tRNA ligase activity	1	0	0.04	1
280	GO:0004817	cysteine-tRNA ligase activity	1	0	0.04	1
281	GO:0004820	glycine-tRNA ligase activity	1	0	0.04	1
282	GO:0004821	histidine-tRNA ligase activity	1	0	0.04	1
283	GO:0004823	leucine-tRNA ligase activity	1	0	0.04	1
284	GO:0004824	lysine-tRNA ligase activity	1	0	0.04	1
285	GO:0004825	methionine-tRNA ligase activity	1	0	0.04	1
286	GO:0004826	phenylalanine-tRNA ligase activity	2	0	0.09	1
287	GO:0004827	proline-tRNA ligase activity	1	0	0.04	1
288	GO:0004828	serine-tRNA ligase activity	1	0	0.04	1
289	GO:0004831	tyrosine-tRNA ligase activity	1	0	0.04	1
290	GO:0004832	valine-tRNA ligase activity	1	0	0.04	1
291	GO:0004844	uracil DNA N-glycosylase activity	2	0	0.09	1
292	GO:0004849	uridine kinase activity	1	0	0.04	1
293	GO:0004851	uroporphyrin-III C-methyltransferase act...	1	0	0.04	1
294	GO:0004852	uroporphyrinogen-III synthase activity	1	0	0.04	1
295	GO:0005198	structural molecule activity	57	0	2.56	1
296	GO:0005275	amine transmembrane transporter activity	1	0	0.04	1
297	GO:0005319	lipid transporter activity	2	0	0.09	1
298	GO:0005326	neurotransmitter transporter activity	1	0	0.04	1
299	GO:0005342	organic acid transmembrane transporter a...	3	0	0.13	1
300	GO:0005350	pyrimidine nucleobase transmembrane tran...	1	0	0.04	1
301	GO:0005351	carbohydrate:proton symporter activity	1	0	0.04	1
302	GO:0005402	carbohydrate:cation symporter activity	1	0	0.04	1
303	GO:0005506	iron ion binding	2	0	0.09	1
304	GO:0005515	protein binding	21	0	0.94	1
305	GO:0005524	ATP binding	26	0	1.17	1
306	GO:0005525	GTP binding	11	0	0.49	1
307	GO:0005539	glycosaminoglycan binding	1	0	0.04	1
308	GO:0008026	ATP-dependent helicase activity	6	0	0.27	1
309	GO:0008061	chitin binding	1	0	0.04	1
310	GO:0008073	ornithine decarboxylase inhibitor activi...	1	0	0.04	1
311	GO:0008079	translation termination factor activity	4	0	0.18	1
312	GO:0008080	N-acetyltransferase activity	1	0	0.04	1
313	GO:0008081	phosphoric diester hydrolase activity	1	0	0.04	1
314	GO:0008094	DNA-dependent ATPase activity	11	0	0.49	1
315	GO:0008106	alcohol dehydrogenase (NADP+) activity	1	0	0.04	1
316	GO:0008135	translation factor activity, RNA binding	9	0	0.4	1
317	GO:0008144	drug binding	36	0	1.61	1
318	GO:0008169	C-methyltransferase activity	2	0	0.09	1
319	GO:0008170	N-methyltransferase activity	7	0	0.31	1
320	GO:0008171	O-methyltransferase activity	1	0	0.04	1
321	GO:0008173	RNA methyltransferase activity	12	0	0.54	1
322	GO:0008175	tRNA methyltransferase activity	3	0	0.13	1
323	GO:0008186	RNA-dependent ATPase activity	2	0	0.09	1
324	GO:0008194	UDP-glycosyltransferase activity	1	0	0.04	1
325	GO:0008233	peptidase activity	17	0	0.76	1
326	GO:0008236	serine-type peptidase activity	2	0	0.09	1
327	GO:0008237	metallopeptidase activity	3	0	0.13	1
328	GO:0008238	exopeptidase activity	2	0	0.09	1
329	GO:0008251	tRNA-specific adenosine deaminase activi...	1	0	0.04	1
330	GO:0008276	protein methyltransferase activity	2	0	0.09	1
331	GO:0008296	3'-5'-exodeoxyribonuclease activity	1	0	0.04	1
332	GO:0008297	single-stranded DNA exodeoxyribonuclease...	1	0	0.04	1
333	GO:0008324	cation transmembrane transporter activit...	14	0	0.63	1
334	GO:0008375	acetylglucosaminyltransferase activity	1	0	0.04	1
335	GO:0008395	steroid hydroxylase activity	1	0	0.04	1
336	GO:0008408	3'-5' exonuclease activity	4	0	0.18	1
337	GO:0008409	5'-3' exonuclease activity	1	0	0.04	1
338	GO:0008422	beta-glucosidase activity	3	0	0.13	1
339	GO:0008443	phosphofructokinase activity	1	0	0.04	1
340	GO:0008444	CDP-diacylglycerol-glycerol-3-phosphate ...	1	0	0.04	1
341	GO:0008448	N-acetylglucosamine-6-phosphate deacetyl...	1	0	0.04	1
342	GO:0008477	purine nucleosidase activity	1	0	0.04	1
343	GO:0008483	transaminase activity	4	0	0.18	1
344	GO:0008509	anion transmembrane transporter activity	10	0	0.45	1
345	GO:0008514	organic anion transmembrane transporter ...	4	0	0.18	1
346	GO:0008519	ammonium transmembrane transporter activ...	2	0	0.09	1
347	GO:0008553	proton-exporting ATPase activity, phosph...	1	0	0.04	1
348	GO:0008556	potassium-transporting ATPase activity	2	0	0.09	1
349	GO:0008649	rRNA methyltransferase activity	10	0	0.45	1
350	GO:0008657	DNA topoisomerase (ATP-hydrolyzing) inhi...	1	0	0.04	1
351	GO:0008658	penicillin binding	3	0	0.13	1
352	GO:0008661	1-deoxy-D-xylulose-5-phosphate synthase ...	1	0	0.04	1
353	GO:0008685	2-C-methyl-D-erythritol 2,4-cyclodiphosp...	1	0	0.04	1
354	GO:0008706	6-phospho-beta-glucosidase activity	2	0	0.09	1
355	GO:0008725	DNA-3-methyladenine glycosylase activity	1	0	0.04	1
356	GO:0008728	GTP diphosphokinase activity	1	0	0.04	1
357	GO:0008734	L-aspartate oxidase activity	1	0	0.04	1
358	GO:0008740	L-rhamnose isomerase activity	1	0	0.04	1
359	GO:0008752	FMN reductase activity	1	0	0.04	1
360	GO:0008756	o-succinylbenzoate-CoA ligase activity	1	0	0.04	1
361	GO:0008757	S-adenosylmethionine-dependent methyltra...	15	0	0.67	1
362	GO:0008763	UDP-N-acetylmuramate-L-alanine ligase ac...	1	0	0.04	1
363	GO:0008770	[acyl-carrier-protein] phosphodiesterase...	1	0	0.04	1
364	GO:0008782	adenosylhomocysteine nucleosidase activi...	1	0	0.04	1
365	GO:0008784	alanine racemase activity	1	0	0.04	1
366	GO:0008788	alpha,alpha-phosphotrehalase activity	1	0	0.04	1
367	GO:0008795	NAD+ synthase activity	1	0	0.04	1
368	GO:0008801	beta-phosphoglucomutase activity	1	0	0.04	1
369	GO:0008808	cardiolipin synthase activity	2	0	0.09	1
370	GO:0008819	cobinamide kinase activity	1	0	0.04	1
371	GO:0008820	cobinamide phosphate guanylyltransferase...	1	0	0.04	1
372	GO:0008839	4-hydroxy-tetrahydrodipicolinate reducta...	1	0	0.04	1
373	GO:0008840	4-hydroxy-tetrahydrodipicolinate synthas...	1	0	0.04	1
374	GO:0008855	exodeoxyribonuclease VII activity	2	0	0.09	1
375	GO:0008861	formate C-acetyltransferase activity	1	0	0.04	1
376	GO:0008863	formate dehydrogenase (NAD+) activity	1	0	0.04	1
377	GO:0008865	fructokinase activity	1	0	0.04	1
378	GO:0008881	glutamate racemase activity	1	0	0.04	1
379	GO:0008883	glutamyl-tRNA reductase activity	1	0	0.04	1
380	GO:0008887	glycerate kinase activity	2	0	0.09	1
381	GO:0008893	guanosine-3',5'-bis(diphosphate) 3'-diph...	1	0	0.04	1
382	GO:0008907	integrase activity	1	0	0.04	1
383	GO:0008930	methylthioadenosine nucleosidase activit...	1	0	0.04	1
384	GO:0008935	1,4-dihydroxy-2-naphthoyl-CoA synthase a...	1	0	0.04	1
385	GO:0008955	peptidoglycan glycosyltransferase activi...	1	0	0.04	1
386	GO:0008959	phosphate acetyltransferase activity	1	0	0.04	1
387	GO:0008965	phosphoenolpyruvate-protein phosphotrans...	1	0	0.04	1
388	GO:0008966	phosphoglucosamine mutase activity	1	0	0.04	1
389	GO:0008973	phosphopentomutase activity	1	0	0.04	1
390	GO:0008982	protein-N(PI)-phosphohistidine-sugar pho...	5	0	0.22	1
391	GO:0008987	quinolinate synthetase A activity	1	0	0.04	1
392	GO:0008990	rRNA (guanine-N2-)-methyltransferase act...	1	0	0.04	1
393	GO:0008996	ribonuclease G activity	1	0	0.04	1
394	GO:0008997	ribonuclease R activity	1	0	0.04	1
395	GO:0008998	ribonucleoside-triphosphate reductase ac...	2	0	0.09	1
396	GO:0009001	serine O-acetyltransferase activity	1	0	0.04	1
397	GO:0009002	serine-type D-Ala-D-Ala carboxypeptidase...	1	0	0.04	1
398	GO:0009009	site-specific recombinase activity	1	0	0.04	1
399	GO:0009016	succinyldiaminopimelate transaminase act...	1	0	0.04	1
400	GO:0009019	tRNA (guanine-N1-)-methyltransferase act...	1	0	0.04	1
401	GO:0009032	thymidine phosphorylase activity	1	0	0.04	1
402	GO:0009037	tyrosine-based site-specific recombinase...	1	0	0.04	1
403	GO:0009055	electron transfer activity	3	0	0.13	1
404	GO:0009378	four-way junction helicase activity	3	0	0.13	1
405	GO:0009381	excinuclease ABC activity	3	0	0.13	1
406	GO:0009384	N-acylmannosamine kinase activity	1	0	0.04	1
407	GO:0009982	pseudouridine synthase activity	4	0	0.18	1
408	GO:0010181	FMN binding	5	0	0.22	1
409	GO:0015037	peptide disulfide oxidoreductase activit...	1	0	0.04	1
410	GO:0015038	glutathione disulfide oxidoreductase act...	1	0	0.04	1
411	GO:0015077	monovalent inorganic cation transmembran...	11	0	0.49	1
412	GO:0015078	proton transmembrane transporter activit...	7	0	0.31	1
413	GO:0015079	potassium ion transmembrane transporter ...	4	0	0.18	1
414	GO:0015098	molybdate ion transmembrane transporter ...	2	0	0.09	1
415	GO:0015101	organic cation transmembrane transporter...	2	0	0.09	1
416	GO:0015103	inorganic anion transmembrane transporte...	7	0	0.31	1
417	GO:0015106	bicarbonate transmembrane transporter ac...	1	0	0.04	1
418	GO:0015114	phosphate ion transmembrane transporter ...	4	0	0.18	1
419	GO:0015116	sulfate transmembrane transporter activi...	1	0	0.04	1
420	GO:0015119	hexose phosphate transmembrane transport...	1	0	0.04	1
421	GO:0015145	monosaccharide transmembrane transporter...	3	0	0.13	1
422	GO:0015149	hexose transmembrane transporter activit...	3	0	0.13	1
423	GO:0015171	amino acid transmembrane transporter act...	3	0	0.13	1
424	GO:0015175	neutral amino acid transmembrane transpo...	1	0	0.04	1
425	GO:0015179	L-amino acid transmembrane transporter a...	1	0	0.04	1
426	GO:0015180	L-alanine transmembrane transporter acti...	1	0	0.04	1
427	GO:0015187	glycine transmembrane transporter activi...	1	0	0.04	1
428	GO:0015199	amino-acid betaine transmembrane transpo...	1	0	0.04	1
429	GO:0015205	nucleobase transmembrane transporter act...	1	0	0.04	1
430	GO:0015210	uracil transmembrane transporter activit...	1	0	0.04	1
431	GO:0015221	lipopolysaccharide transmembrane transpo...	1	0	0.04	1
432	GO:0015238	drug transmembrane transporter activity	2	0	0.09	1
433	GO:0015291	secondary active transmembrane transport...	3	0	0.13	1
434	GO:0015293	symporter activity	1	0	0.04	1
435	GO:0015294	solute:cation symporter activity	1	0	0.04	1
436	GO:0015295	solute:proton symporter activity	1	0	0.04	1
437	GO:0015297	antiporter activity	2	0	0.09	1
438	GO:0015301	anion:anion antiporter activity	1	0	0.04	1
439	GO:0015315	organophosphate:inorganic phosphate anti...	1	0	0.04	1
440	GO:0015412	ATPase-coupled molybdate transmembrane t...	2	0	0.09	1
441	GO:0015415	ATPase-coupled phosphate ion transmembra...	3	0	0.13	1
442	GO:0015421	oligopeptide-transporting ATPase activit...	1	0	0.04	1
443	GO:0015424	amino acid-transporting ATPase activity	1	0	0.04	1
444	GO:0015437	lipopolysaccharide-transporting ATPase a...	1	0	0.04	1
445	GO:0015440	peptide-transporting ATPase activity	1	0	0.04	1
446	GO:0015526	hexose-phosphate:inorganic phosphate ant...	1	0	0.04	1
447	GO:0015578	mannose transmembrane transporter activi...	3	0	0.13	1
448	GO:0015605	organophosphate ester transmembrane tran...	1	0	0.04	1
449	GO:0015616	DNA translocase activity	2	0	0.09	1
450	GO:0015651	quaternary ammonium group transmembrane ...	2	0	0.09	1
451	GO:0015662	ATPase activity, coupled to transmembran...	3	0	0.13	1
452	GO:0015922	aspartate oxidase activity	1	0	0.04	1
453	GO:0015926	glucosidase activity	3	0	0.13	1
454	GO:0015927	trehalase activity	1	0	0.04	1
455	GO:0015930	glutamate synthase activity	2	0	0.09	1
456	GO:0015932	nucleobase-containing compound transmemb...	1	0	0.04	1
457	GO:0016149	translation release factor activity, cod...	2	0	0.09	1
458	GO:0016150	translation release factor activity, cod...	1	0	0.04	1
459	GO:0016151	nickel cation binding	1	0	0.04	1
460	GO:0016278	lysine N-methyltransferase activity	1	0	0.04	1
461	GO:0016279	protein-lysine N-methyltransferase activ...	1	0	0.04	1
462	GO:0016300	tRNA (uracil) methyltransferase activity	1	0	0.04	1
463	GO:0016301	kinase activity	27	0	1.21	1
464	GO:0016405	CoA-ligase activity	1	0	0.04	1
465	GO:0016408	C-acyltransferase activity	2	0	0.09	1
466	GO:0016410	N-acyltransferase activity	1	0	0.04	1
467	GO:0016412	serine O-acyltransferase activity	1	0	0.04	1
468	GO:0016415	octanoyltransferase activity	1	0	0.04	1
469	GO:0016421	CoA carboxylase activity	1	0	0.04	1
470	GO:0016423	tRNA (guanine) methyltransferase activit...	1	0	0.04	1
471	GO:0016427	tRNA (cytosine) methyltransferase activi...	1	0	0.04	1
472	GO:0016433	rRNA (adenine) methyltransferase activit...	1	0	0.04	1
473	GO:0016434	rRNA (cytosine) methyltransferase activi...	2	0	0.09	1
474	GO:0016435	rRNA (guanine) methyltransferase activit...	2	0	0.09	1
475	GO:0016436	rRNA (uridine) methyltransferase activit...	2	0	0.09	1
476	GO:0016453	C-acetyltransferase activity	2	0	0.09	1
477	GO:0016597	amino acid binding	2	0	0.09	1
478	GO:0016614	oxidoreductase activity, acting on CH-OH...	9	0	0.4	1
479	GO:0016615	malate dehydrogenase activity	1	0	0.04	1
480	GO:0016616	oxidoreductase activity, acting on the C...	9	0	0.4	1
481	GO:0016620	oxidoreductase activity, acting on the a...	6	0	0.27	1
482	GO:0016624	oxidoreductase activity, acting on the a...	1	0	0.04	1
483	GO:0016627	oxidoreductase activity, acting on the C...	8	0	0.36	1
484	GO:0016628	oxidoreductase activity, acting on the C...	5	0	0.22	1
485	GO:0016634	oxidoreductase activity, acting on the C...	1	0	0.04	1
486	GO:0016638	oxidoreductase activity, acting on the C...	5	0	0.22	1
487	GO:0016639	oxidoreductase activity, acting on the C...	2	0	0.09	1
488	GO:0016641	oxidoreductase activity, acting on the C...	1	0	0.04	1
489	GO:0016645	oxidoreductase activity, acting on the C...	4	0	0.18	1
490	GO:0016646	oxidoreductase activity, acting on the C...	4	0	0.18	1
491	GO:0016651	oxidoreductase activity, acting on NAD(P...	7	0	0.31	1
492	GO:0016655	oxidoreductase activity, acting on NAD(P...	2	0	0.09	1
493	GO:0016657	oxidoreductase activity, acting on NAD(P...	2	0	0.09	1
494	GO:0016661	oxidoreductase activity, acting on other...	1	0	0.04	1
495	GO:0016668	oxidoreductase activity, acting on a sul...	1	0	0.04	1
496	GO:0016709	oxidoreductase activity, acting on paire...	2	0	0.09	1
497	GO:0016725	oxidoreductase activity, acting on CH or...	4	0	0.18	1
498	GO:0016728	oxidoreductase activity, acting on CH or...	3	0	0.13	1
499	GO:0016742	hydroxymethyl-, formyl- and related tran...	1	0	0.04	1
500	GO:0016744	transferase activity, transferring aldeh...	1	0	0.04	1

## Sheet: N13-1507 BP up
	GO.ID	Term	Annotated	Significant	Expected	classicFisher
1	GO:0015980	energy derivation by oxidation of organi...	9	7	1.34	3.7e-05
2	GO:0045333	cellular respiration	9	7	1.34	3.7e-05
3	GO:0006777	Mo-molybdopterin cofactor biosynthetic p...	5	5	0.75	6.7e-05
4	GO:0019720	Mo-molybdopterin cofactor metabolic proc...	5	5	0.75	6.7e-05
5	GO:0032324	molybdopterin cofactor biosynthetic proc...	5	5	0.75	6.7e-05
6	GO:0043545	molybdopterin cofactor metabolic process	5	5	0.75	6.7e-05
7	GO:0051189	prosthetic group metabolic process	5	5	0.75	6.7e-05
8	GO:0006091	generation of precursor metabolites and ...	17	9	2.53	0.00022
9	GO:0042773	ATP synthesis coupled electron transport	4	4	0.6	0.00047
10	GO:0005975	carbohydrate metabolic process	23	10	3.43	0.00072
11	GO:0006119	oxidative phosphorylation	5	4	0.75	0.00206
12	GO:0046348	amino sugar catabolic process	5	4	0.75	0.00206
13	GO:0016052	carbohydrate catabolic process	18	8	2.68	0.0022
14	GO:1901615	organic hydroxy compound metabolic proce...	11	6	1.64	0.00231
15	GO:0009401	phosphoenolpyruvate-dependent sugar phos...	8	5	1.19	0.00256
16	GO:0019751	polyol metabolic process	3	3	0.45	0.00321
17	GO:0042592	homeostatic process	9	5	1.34	0.00509
18	GO:0006066	alcohol metabolic process	6	4	0.89	0.00547
19	GO:0019725	cellular homeostasis	6	4	0.89	0.00547
20	GO:0022904	respiratory electron transport chain	6	4	0.89	0.00547
21	GO:0008643	carbohydrate transport	10	5	1.49	0.00899
22	GO:0065008	regulation of biological quality	18	7	2.68	0.01023
23	GO:0006040	amino sugar metabolic process	7	4	1.04	0.01132
24	GO:0006979	response to oxidative stress	7	4	1.04	0.01132
25	GO:0022900	electron transport chain	7	4	1.04	0.01132
26	GO:0042737	drug catabolic process	7	4	1.04	0.01132
27	GO:0097237	cellular response to toxic substance	4	3	0.6	0.01146
28	GO:0016310	phosphorylation	39	11	5.81	0.02003
29	GO:0046395	carboxylic acid catabolic process	8	4	1.19	0.02008
30	GO:0009061	anaerobic respiration	2	2	0.3	0.02199
31	GO:0016999	antibiotic metabolic process	2	2	0.3	0.02199
32	GO:0019299	rhamnose metabolic process	2	2	0.3	0.02199
33	GO:0019301	rhamnose catabolic process	2	2	0.3	0.02199
34	GO:0032879	regulation of localization	2	2	0.3	0.02199
35	GO:0034311	diol metabolic process	2	2	0.3	0.02199
36	GO:0040029	regulation of gene expression, epigeneti...	2	2	0.3	0.02199
37	GO:0042844	glycol metabolic process	2	2	0.3	0.02199
38	GO:0046164	alcohol catabolic process	2	2	0.3	0.02199
39	GO:0051049	regulation of transport	2	2	0.3	0.02199
40	GO:0051143	propanediol metabolic process	2	2	0.3	0.02199
41	GO:0051205	protein insertion into membrane	2	2	0.3	0.02199
42	GO:0051668	localization within membrane	2	2	0.3	0.02199
43	GO:0061024	membrane organization	2	2	0.3	0.02199
44	GO:1901616	organic hydroxy compound catabolic proce...	2	2	0.3	0.02199
45	GO:0042221	response to chemical	40	11	5.96	0.02423
46	GO:0015749	monosaccharide transmembrane transport	5	3	0.75	0.02557
47	GO:0044275	cellular carbohydrate catabolic process	5	3	0.75	0.02557
48	GO:0055082	cellular chemical homeostasis	5	3	0.75	0.02557
49	GO:0055114	oxidation-reduction process	51	13	7.6	0.02727
50	GO:0009636	response to toxic substance	13	5	1.94	0.03169
51	GO:0016054	organic acid catabolic process	9	4	1.34	0.03207
52	GO:0044262	cellular carbohydrate metabolic process	9	4	1.34	0.03207
53	GO:0009056	catabolic process	121	25	18.03	0.03536
54	GO:0071702	organic substance transport	32	9	4.77	0.03556
55	GO:0009063	cellular amino acid catabolic process	6	3	0.89	0.04566
56	GO:0009891	positive regulation of biosynthetic proc...	6	3	0.89	0.04566
57	GO:0010035	response to inorganic substance	6	3	0.89	0.04566
58	GO:0010557	positive regulation of macromolecule bio...	6	3	0.89	0.04566
59	GO:0031328	positive regulation of cellular biosynth...	6	3	0.89	0.04566
60	GO:1901606	alpha-amino acid catabolic process	6	3	0.89	0.04566
61	GO:0015761	mannose transmembrane transport	3	2	0.45	0.05955
62	GO:0034599	cellular response to oxidative stress	3	2	0.45	0.05955
63	GO:0042822	pyridoxal phosphate metabolic process	3	2	0.45	0.05955
64	GO:0042823	pyridoxal phosphate biosynthetic process	3	2	0.45	0.05955
65	GO:0046184	aldehyde biosynthetic process	3	2	0.45	0.05955
66	GO:0046835	carbohydrate phosphorylation	3	2	0.45	0.05955
67	GO:0071236	cellular response to antibiotic	3	2	0.45	0.05955
68	GO:1901071	glucosamine-containing compound metaboli...	3	2	0.45	0.05955
69	GO:1901072	glucosamine-containing compound cataboli...	3	2	0.45	0.05955
70	GO:1901700	response to oxygen-containing compound	3	2	0.45	0.05955
71	GO:0048519	negative regulation of biological proces...	20	6	2.98	0.06227
72	GO:0070887	cellular response to chemical stimulus	11	4	1.64	0.06625
73	GO:0010628	positive regulation of gene expression	7	3	1.04	0.07142
74	GO:0048878	chemical homeostasis	7	3	1.04	0.07142
75	GO:0065007	biological regulation	81	17	12.07	0.07247
76	GO:0017144	drug metabolic process	99	20	14.75	0.07455
77	GO:1901575	organic substance catabolic process	118	23	17.58	0.08078
78	GO:0051186	cofactor metabolic process	65	14	9.69	0.08371
79	GO:0051188	cofactor biosynthetic process	54	12	8.05	0.0875
80	GO:0015833	peptide transport	12	4	1.79	0.08835
81	GO:0042886	amide transport	12	4	1.79	0.08835
82	GO:1901135	carbohydrate derivative metabolic proces...	139	26	20.71	0.09855
83	GO:0009893	positive regulation of metabolic process	8	3	1.19	0.10222
84	GO:0010604	positive regulation of macromolecule met...	8	3	1.19	0.10222
85	GO:0031325	positive regulation of cellular metaboli...	8	3	1.19	0.10222
86	GO:0034219	carbohydrate transmembrane transport	8	3	1.19	0.10222
87	GO:0051173	positive regulation of nitrogen compound...	8	3	1.19	0.10222
88	GO:0098656	anion transmembrane transport	8	3	1.19	0.10222
89	GO:0006873	cellular ion homeostasis	4	2	0.6	0.10763
90	GO:0008645	hexose transmembrane transport	4	2	0.6	0.10763
91	GO:0019220	regulation of phosphate metabolic proces...	4	2	0.6	0.10763
92	GO:0030003	cellular cation homeostasis	4	2	0.6	0.10763
93	GO:0035821	modification of morphology or physiology...	4	2	0.6	0.10763
94	GO:0042816	vitamin B6 metabolic process	4	2	0.6	0.10763
95	GO:0042819	vitamin B6 biosynthetic process	4	2	0.6	0.10763
96	GO:0051174	regulation of phosphorus metabolic proce...	4	2	0.6	0.10763
97	GO:0051336	regulation of hydrolase activity	4	2	0.6	0.10763
98	GO:0051346	negative regulation of hydrolase activit...	4	2	0.6	0.10763
99	GO:0051817	modification of morphology or physiology...	4	2	0.6	0.10763
100	GO:0050896	response to stimulus	116	22	17.28	0.11232
101	GO:0044403	symbiont process	18	5	2.68	0.11476
102	GO:0046039	GTP metabolic process	18	5	2.68	0.11476
103	GO:0055085	transmembrane transport	57	12	8.49	0.12196
104	GO:0006810	transport	81	16	12.07	0.12642
105	GO:0051234	establishment of localization	81	16	12.07	0.12642
106	GO:0046677	response to antibiotic	9	3	1.34	0.1373
107	GO:0050790	regulation of catalytic activity	9	3	1.34	0.1373
108	GO:0052173	response to defenses of other organism i...	9	3	1.34	0.1373
109	GO:0052200	response to host defenses	9	3	1.34	0.1373
110	GO:0052564	response to immune response of other org...	9	3	1.34	0.1373
111	GO:0052572	response to host immune response	9	3	1.34	0.1373
112	GO:0065009	regulation of molecular function	9	3	1.34	0.1373
113	GO:0009892	negative regulation of metabolic process	19	5	2.83	0.13811
114	GO:0009108	coenzyme biosynthetic process	41	9	6.11	0.13957
115	GO:0000280	nuclear division	1	1	0.15	0.14901
116	GO:0000302	response to reactive oxygen species	1	1	0.15	0.14901
117	GO:0000303	response to superoxide	1	1	0.15	0.14901
118	GO:0000305	response to oxygen radical	1	1	0.15	0.14901
119	GO:0001101	response to acid chemical	1	1	0.15	0.14901
120	GO:0002683	negative regulation of immune system pro...	1	1	0.15	0.14901
121	GO:0002791	regulation of peptide secretion	1	1	0.15	0.14901
122	GO:0005984	disaccharide metabolic process	1	1	0.15	0.14901
123	GO:0005991	trehalose metabolic process	1	1	0.15	0.14901
124	GO:0005993	trehalose catabolic process	1	1	0.15	0.14901
125	GO:0006020	inositol metabolic process	1	1	0.15	0.14901
126	GO:0006044	N-acetylglucosamine metabolic process	1	1	0.15	0.14901
127	GO:0006046	N-acetylglucosamine catabolic process	1	1	0.15	0.14901
128	GO:0006054	N-acetylneuraminate metabolic process	1	1	0.15	0.14901
129	GO:0006113	fermentation	1	1	0.15	0.14901
130	GO:0006207	'de novo' pyrimidine nucleobase biosynth...	1	1	0.15	0.14901
131	GO:0006282	regulation of DNA repair	1	1	0.15	0.14901
132	GO:0006304	DNA modification	1	1	0.15	0.14901
133	GO:0006307	DNA dealkylation involved in DNA repair	1	1	0.15	0.14901
134	GO:0006524	alanine catabolic process	1	1	0.15	0.14901
135	GO:0006546	glycine catabolic process	1	1	0.15	0.14901
136	GO:0006567	threonine catabolic process	1	1	0.15	0.14901
137	GO:0006626	protein targeting to mitochondrion	1	1	0.15	0.14901
138	GO:0006706	steroid catabolic process	1	1	0.15	0.14901
139	GO:0006707	cholesterol catabolic process	1	1	0.15	0.14901
140	GO:0006801	superoxide metabolic process	1	1	0.15	0.14901
141	GO:0006875	cellular metal ion homeostasis	1	1	0.15	0.14901
142	GO:0006878	cellular copper ion homeostasis	1	1	0.15	0.14901
143	GO:0006884	cell volume homeostasis	1	1	0.15	0.14901
144	GO:0006897	endocytosis	1	1	0.15	0.14901
145	GO:0006898	receptor-mediated endocytosis	1	1	0.15	0.14901
146	GO:0007006	mitochondrial membrane organization	1	1	0.15	0.14901
147	GO:0007007	inner mitochondrial membrane organizatio...	1	1	0.15	0.14901
148	GO:0008202	steroid metabolic process	1	1	0.15	0.14901
149	GO:0008203	cholesterol metabolic process	1	1	0.15	0.14901
150	GO:0008361	regulation of cell size	1	1	0.15	0.14901
151	GO:0008535	respiratory chain complex IV assembly	1	1	0.15	0.14901
152	GO:0009068	aspartate family amino acid catabolic pr...	1	1	0.15	0.14901
153	GO:0009080	pyruvate family amino acid catabolic pro...	1	1	0.15	0.14901
154	GO:0009254	peptidoglycan turnover	1	1	0.15	0.14901
155	GO:0009297	pilus assembly	1	1	0.15	0.14901
156	GO:0009311	oligosaccharide metabolic process	1	1	0.15	0.14901
157	GO:0009313	oligosaccharide catabolic process	1	1	0.15	0.14901
158	GO:0009372	quorum sensing	1	1	0.15	0.14901
159	GO:0009415	response to water	1	1	0.15	0.14901
160	GO:0009992	cellular water homeostasis	1	1	0.15	0.14901
161	GO:0010257	NADH dehydrogenase complex assembly	1	1	0.15	0.14901
162	GO:0010269	response to selenium ion	1	1	0.15	0.14901
163	GO:0010447	response to acidic pH	1	1	0.15	0.14901
164	GO:0010563	negative regulation of phosphorus metabo...	1	1	0.15	0.14901
165	GO:0010699	cell-cell signaling involved in quorum s...	1	1	0.15	0.14901
166	GO:0010966	regulation of phosphate transport	1	1	0.15	0.14901
167	GO:0015074	DNA integration	1	1	0.15	0.14901
168	GO:0015766	disaccharide transport	1	1	0.15	0.14901
169	GO:0015771	trehalose transport	1	1	0.15	0.14901
170	GO:0015772	oligosaccharide transport	1	1	0.15	0.14901
171	GO:0015882	L-ascorbic acid transmembrane transport	1	1	0.15	0.14901
172	GO:0016042	lipid catabolic process	1	1	0.15	0.14901
173	GO:0016125	sterol metabolic process	1	1	0.15	0.14901
174	GO:0016127	sterol catabolic process	1	1	0.15	0.14901
175	GO:0016192	vesicle-mediated transport	1	1	0.15	0.14901
176	GO:0016246	RNA interference	1	1	0.15	0.14901
177	GO:0016441	posttranscriptional gene silencing	1	1	0.15	0.14901
178	GO:0016458	gene silencing	1	1	0.15	0.14901
179	GO:0016998	cell wall macromolecule catabolic proces...	1	1	0.15	0.14901
180	GO:0017001	antibiotic catabolic process	1	1	0.15	0.14901
181	GO:0017038	protein import	1	1	0.15	0.14901
182	GO:0019262	N-acetylneuraminate catabolic process	1	1	0.15	0.14901
183	GO:0019310	inositol catabolic process	1	1	0.15	0.14901
184	GO:0019324	L-lyxose metabolic process	1	1	0.15	0.14901
185	GO:0019430	removal of superoxide radicals	1	1	0.15	0.14901
186	GO:0019464	glycine decarboxylation via glycine clea...	1	1	0.15	0.14901
187	GO:0019541	propionate metabolic process	1	1	0.15	0.14901
188	GO:0030030	cell projection organization	1	1	0.15	0.14901
189	GO:0030031	cell projection assembly	1	1	0.15	0.14901
190	GO:0030104	water homeostasis	1	1	0.15	0.14901
191	GO:0030423	targeting of mRNA for destruction involv...	1	1	0.15	0.14901
192	GO:0031047	gene silencing by RNA	1	1	0.15	0.14901
193	GO:0031348	negative regulation of defense response	1	1	0.15	0.14901
194	GO:0032270	positive regulation of cellular protein ...	1	1	0.15	0.14901
195	GO:0032535	regulation of cellular component size	1	1	0.15	0.14901
196	GO:0032880	regulation of protein localization	1	1	0.15	0.14901
197	GO:0032978	protein insertion into membrane from inn...	1	1	0.15	0.14901
198	GO:0032979	protein insertion into mitochondrial inn...	1	1	0.15	0.14901
199	GO:0032981	mitochondrial respiratory chain complex ...	1	1	0.15	0.14901
200	GO:0033108	mitochondrial respiratory chain complex ...	1	1	0.15	0.14901
201	GO:0033615	mitochondrial proton-transporting ATP sy...	1	1	0.15	0.14901
202	GO:0034250	positive regulation of cellular amide me...	1	1	0.15	0.14901
203	GO:0034614	cellular response to reactive oxygen spe...	1	1	0.15	0.14901
204	GO:0034762	regulation of transmembrane transport	1	1	0.15	0.14901
205	GO:0034763	negative regulation of transmembrane tra...	1	1	0.15	0.14901
206	GO:0034765	regulation of ion transmembrane transpor...	1	1	0.15	0.14901
207	GO:0034766	negative regulation of ion transmembrane...	1	1	0.15	0.14901
208	GO:0035194	posttranscriptional gene silencing by RN...	1	1	0.15	0.14901
209	GO:0035461	vitamin transmembrane transport	1	1	0.15	0.14901
210	GO:0035510	DNA dealkylation	1	1	0.15	0.14901
211	GO:0040033	negative regulation of translation, ncRN...	1	1	0.15	0.14901
212	GO:0042135	neurotransmitter catabolic process	1	1	0.15	0.14901
213	GO:0043269	regulation of ion transport	1	1	0.15	0.14901
214	GO:0043271	negative regulation of ion transport	1	1	0.15	0.14901
215	GO:0043461	proton-transporting ATP synthase complex...	1	1	0.15	0.14901
216	GO:0043711	pilus organization	1	1	0.15	0.14901
217	GO:0044070	regulation of anion transport	1	1	0.15	0.14901
218	GO:0044110	growth involved in symbiotic interaction	1	1	0.15	0.14901
219	GO:0044116	growth of symbiont involved in interacti...	1	1	0.15	0.14901
220	GO:0044117	growth of symbiont in host	1	1	0.15	0.14901
221	GO:0044119	growth of symbiont in host cell	1	1	0.15	0.14901
222	GO:0044414	suppression of host defenses	1	1	0.15	0.14901
223	GO:0044728	DNA methylation or demethylation	1	1	0.15	0.14901
224	GO:0044743	protein transmembrane import into intrac...	1	1	0.15	0.14901
225	GO:0045039	protein import into mitochondrial inner ...	1	1	0.15	0.14901
226	GO:0045132	meiotic chromosome segregation	1	1	0.15	0.14901
227	GO:0045454	cell redox homeostasis	1	1	0.15	0.14901
228	GO:0045727	positive regulation of translation	1	1	0.15	0.14901
229	GO:0045824	negative regulation of innate immune res...	1	1	0.15	0.14901
230	GO:0045936	negative regulation of phosphate metabol...	1	1	0.15	0.14901
231	GO:0045974	regulation of translation, ncRNA-mediate...	1	1	0.15	0.14901
232	GO:0045975	positive regulation of translation, ncRN...	1	1	0.15	0.14901
233	GO:0046174	polyol catabolic process	1	1	0.15	0.14901
234	GO:0046352	disaccharide catabolic process	1	1	0.15	0.14901
235	GO:0046916	cellular transition metal ion homeostasi...	1	1	0.15	0.14901
236	GO:0048285	organelle fission	1	1	0.15	0.14901
237	GO:0048585	negative regulation of response to stimu...	1	1	0.15	0.14901
238	GO:0048872	homeostasis of number of cells	1	1	0.15	0.14901
239	GO:0048874	host-mediated regulation of intestinal m...	1	1	0.15	0.14901
240	GO:0050708	regulation of protein secretion	1	1	0.15	0.14901
241	GO:0050777	negative regulation of immune response	1	1	0.15	0.14901
242	GO:0051046	regulation of secretion	1	1	0.15	0.14901
243	GO:0051051	negative regulation of transport	1	1	0.15	0.14901
244	GO:0051180	vitamin transport	1	1	0.15	0.14901
245	GO:0051182	coenzyme transport	1	1	0.15	0.14901
246	GO:0051204	protein insertion into mitochondrial mem...	1	1	0.15	0.14901
247	GO:0051223	regulation of protein transport	1	1	0.15	0.14901
248	GO:0051247	positive regulation of protein metabolic...	1	1	0.15	0.14901
249	GO:0051321	meiotic cell cycle	1	1	0.15	0.14901
250	GO:0051341	regulation of oxidoreductase activity	1	1	0.15	0.14901
251	GO:0051354	negative regulation of oxidoreductase ac...	1	1	0.15	0.14901
252	GO:0051702	interaction with symbiont	1	1	0.15	0.14901
253	GO:0051833	suppression of defenses of other organis...	1	1	0.15	0.14901
254	GO:0051851	modification by host of symbiont morphol...	1	1	0.15	0.14901
255	GO:0052037	negative regulation by symbiont of host ...	1	1	0.15	0.14901
256	GO:0052060	evasion or tolerance by symbiont of host...	1	1	0.15	0.14901
257	GO:0052167	modulation by symbiont of host innate im...	1	1	0.15	0.14901
258	GO:0052170	negative regulation by symbiont of host ...	1	1	0.15	0.14901
259	GO:0052261	suppression of defense response of other...	1	1	0.15	0.14901
260	GO:0052306	modulation by organism of innate immune ...	1	1	0.15	0.14901
261	GO:0052309	negative regulation by organism of innat...	1	1	0.15	0.14901
262	GO:0052376	evasion or tolerance by organism of nitr...	1	1	0.15	0.14901
263	GO:0052551	response to defense-related nitric oxide...	1	1	0.15	0.14901
264	GO:0052561	negative regulation by organism of immun...	1	1	0.15	0.14901
265	GO:0052562	negative regulation by symbiont of host ...	1	1	0.15	0.14901
266	GO:0052565	response to defense-related host nitric ...	1	1	0.15	0.14901
267	GO:0052777	diacetylchitobiose catabolic process	1	1	0.15	0.14901
268	GO:0052778	diacetylchitobiose metabolic process	1	1	0.15	0.14901
269	GO:0052779	amino disaccharide metabolic process	1	1	0.15	0.14901
270	GO:0052782	amino disaccharide catabolic process	1	1	0.15	0.14901
271	GO:0055070	copper ion homeostasis	1	1	0.15	0.14901
272	GO:0060341	regulation of cellular localization	1	1	0.15	0.14901
273	GO:0070071	proton-transporting two-sector ATPase co...	1	1	0.15	0.14901
274	GO:0070201	regulation of establishment of protein l...	1	1	0.15	0.14901
275	GO:0070585	protein localization to mitochondrion	1	1	0.15	0.14901
276	GO:0070689	L-threonine catabolic process to propion...	1	1	0.15	0.14901
277	GO:0070988	demethylation	1	1	0.15	0.14901
278	GO:0071139	resolution of recombination intermediate...	1	1	0.15	0.14901
279	GO:0071291	cellular response to selenium ion	1	1	0.15	0.14901
280	GO:0071450	cellular response to oxygen radical	1	1	0.15	0.14901
281	GO:0071451	cellular response to superoxide	1	1	0.15	0.14901
282	GO:0072593	reactive oxygen species metabolic proces...	1	1	0.15	0.14901
283	GO:0072655	establishment of protein localization to...	1	1	0.15	0.14901
284	GO:0080111	DNA demethylation	1	1	0.15	0.14901
285	GO:0080135	regulation of cellular response to stres...	1	1	0.15	0.14901
286	GO:0090066	regulation of anatomical structure size	1	1	0.15	0.14901
287	GO:0090087	regulation of peptide transport	1	1	0.15	0.14901
288	GO:0090151	establishment of protein localization to...	1	1	0.15	0.14901
289	GO:0098657	import into cell	1	1	0.15	0.14901
290	GO:0098754	detoxification	1	1	0.15	0.14901
291	GO:0098869	cellular oxidant detoxification	1	1	0.15	0.14901
292	GO:0140013	meiotic nuclear division	1	1	0.15	0.14901
293	GO:1902652	secondary alcohol metabolic process	1	1	0.15	0.14901
294	GO:1903046	meiotic cell cycle process	1	1	0.15	0.14901
295	GO:1903530	regulation of secretion by cell	1	1	0.15	0.14901
296	GO:1903795	regulation of inorganic anion transmembr...	1	1	0.15	0.14901
297	GO:1903959	regulation of anion transmembrane transp...	1	1	0.15	0.14901
298	GO:1990748	cellular detoxification	1	1	0.15	0.14901
299	GO:2000185	regulation of phosphate transmembrane tr...	1	1	0.15	0.14901
300	GO:2001020	regulation of response to DNA damage sti...	1	1	0.15	0.14901
301	GO:0006220	pyrimidine nucleotide metabolic process	5	2	0.75	0.16234
302	GO:0006817	phosphate ion transport	5	2	0.75	0.16234
303	GO:0009235	cobalamin metabolic process	5	2	0.75	0.16234
304	GO:0009236	cobalamin biosynthetic process	5	2	0.75	0.16234
305	GO:0010038	response to metal ion	5	2	0.75	0.16234
306	GO:0035435	phosphate ion transmembrane transport	5	2	0.75	0.16234
307	GO:0044413	avoidance of host defenses	5	2	0.75	0.16234
308	GO:0045893	positive regulation of transcription, DN...	5	2	0.75	0.16234
309	GO:0051832	avoidance of defenses of other organism ...	5	2	0.75	0.16234
310	GO:0062012	regulation of small molecule metabolic p...	5	2	0.75	0.16234
311	GO:0072657	protein localization to membrane	5	2	0.75	0.16234
312	GO:0080134	regulation of response to stress	5	2	0.75	0.16234
313	GO:0090150	establishment of protein localization to...	5	2	0.75	0.16234
314	GO:0098661	inorganic anion transmembrane transport	5	2	0.75	0.16234
315	GO:1902680	positive regulation of RNA biosynthetic ...	5	2	0.75	0.16234
316	GO:1903508	positive regulation of nucleic acid-temp...	5	2	0.75	0.16234
317	GO:1901068	guanosine-containing compound metabolic ...	20	5	2.98	0.16339
318	GO:0072521	purine-containing compound metabolic pro...	109	20	16.24	0.16599
319	GO:0006163	purine nucleotide metabolic process	103	19	15.35	0.16844
320	GO:0006766	vitamin metabolic process	15	4	2.24	0.17193
321	GO:0006767	water-soluble vitamin metabolic process	15	4	2.24	0.17193
322	GO:0009110	vitamin biosynthetic process	15	4	2.24	0.17193
323	GO:0042364	water-soluble vitamin biosynthetic proce...	15	4	2.24	0.17193
324	GO:0048518	positive regulation of biological proces...	15	4	2.24	0.17193
325	GO:0008104	protein localization	10	3	1.49	0.1758
326	GO:0015031	protein transport	10	3	1.49	0.1758
327	GO:0045184	establishment of protein localization	10	3	1.49	0.1758
328	GO:0048522	positive regulation of cellular process	10	3	1.49	0.1758
329	GO:0051641	cellular localization	10	3	1.49	0.1758
330	GO:0075136	response to host	10	3	1.49	0.1758
331	GO:0006732	coenzyme metabolic process	49	10	7.3	0.17667
332	GO:0051716	cellular response to stimulus	67	13	9.98	0.17825
333	GO:0009144	purine nucleoside triphosphate metabolic...	86	16	12.81	0.18811
334	GO:0009205	purine ribonucleoside triphosphate metab...	86	16	12.81	0.18811
335	GO:0051179	localization	99	18	14.75	0.19616
336	GO:0006950	response to stress	87	16	12.96	0.20205
337	GO:0009199	ribonucleoside triphosphate metabolic pr...	87	16	12.96	0.20205
338	GO:0031324	negative regulation of cellular metaboli...	16	4	2.38	0.2044
339	GO:0048523	negative regulation of cellular process	16	4	2.38	0.2044
340	GO:0050794	regulation of cellular process	57	11	8.49	0.21214
341	GO:0006793	phosphorus metabolic process	164	28	24.44	0.21416
342	GO:0006796	phosphate-containing compound metabolic ...	164	28	24.44	0.21416
343	GO:0005996	monosaccharide metabolic process	11	3	1.64	0.21688
344	GO:0009607	response to biotic stimulus	11	3	1.64	0.21688
345	GO:0019318	hexose metabolic process	11	3	1.64	0.21688
346	GO:0019320	hexose catabolic process	11	3	1.64	0.21688
347	GO:0033013	tetrapyrrole metabolic process	11	3	1.64	0.21688
348	GO:0033014	tetrapyrrole biosynthetic process	11	3	1.64	0.21688
349	GO:0043207	response to external biotic stimulus	11	3	1.64	0.21688
350	GO:0046365	monosaccharide catabolic process	11	3	1.64	0.21688
351	GO:0051707	response to other organism	11	3	1.64	0.21688
352	GO:0043086	negative regulation of catalytic activit...	6	2	0.89	0.22068
353	GO:0044092	negative regulation of molecular functio...	6	2	0.89	0.22068
354	GO:0048856	anatomical structure development	6	2	0.89	0.22068
355	GO:0050801	ion homeostasis	6	2	0.89	0.22068
356	GO:0055080	cation homeostasis	6	2	0.89	0.22068
357	GO:0098771	inorganic ion homeostasis	6	2	0.89	0.22068
358	GO:1901617	organic hydroxy compound biosynthetic pr...	6	2	0.89	0.22068
359	GO:0009141	nucleoside triphosphate metabolic proces...	89	16	13.26	0.23138
360	GO:0032774	RNA biosynthetic process	40	8	5.96	0.23237
361	GO:0044419	interspecies interaction between organis...	23	5	3.43	0.24862
362	GO:0090407	organophosphate biosynthetic process	59	11	8.79	0.24886
363	GO:0009259	ribonucleotide metabolic process	103	18	15.35	0.25234
364	GO:0031323	regulation of cellular metabolic process	47	9	7	0.25358
365	GO:0009408	response to heat	12	3	1.79	0.25972
366	GO:0032502	developmental process	12	3	1.79	0.25972
367	GO:0033036	macromolecule localization	12	3	1.79	0.25972
368	GO:0033554	cellular response to stress	54	10	8.05	0.27182
369	GO:0071705	nitrogen compound transport	18	4	2.68	0.27387
370	GO:0000920	septum digestion after cytokinesis	2	1	0.3	0.27602
371	GO:0001505	regulation of neurotransmitter levels	2	1	0.3	0.27602
372	GO:0001666	response to hypoxia	2	1	0.3	0.27602
373	GO:0002119	nematode larval development	2	1	0.3	0.27602
374	GO:0002164	larval development	2	1	0.3	0.27602
375	GO:0006026	aminoglycan catabolic process	2	1	0.3	0.27602
376	GO:0006030	chitin metabolic process	2	1	0.3	0.27602
377	GO:0006032	chitin catabolic process	2	1	0.3	0.27602
378	GO:0006140	regulation of nucleotide metabolic proce...	2	1	0.3	0.27602
379	GO:0006206	pyrimidine nucleobase metabolic process	2	1	0.3	0.27602
380	GO:0006378	mRNA polyadenylation	2	1	0.3	0.27602
381	GO:0006397	mRNA processing	2	1	0.3	0.27602
382	GO:0006522	alanine metabolic process	2	1	0.3	0.27602
383	GO:0006544	glycine metabolic process	2	1	0.3	0.27602
384	GO:0006839	mitochondrial transport	2	1	0.3	0.27602
385	GO:0006857	oligopeptide transport	2	1	0.3	0.27602
386	GO:0007005	mitochondrion organization	2	1	0.3	0.27602
387	GO:0007267	cell-cell signaling	2	1	0.3	0.27602
388	GO:0007275	multicellular organism development	2	1	0.3	0.27602
389	GO:0009060	aerobic respiration	2	1	0.3	0.27602
390	GO:0009071	serine family amino acid catabolic proce...	2	1	0.3	0.27602
391	GO:0009078	pyruvate family amino acid metabolic pro...	2	1	0.3	0.27602
392	GO:0009118	regulation of nucleoside metabolic proce...	2	1	0.3	0.27602
393	GO:0009410	response to xenobiotic stimulus	2	1	0.3	0.27602
394	GO:0009790	embryo development	2	1	0.3	0.27602
395	GO:0009791	post-embryonic development	2	1	0.3	0.27602
396	GO:0009792	embryo development ending in birth or eg...	2	1	0.3	0.27602
397	GO:0009894	regulation of catabolic process	2	1	0.3	0.27602
398	GO:0017004	cytochrome complex assembly	2	1	0.3	0.27602
399	GO:0019284	L-methionine salvage from S-adenosylmeth...	2	1	0.3	0.27602
400	GO:0019321	pentose metabolic process	2	1	0.3	0.27602
401	GO:0019856	pyrimidine nucleobase biosynthetic proce...	2	1	0.3	0.27602
402	GO:0022611	dormancy process	2	1	0.3	0.27602
403	GO:0030811	regulation of nucleotide catabolic proce...	2	1	0.3	0.27602
404	GO:0031124	mRNA 3'-end processing	2	1	0.3	0.27602
405	GO:0031329	regulation of cellular catabolic process	2	1	0.3	0.27602
406	GO:0032069	regulation of nuclease activity	2	1	0.3	0.27602
407	GO:0032074	negative regulation of nuclease activity	2	1	0.3	0.27602
408	GO:0032501	multicellular organismal process	2	1	0.3	0.27602
409	GO:0032780	negative regulation of ATPase activity	2	1	0.3	0.27602
410	GO:0033121	regulation of purine nucleotide cataboli...	2	1	0.3	0.27602
411	GO:0033353	S-adenosylmethionine cycle	2	1	0.3	0.27602
412	GO:0035672	oligopeptide transmembrane transport	2	1	0.3	0.27602
413	GO:0040008	regulation of growth	2	1	0.3	0.27602
414	GO:0040009	regulation of growth rate	2	1	0.3	0.27602
415	GO:0040010	positive regulation of growth rate	2	1	0.3	0.27602
416	GO:0042133	neurotransmitter metabolic process	2	1	0.3	0.27602
417	GO:0043102	amino acid salvage	2	1	0.3	0.27602
418	GO:0043462	regulation of ATPase activity	2	1	0.3	0.27602
419	GO:0043631	RNA polyadenylation	2	1	0.3	0.27602
420	GO:0045087	innate immune response	2	1	0.3	0.27602
421	GO:0045088	regulation of innate immune response	2	1	0.3	0.27602
422	GO:0045927	positive regulation of growth	2	1	0.3	0.27602
423	GO:0046439	L-cysteine metabolic process	2	1	0.3	0.27602
424	GO:0046459	short-chain fatty acid metabolic process	2	1	0.3	0.27602
425	GO:0046498	S-adenosylhomocysteine metabolic process	2	1	0.3	0.27602
426	GO:0046500	S-adenosylmethionine metabolic process	2	1	0.3	0.27602
427	GO:0046688	response to copper ion	2	1	0.3	0.27602
428	GO:0051181	cofactor transport	2	1	0.3	0.27602
429	GO:0051409	response to nitrosative stress	2	1	0.3	0.27602
430	GO:0052031	modulation by symbiont of host defense r...	2	1	0.3	0.27602
431	GO:0052255	modulation by organism of defense respon...	2	1	0.3	0.27602
432	GO:0052552	modulation by organism of immune respons...	2	1	0.3	0.27602
433	GO:0052553	modulation by symbiont of host immune re...	2	1	0.3	0.27602
434	GO:0055065	metal ion homeostasis	2	1	0.3	0.27602
435	GO:0055076	transition metal ion homeostasis	2	1	0.3	0.27602
436	GO:0071241	cellular response to inorganic substance	2	1	0.3	0.27602
437	GO:0071248	cellular response to metal ion	2	1	0.3	0.27602
438	GO:0071265	L-methionine biosynthetic process	2	1	0.3	0.27602
439	GO:0071267	L-methionine salvage	2	1	0.3	0.27602
440	GO:1900542	regulation of purine nucleotide metaboli...	2	1	0.3	0.27602
441	GO:1901701	cellular response to oxygen-containing c...	2	1	0.3	0.27602
442	GO:1990542	mitochondrial transmembrane transport	2	1	0.3	0.27602
443	GO:0006952	defense response	7	2	1.04	0.28039
444	GO:0009405	pathogenesis	7	2	1.04	0.28039
445	GO:0045935	positive regulation of nucleobase-contai...	7	2	1.04	0.28039
446	GO:0051254	positive regulation of RNA metabolic pro...	7	2	1.04	0.28039
447	GO:0009150	purine ribonucleotide metabolic process	99	17	14.75	0.28891
448	GO:0019693	ribose phosphate metabolic process	106	18	15.79	0.29848
449	GO:0006820	anion transport	13	3	1.94	0.30358
450	GO:0019219	regulation of nucleobase-containing comp...	37	7	5.51	0.30577
451	GO:0006351	transcription, DNA-templated	32	6	4.77	0.33764
452	GO:0097659	nucleic acid-templated transcription	32	6	4.77	0.33764
453	GO:0009069	serine family amino acid metabolic proce...	8	2	1.19	0.33978
454	GO:0015698	inorganic anion transport	8	2	1.19	0.33978
455	GO:0034613	cellular protein localization	8	2	1.19	0.33978
456	GO:0048583	regulation of response to stimulus	8	2	1.19	0.33978
457	GO:0070727	cellular macromolecule localization	8	2	1.19	0.33978
458	GO:0072527	pyrimidine-containing compound metabolic...	8	2	1.19	0.33978
459	GO:0009605	response to external stimulus	26	5	3.87	0.34279
460	GO:0034220	ion transmembrane transport	26	5	3.87	0.34279
461	GO:0051704	multi-organism process	26	5	3.87	0.34279
462	GO:0044248	cellular catabolic process	109	18	16.24	0.34726
463	GO:0051701	interaction with host	14	3	2.09	0.34778
464	GO:0051171	regulation of nitrogen compound metaboli...	45	8	6.71	0.35061
465	GO:0080090	regulation of primary metabolic process	45	8	6.71	0.35061
466	GO:0009889	regulation of biosynthetic process	39	7	5.81	0.35848
467	GO:0031326	regulation of cellular biosynthetic proc...	39	7	5.81	0.35848
468	GO:0050789	regulation of biological process	71	12	10.58	0.36141
469	GO:0044281	small molecule metabolic process	243	38	36.21	0.37996
470	GO:0032259	methylation	21	4	3.13	0.38353
471	GO:0002376	immune system process	3	1	0.45	0.38426
472	GO:0002682	regulation of immune system process	3	1	0.45	0.38426
473	GO:0006534	cysteine metabolic process	3	1	0.45	0.38426
474	GO:0006555	methionine metabolic process	3	1	0.45	0.38426
475	GO:0006855	drug transmembrane transport	3	1	0.45	0.38426
476	GO:0006955	immune response	3	1	0.45	0.38426
477	GO:0009086	methionine biosynthetic process	3	1	0.45	0.38426
478	GO:0009218	pyrimidine ribonucleotide metabolic proc...	3	1	0.45	0.38426
479	GO:0009220	pyrimidine ribonucleotide biosynthetic p...	3	1	0.45	0.38426
480	GO:0009268	response to pH	3	1	0.45	0.38426
481	GO:0010565	regulation of cellular ketone metabolic ...	3	1	0.45	0.38426
482	GO:0016226	iron-sulfur cluster assembly	3	1	0.45	0.38426
483	GO:0016482	cytosolic transport	3	1	0.45	0.38426
484	GO:0019217	regulation of fatty acid metabolic proce...	3	1	0.45	0.38426
485	GO:0023014	signal transduction by protein phosphory...	3	1	0.45	0.38426
486	GO:0030004	cellular monovalent inorganic cation hom...	3	1	0.45	0.38426
487	GO:0030154	cell differentiation	3	1	0.45	0.38426
488	GO:0030435	sporulation resulting in formation of a ...	3	1	0.45	0.38426
489	GO:0030641	regulation of cellular pH	3	1	0.45	0.38426
490	GO:0031123	RNA 3'-end processing	3	1	0.45	0.38426
491	GO:0031163	metallo-sulfur cluster assembly	3	1	0.45	0.38426
492	GO:0031347	regulation of defense response	3	1	0.45	0.38426
493	GO:0033365	protein localization to organelle	3	1	0.45	0.38426
494	GO:0043085	positive regulation of catalytic activit...	3	1	0.45	0.38426
495	GO:0044003	modification by symbiont of host morphol...	3	1	0.45	0.38426
496	GO:0044093	positive regulation of molecular functio...	3	1	0.45	0.38426
497	GO:0045852	pH elevation	3	1	0.45	0.38426
498	GO:0048646	anatomical structure formation involved ...	3	1	0.45	0.38426
499	GO:0050776	regulation of immune response	3	1	0.45	0.38426
500	GO:0051453	regulation of intracellular pH	3	1	0.45	0.38426
501	GO:0051454	intracellular pH elevation	3	1	0.45	0.38426
502	GO:0065002	intracellular protein transmembrane tran...	3	1	0.45	0.38426
503	GO:0071806	protein transmembrane transport	3	1	0.45	0.38426
504	GO:0072594	establishment of protein localization to...	3	1	0.45	0.38426
505	GO:0098813	nuclear chromosome segregation	3	1	0.45	0.38426
506	GO:1903825	organic acid transmembrane transport	3	1	0.45	0.38426
507	GO:1905039	carboxylic acid transmembrane transport	3	1	0.45	0.38426
508	GO:0051172	negative regulation of nitrogen compound...	15	3	2.24	0.39174
509	GO:0072525	pyridine-containing compound biosyntheti...	15	3	2.24	0.39174
510	GO:0098660	inorganic ion transmembrane transport	15	3	2.24	0.39174
511	GO:0006081	cellular aldehyde metabolic process	9	2	1.34	0.39763
512	GO:0007059	chromosome segregation	9	2	1.34	0.39763
513	GO:0006355	regulation of transcription, DNA-templat...	28	5	4.17	0.40726
514	GO:1903506	regulation of nucleic acid-templated tra...	28	5	4.17	0.40726
515	GO:2001141	regulation of RNA biosynthetic process	28	5	4.17	0.40726
516	GO:0019637	organophosphate metabolic process	139	22	20.71	0.40897
517	GO:0009117	nucleotide metabolic process	126	20	18.77	0.41207
518	GO:0006753	nucleoside phosphate metabolic process	127	20	18.92	0.42857
519	GO:0046034	ATP metabolic process	68	11	10.13	0.4344
520	GO:0019222	regulation of metabolic process	55	9	8.2	0.43696
521	GO:0044282	small molecule catabolic process	95	15	14.16	0.44708
522	GO:0006090	pyruvate metabolic process	10	2	1.49	0.45309
523	GO:0023052	signaling	10	2	1.49	0.45309
524	GO:0045934	negative regulation of nucleobase-contai...	10	2	1.49	0.45309
525	GO:0010556	regulation of macromolecule biosynthetic...	36	6	5.36	0.45385
526	GO:2000112	regulation of cellular macromolecule bio...	36	6	5.36	0.45385
527	GO:0055086	nucleobase-containing small molecule met...	136	21	20.26	0.46736
528	GO:0000096	sulfur amino acid metabolic process	4	1	0.6	0.47646
529	GO:0000097	sulfur amino acid biosynthetic process	4	1	0.6	0.47646
530	GO:0002790	peptide secretion	4	1	0.6	0.47646
531	GO:0005976	polysaccharide metabolic process	4	1	0.6	0.47646
532	GO:0006221	pyrimidine nucleotide biosynthetic proce...	4	1	0.6	0.47646
533	GO:0006276	plasmid maintenance	4	1	0.6	0.47646
534	GO:0006566	threonine metabolic process	4	1	0.6	0.47646
535	GO:0006885	regulation of pH	4	1	0.6	0.47646
536	GO:0009262	deoxyribonucleotide metabolic process	4	1	0.6	0.47646
537	GO:0009263	deoxyribonucleotide biosynthetic process	4	1	0.6	0.47646
538	GO:0009265	2'-deoxyribonucleotide biosynthetic proc...	4	1	0.6	0.47646
539	GO:0009306	protein secretion	4	1	0.6	0.47646
540	GO:0009394	2'-deoxyribonucleotide metabolic process	4	1	0.6	0.47646
541	GO:0009651	response to salt stress	4	1	0.6	0.47646
542	GO:0009653	anatomical structure morphogenesis	4	1	0.6	0.47646
543	GO:0015936	coenzyme A metabolic process	4	1	0.6	0.47646
544	GO:0015937	coenzyme A biosynthetic process	4	1	0.6	0.47646
545	GO:0019216	regulation of lipid metabolic process	4	1	0.6	0.47646
546	GO:0019692	deoxyribose phosphate metabolic process	4	1	0.6	0.47646
547	GO:0020012	evasion or tolerance of host immune resp...	4	1	0.6	0.47646
548	GO:0030682	evasion or tolerance of host defense res...	4	1	0.6	0.47646
549	GO:0032940	secretion by cell	4	1	0.6	0.47646
550	GO:0033866	nucleoside bisphosphate biosynthetic pro...	4	1	0.6	0.47646
551	GO:0034030	ribonucleoside bisphosphate biosynthetic...	4	1	0.6	0.47646
552	GO:0034033	purine nucleoside bisphosphate biosynthe...	4	1	0.6	0.47646
553	GO:0036293	response to decreased oxygen levels	4	1	0.6	0.47646
554	GO:0044415	evasion or tolerance of host defenses	4	1	0.6	0.47646
555	GO:0046112	nucleobase biosynthetic process	4	1	0.6	0.47646
556	GO:0046385	deoxyribose phosphate biosynthetic proce...	4	1	0.6	0.47646
557	GO:0048869	cellular developmental process	4	1	0.6	0.47646
558	GO:0051052	regulation of DNA metabolic process	4	1	0.6	0.47646
559	GO:0051805	evasion or tolerance of immune response ...	4	1	0.6	0.47646
560	GO:0051807	evasion or tolerance of defense response...	4	1	0.6	0.47646
561	GO:0051834	evasion or tolerance of defenses of othe...	4	1	0.6	0.47646
562	GO:0055067	monovalent inorganic cation homeostasis	4	1	0.6	0.47646
563	GO:0070482	response to oxygen levels	4	1	0.6	0.47646
564	GO:0071804	cellular potassium ion transport	4	1	0.6	0.47646
565	GO:0071805	potassium ion transmembrane transport	4	1	0.6	0.47646
566	GO:0010605	negative regulation of macromolecule met...	17	3	2.53	0.47707
567	GO:0009126	purine nucleoside monophosphate metaboli...	71	11	10.58	0.49839
568	GO:0009167	purine ribonucleoside monophosphate meta...	71	11	10.58	0.49839
569	GO:0006811	ion transport	31	5	4.62	0.50222
570	GO:0051252	regulation of RNA metabolic process	31	5	4.62	0.50222
571	GO:0009890	negative regulation of biosynthetic proc...	11	2	1.64	0.50558
572	GO:0010558	negative regulation of macromolecule bio...	11	2	1.64	0.50558
573	GO:0031327	negative regulation of cellular biosynth...	11	2	1.64	0.50558
574	GO:2000113	negative regulation of cellular macromol...	11	2	1.64	0.50558
575	GO:0009266	response to temperature stimulus	18	3	2.68	0.51771
576	GO:0072524	pyridine-containing compound metabolic p...	18	3	2.68	0.51771
577	GO:0006974	cellular response to DNA damage stimulus	45	7	6.71	0.51797
578	GO:0018130	heterocycle biosynthetic process	187	28	27.86	0.53146
579	GO:0009161	ribonucleoside monophosphate metabolic p...	73	11	10.88	0.54023
580	GO:1901362	organic cyclic compound biosynthetic pro...	188	28	28.01	0.54608
581	GO:0006022	aminoglycan metabolic process	12	2	1.79	0.55475
582	GO:0000160	phosphorelay signal transduction system	5	1	0.75	0.55499
583	GO:0006096	glycolytic process	5	1	0.75	0.55499
584	GO:0006605	protein targeting	5	1	0.75	0.55499
585	GO:0006757	ATP generation from ADP	5	1	0.75	0.55499
586	GO:0006813	potassium ion transport	5	1	0.75	0.55499
587	GO:0009112	nucleobase metabolic process	5	1	0.75	0.55499
588	GO:0009432	SOS response	5	1	0.75	0.55499
589	GO:0015849	organic acid transport	5	1	0.75	0.55499
590	GO:0015893	drug transport	5	1	0.75	0.55499
591	GO:0016071	mRNA metabolic process	5	1	0.75	0.55499
592	GO:0017148	negative regulation of translation	5	1	0.75	0.55499
593	GO:0030488	tRNA methylation	5	1	0.75	0.55499
594	GO:0032269	negative regulation of cellular protein ...	5	1	0.75	0.55499
595	GO:0033865	nucleoside bisphosphate metabolic proces...	5	1	0.75	0.55499
596	GO:0033875	ribonucleoside bisphosphate metabolic pr...	5	1	0.75	0.55499
597	GO:0034032	purine nucleoside bisphosphate metabolic...	5	1	0.75	0.55499
598	GO:0034249	negative regulation of cellular amide me...	5	1	0.75	0.55499
599	GO:0035556	intracellular signal transduction	5	1	0.75	0.55499
600	GO:0042866	pyruvate biosynthetic process	5	1	0.75	0.55499
601	GO:0046777	protein autophosphorylation	5	1	0.75	0.55499
602	GO:0046942	carboxylic acid transport	5	1	0.75	0.55499
603	GO:0051248	negative regulation of protein metabolic...	5	1	0.75	0.55499
604	GO:0007154	cell communication	19	3	2.83	0.55665
605	GO:0060255	regulation of macromolecule metabolic pr...	47	7	7	0.56859
606	GO:0009123	nucleoside monophosphate metabolic proce...	75	11	11.18	0.58094
607	GO:0010629	negative regulation of gene expression	13	2	1.94	0.60042
608	GO:0042278	purine nucleoside metabolic process	90	13	13.41	0.60537
609	GO:0046128	purine ribonucleoside metabolic process	90	13	13.41	0.60537
610	GO:0009116	nucleoside metabolic process	97	14	14.45	0.60776
611	GO:1901657	glycosyl compound metabolic process	97	14	14.45	0.60776
612	GO:0010468	regulation of gene expression	42	6	6.26	0.61723
613	GO:0006778	porphyrin-containing compound metabolic ...	6	1	0.89	0.62186
614	GO:0006779	porphyrin-containing compound biosynthet...	6	1	0.89	0.62186
615	GO:0006935	chemotaxis	6	1	0.89	0.62186
616	GO:0032506	cytokinetic process	6	1	0.89	0.62186
617	GO:0042330	taxis	6	1	0.89	0.62186
618	GO:0043934	sporulation	6	1	0.89	0.62186
619	GO:0045892	negative regulation of transcription, DN...	6	1	0.89	0.62186
620	GO:0046903	secretion	6	1	0.89	0.62186
621	GO:1902679	negative regulation of RNA biosynthetic ...	6	1	0.89	0.62186
622	GO:1903507	negative regulation of nucleic acid-temp...	6	1	0.89	0.62186
623	GO:0009066	aspartate family amino acid metabolic pr...	14	2	2.09	0.64253
624	GO:0034622	cellular protein-containing complex asse...	14	2	2.09	0.64253
625	GO:0006165	nucleoside diphosphate phosphorylation	7	1	1.04	0.67877
626	GO:0006886	intracellular protein transport	7	1	1.04	0.67877
627	GO:0009135	purine nucleoside diphosphate metabolic ...	7	1	1.04	0.67877
628	GO:0009179	purine ribonucleoside diphosphate metabo...	7	1	1.04	0.67877
629	GO:0009185	ribonucleoside diphosphate metabolic pro...	7	1	1.04	0.67877
630	GO:0015711	organic anion transport	7	1	1.04	0.67877
631	GO:0044764	multi-organism cellular process	7	1	1.04	0.67877
632	GO:0046031	ADP metabolic process	7	1	1.04	0.67877
633	GO:0051253	negative regulation of RNA metabolic pro...	7	1	1.04	0.67877
634	GO:0072528	pyrimidine-containing compound biosynthe...	7	1	1.04	0.67877
635	GO:0009119	ribonucleoside metabolic process	95	13	14.16	0.69159
636	GO:0009628	response to abiotic stimulus	31	4	4.62	0.70529
637	GO:0032787	monocarboxylic acid metabolic process	31	4	4.62	0.70529
638	GO:1901136	carbohydrate derivative catabolic proces...	82	11	12.22	0.70992
639	GO:0006790	sulfur compound metabolic process	16	2	2.38	0.71627
640	GO:0000003	reproduction	8	1	1.19	0.7272
641	GO:0006006	glucose metabolic process	8	1	1.19	0.7272
642	GO:0006007	glucose catabolic process	8	1	1.19	0.7272
643	GO:0006417	regulation of translation	8	1	1.19	0.7272
644	GO:0006970	response to osmotic stress	8	1	1.19	0.7272
645	GO:0007165	signal transduction	8	1	1.19	0.7272
646	GO:0009057	macromolecule catabolic process	8	1	1.19	0.7272
647	GO:0009067	aspartate family amino acid biosynthetic...	8	1	1.19	0.7272
648	GO:0010608	posttranscriptional regulation of gene e...	8	1	1.19	0.7272
649	GO:0022414	reproductive process	8	1	1.19	0.7272
650	GO:0032268	regulation of cellular protein metabolic...	8	1	1.19	0.7272
651	GO:0034248	regulation of cellular amide metabolic p...	8	1	1.19	0.7272
652	GO:0043094	cellular metabolic compound salvage	8	1	1.19	0.7272
653	GO:0046907	intracellular transport	8	1	1.19	0.7272
654	GO:0051246	regulation of protein metabolic process	8	1	1.19	0.7272
655	GO:0051649	establishment of localization in cell	8	1	1.19	0.7272
656	GO:0006508	proteolysis	17	2	2.53	0.74817
657	GO:0006631	fatty acid metabolic process	17	2	2.53	0.74817
658	GO:0007049	cell cycle	17	2	2.53	0.74817
659	GO:0022402	cell cycle process	17	2	2.53	0.74817
660	GO:0006468	protein phosphorylation	9	1	1.34	0.76839
661	GO:0006575	cellular modified amino acid metabolic p...	9	1	1.34	0.76839
662	GO:0009132	nucleoside diphosphate metabolic process	9	1	1.34	0.76839
663	GO:0009991	response to extracellular stimulus	9	1	1.34	0.76839
664	GO:0015949	nucleobase-containing small molecule int...	9	1	1.34	0.76839
665	GO:0030001	metal ion transport	9	1	1.34	0.76839
666	GO:0031668	cellular response to extracellular stimu...	9	1	1.34	0.76839
667	GO:0046939	nucleotide phosphorylation	9	1	1.34	0.76839
668	GO:0071496	cellular response to external stimulus	9	1	1.34	0.76839
669	GO:0022607	cellular component assembly	42	5	6.26	0.77986
670	GO:0009260	ribonucleotide biosynthetic process	27	3	4.02	0.79496
671	GO:0046390	ribose phosphate biosynthetic process	27	3	4.02	0.79496
672	GO:0051259	protein complex oligomerization	19	2	2.83	0.80289
673	GO:0000270	peptidoglycan metabolic process	10	1	1.49	0.80342
674	GO:0030203	glycosaminoglycan metabolic process	10	1	1.49	0.80342
675	GO:0042493	response to drug	10	1	1.49	0.80342
676	GO:0051262	protein tetramerization	10	1	1.49	0.80342
677	GO:0098662	inorganic cation transmembrane transport	10	1	1.49	0.80342
678	GO:1901565	organonitrogen compound catabolic proces...	89	11	13.26	0.81187
679	GO:0016043	cellular component organization	67	8	9.98	0.81536
680	GO:0048870	cell motility	20	2	2.98	0.82614
681	GO:0051674	localization of cell	20	2	2.98	0.82614
682	GO:0008152	metabolic process	513	74	76.44	0.82717
683	GO:0000910	cytokinesis	11	1	1.64	0.83321
684	GO:0006754	ATP biosynthetic process	11	1	1.64	0.83321
685	GO:0009145	purine nucleoside triphosphate biosynthe...	11	1	1.64	0.83321
686	GO:0009206	purine ribonucleoside triphosphate biosy...	11	1	1.64	0.83321
687	GO:0019359	nicotinamide nucleotide biosynthetic pro...	11	1	1.64	0.83321
688	GO:0019363	pyridine nucleotide biosynthetic process	11	1	1.64	0.83321
689	GO:0022618	ribonucleoprotein complex assembly	11	1	1.64	0.83321
690	GO:0044036	cell wall macromolecule metabolic proces...	11	1	1.64	0.83321
691	GO:0098655	cation transmembrane transport	11	1	1.64	0.83321
692	GO:0019438	aromatic compound biosynthetic process	178	23	26.52	0.84344
693	GO:0006725	cellular aromatic compound metabolic pro...	283	38	42.17	0.85756
694	GO:0009142	nucleoside triphosphate biosynthetic pro...	12	1	1.79	0.85852
695	GO:0009201	ribonucleoside triphosphate biosynthetic...	12	1	1.79	0.85852
696	GO:0015672	monovalent inorganic cation transport	12	1	1.79	0.85852
697	GO:0044272	sulfur compound biosynthetic process	12	1	1.79	0.85852
698	GO:0051301	cell division	12	1	1.79	0.85852
699	GO:0071826	ribonucleoprotein complex subunit organi...	12	1	1.79	0.85852
700	GO:0040011	locomotion	22	2	3.28	0.86545
701	GO:1901360	organic cyclic compound metabolic proces...	291	39	43.36	0.86693
702	GO:0006400	tRNA modification	13	1	1.94	0.88003
703	GO:0071554	cell wall organization or biogenesis	13	1	1.94	0.88003
704	GO:0006928	movement of cell or subcellular componen...	23	2	3.43	0.88192
705	GO:0006281	DNA repair	32	3	4.77	0.88192
706	GO:0065003	protein-containing complex assembly	33	3	4.92	0.89481
707	GO:0009152	purine ribonucleotide biosynthetic proce...	24	2	3.58	0.89653
708	GO:0001510	RNA methylation	14	1	2.09	0.8983
709	GO:0006261	DNA-dependent DNA replication	14	1	2.09	0.8983
710	GO:0006310	DNA recombination	14	1	2.09	0.8983
711	GO:0008033	tRNA processing	14	1	2.09	0.8983
712	GO:0019362	pyridine nucleotide metabolic process	14	1	2.09	0.8983
713	GO:0046496	nicotinamide nucleotide metabolic proces...	14	1	2.09	0.8983
714	GO:0009165	nucleotide biosynthetic process	42	4	6.26	0.89855
715	GO:1901293	nucleoside phosphate biosynthetic proces...	42	4	6.26	0.89855
716	GO:1901605	alpha-amino acid metabolic process	42	4	6.26	0.89855
717	GO:0046483	heterocycle metabolic process	289	38	43.06	0.89862
718	GO:0006164	purine nucleotide biosynthetic process	25	2	3.73	0.90947
719	GO:0006139	nucleobase-containing compound metabolic...	257	33	38.29	0.9104
720	GO:0009128	purine nucleoside monophosphate cataboli...	60	6	8.94	0.91129
721	GO:0009169	purine ribonucleoside monophosphate cata...	60	6	8.94	0.91129
722	GO:0009127	purine nucleoside monophosphate biosynth...	15	1	2.24	0.91381
723	GO:0009168	purine ribonucleoside monophosphate bios...	15	1	2.24	0.91381
724	GO:0042180	cellular ketone metabolic process	15	1	2.24	0.91381
725	GO:0042451	purine nucleoside biosynthetic process	15	1	2.24	0.91381
726	GO:0046129	purine ribonucleoside biosynthetic proce...	15	1	2.24	0.91381
727	GO:0006629	lipid metabolic process	35	3	5.22	0.9169
728	GO:0009158	ribonucleoside monophosphate catabolic p...	61	6	9.09	0.9194
729	GO:0034654	nucleobase-containing compound biosynthe...	153	18	22.8	0.92055
730	GO:0006996	organelle organization	26	2	3.87	0.9209
731	GO:0009125	nucleoside monophosphate catabolic proce...	62	6	9.24	0.92687
732	GO:0006464	cellular protein modification process	16	1	2.38	0.92698
733	GO:0009156	ribonucleoside monophosphate biosyntheti...	16	1	2.38	0.92698
734	GO:0036211	protein modification process	16	1	2.38	0.92698
735	GO:0043414	macromolecule methylation	16	1	2.38	0.92698
736	GO:0051260	protein homooligomerization	16	1	2.38	0.92698
737	GO:0072522	purine-containing compound biosynthetic ...	27	2	4.02	0.93097
738	GO:1901137	carbohydrate derivative biosynthetic pro...	47	4	7	0.94149
739	GO:0009124	nucleoside monophosphate biosynthetic pr...	18	1	2.68	0.94764
740	GO:0009166	nucleotide catabolic process	82	8	12.22	0.94824
741	GO:0016070	RNA metabolic process	99	10	14.75	0.95261
742	GO:0046434	organophosphate catabolic process	83	8	12.37	0.95292
743	GO:1901292	nucleoside phosphate catabolic process	83	8	12.37	0.95292
744	GO:0006195	purine nucleotide catabolic process	75	7	11.18	0.95399
745	GO:0006260	DNA replication	19	1	2.83	0.95568
746	GO:0006733	oxidoreduction coenzyme metabolic proces...	19	1	2.83	0.95568
747	GO:0072330	monocarboxylic acid biosynthetic process	19	1	2.83	0.95568
748	GO:0019752	carboxylic acid metabolic process	92	9	13.71	0.95672
749	GO:0072523	purine-containing compound catabolic pro...	76	7	11.32	0.95837
750	GO:0071704	organic substance metabolic process	451	61	67.2	0.95855
751	GO:0006259	DNA metabolic process	50	4	7.45	0.95863
752	GO:1901564	organonitrogen compound metabolic proces...	296	37	44.11	0.95925
753	GO:0043933	protein-containing complex subunit organ...	41	3	6.11	0.9604
754	GO:1901361	organic cyclic compound catabolic proces...	93	9	13.86	0.9606
755	GO:0009987	cellular process	500	69	74.5	0.9619
756	GO:0006812	cation transport	20	1	2.98	0.9625
757	GO:0009163	nucleoside biosynthetic process	20	1	2.98	0.9625
758	GO:0042455	ribonucleoside biosynthetic process	20	1	2.98	0.9625
759	GO:1901659	glycosyl compound biosynthetic process	20	1	2.98	0.9625
760	GO:0006520	cellular amino acid metabolic process	60	5	8.94	0.9632
761	GO:0043436	oxoacid metabolic process	94	9	14.01	0.96417
762	GO:0006082	organic acid metabolic process	95	9	14.16	0.96746
763	GO:0034404	nucleobase-containing small molecule bio...	95	9	14.16	0.96746
764	GO:0043412	macromolecule modification	43	3	6.41	0.96938
765	GO:0044255	cellular lipid metabolic process	33	2	4.92	0.97026
766	GO:0034655	nucleobase-containing compound catabolic...	89	8	13.26	0.97399
767	GO:0006152	purine nucleoside catabolic process	72	6	10.73	0.97421
768	GO:0009146	purine nucleoside triphosphate catabolic...	72	6	10.73	0.97421
769	GO:0009203	ribonucleoside triphosphate catabolic pr...	72	6	10.73	0.97421
770	GO:0009207	purine ribonucleoside triphosphate catab...	72	6	10.73	0.97421
771	GO:0046130	purine ribonucleoside catabolic process	72	6	10.73	0.97421
772	GO:0019439	aromatic compound catabolic process	90	8	13.41	0.97653
773	GO:0009143	nucleoside triphosphate catabolic proces...	73	6	10.88	0.97691
774	GO:0009154	purine ribonucleotide catabolic process	73	6	10.88	0.97691
775	GO:0009164	nucleoside catabolic process	73	6	10.88	0.97691
776	GO:0034656	nucleobase-containing small molecule cat...	73	6	10.88	0.97691
777	GO:0042454	ribonucleoside catabolic process	73	6	10.88	0.97691
778	GO:1901658	glycosyl compound catabolic process	73	6	10.88	0.97691
779	GO:0009261	ribonucleotide catabolic process	74	6	11.03	0.97935
780	GO:1901607	alpha-amino acid biosynthetic process	24	1	3.58	0.98084
781	GO:0044270	cellular nitrogen compound catabolic pro...	92	8	13.71	0.98096
782	GO:0046700	heterocycle catabolic process	92	8	13.71	0.98096
783	GO:0009451	RNA modification	26	1	3.87	0.98633
784	GO:0006396	RNA processing	39	2	5.81	0.98763
785	GO:0006399	tRNA metabolic process	29	1	4.32	0.99178
786	GO:0019538	protein metabolic process	117	10	17.43	0.99206
787	GO:0071840	cellular component organization or bioge...	100	8	14.9	0.99208
788	GO:0044267	cellular protein metabolic process	101	8	15.05	0.99293
789	GO:0044085	cellular component biogenesis	76	5	11.32	0.99466
790	GO:0008652	cellular amino acid biosynthetic process	33	1	4.92	0.99585
791	GO:0034470	ncRNA processing	34	1	5.07	0.9965
792	GO:0090304	nucleic acid metabolic process	143	12	21.31	0.9972
793	GO:0044238	primary metabolic process	410	50	61.09	0.9973
794	GO:0044237	cellular metabolic process	441	55	65.71	0.99751
795	GO:0022613	ribonucleoprotein complex biogenesis	36	1	5.36	0.99752
796	GO:1901566	organonitrogen compound biosynthetic pro...	177	16	26.37	0.99771
797	GO:0034641	cellular nitrogen compound metabolic pro...	342	39	50.96	0.99789
798	GO:0044271	cellular nitrogen compound biosynthetic ...	246	25	36.66	0.99801
799	GO:0044283	small molecule biosynthetic process	163	14	24.29	0.99815
800	GO:0016053	organic acid biosynthetic process	53	2	7.9	0.99857
801	GO:0046394	carboxylic acid biosynthetic process	53	2	7.9	0.99857
802	GO:0009059	macromolecule biosynthetic process	141	11	21.01	0.99867
803	GO:0006807	nitrogen compound metabolic process	400	47	59.6	0.99905
804	GO:0040007	growth	153	12	22.8	0.99914
805	GO:0043170	macromolecule metabolic process	250	24	37.25	0.99944
806	GO:0034660	ncRNA metabolic process	49	1	7.3	0.99974
807	GO:0034645	cellular macromolecule biosynthetic proc...	137	9	20.41	0.99977
808	GO:0044260	cellular macromolecule metabolic process	232	20	34.57	0.99987
809	GO:0009058	biosynthetic process	326	33	48.58	0.99989
810	GO:0010467	gene expression	145	9	21.61	0.99992
811	GO:0044249	cellular biosynthetic process	323	32	48.13	0.99993
812	GO:1901576	organic substance biosynthetic process	323	32	48.13	0.99993
813	GO:0006412	translation	74	2	11.03	0.99996
814	GO:0043043	peptide biosynthetic process	76	2	11.32	0.99997
815	GO:0006518	peptide metabolic process	77	2	11.47	0.99997
816	GO:0043604	amide biosynthetic process	81	2	12.07	0.99999
817	GO:0043603	cellular amide metabolic process	86	2	12.81	0.99999
818	GO:0008150	biological_process	604	90	90	1
819	GO:0000018	regulation of DNA recombination	2	0	0.3	1
820	GO:0000041	transition metal ion transport	4	0	0.6	1
821	GO:0000101	sulfur amino acid transport	1	0	0.15	1
822	GO:0000154	rRNA modification	12	0	1.79	1
823	GO:0000255	allantoin metabolic process	2	0	0.3	1
824	GO:0000256	allantoin catabolic process	2	0	0.3	1
825	GO:0000271	polysaccharide biosynthetic process	3	0	0.45	1
826	GO:0000278	mitotic cell cycle	4	0	0.6	1
827	GO:0000281	mitotic cytokinesis	4	0	0.6	1
828	GO:0000375	RNA splicing, via transesterification re...	1	0	0.15	1
829	GO:0000376	RNA splicing, via transesterification re...	1	0	0.15	1
830	GO:0000451	rRNA 2'-O-methylation	1	0	0.15	1
831	GO:0000453	enzyme-directed rRNA 2'-O-methylation	1	0	0.15	1
832	GO:0000455	enzyme-directed rRNA pseudouridine synth...	2	0	0.3	1
833	GO:0000715	nucleotide-excision repair, DNA damage r...	1	0	0.15	1
834	GO:0000716	transcription-coupled nucleotide-excisio...	1	0	0.15	1
835	GO:0000725	recombinational repair	2	0	0.3	1
836	GO:0000731	DNA synthesis involved in DNA repair	1	0	0.15	1
837	GO:0000819	sister chromatid segregation	2	0	0.3	1
838	GO:0000902	cell morphogenesis	1	0	0.15	1
839	GO:0000917	division septum assembly	4	0	0.6	1
840	GO:0000918	division septum site selection	1	0	0.15	1
841	GO:0000956	nuclear-transcribed mRNA catabolic proce...	1	0	0.15	1
842	GO:0001121	bacterial transcription	1	0	0.15	1
843	GO:0001522	pseudouridine synthesis	3	0	0.45	1
844	GO:0001762	beta-alanine transport	1	0	0.15	1
845	GO:0001887	selenium compound metabolic process	1	0	0.15	1
846	GO:0001897	cytolysis by symbiont of host cells	1	0	0.15	1
847	GO:0001906	cell killing	1	0	0.15	1
848	GO:0001907	killing by symbiont of host cells	1	0	0.15	1
849	GO:0002097	tRNA wobble base modification	4	0	0.6	1
850	GO:0002098	tRNA wobble uridine modification	1	0	0.15	1
851	GO:0002099	tRNA wobble guanine modification	1	0	0.15	1
852	GO:0002100	tRNA wobble adenosine to inosine editing	1	0	0.15	1
853	GO:0002101	tRNA wobble cytosine modification	1	0	0.15	1
854	GO:0002128	tRNA nucleoside ribose methylation	1	0	0.15	1
855	GO:0002130	wobble position ribose methylation	1	0	0.15	1
856	GO:0002131	wobble position cytosine ribose methylat...	1	0	0.15	1
857	GO:0002132	wobble position uridine ribose methylati...	1	0	0.15	1
858	GO:0002136	tRNA wobble base lysidine biosynthesis	1	0	0.15	1
859	GO:0002143	tRNA wobble position uridine thiolation	1	0	0.15	1
860	GO:0002218	activation of innate immune response	1	0	0.15	1
861	GO:0002221	pattern recognition receptor signaling p...	1	0	0.15	1
862	GO:0002224	toll-like receptor signaling pathway	1	0	0.15	1
863	GO:0002237	response to molecule of bacterial origin	1	0	0.15	1
864	GO:0002253	activation of immune response	1	0	0.15	1
865	GO:0002684	positive regulation of immune system pro...	2	0	0.3	1
866	GO:0002755	MyD88-dependent toll-like receptor signa...	1	0	0.15	1
867	GO:0002757	immune response-activating signal transd...	1	0	0.15	1
868	GO:0002758	innate immune response-activating signal...	1	0	0.15	1
869	GO:0002764	immune response-regulating signaling pat...	1	0	0.15	1
870	GO:0003333	amino acid transmembrane transport	2	0	0.3	1
871	GO:0006011	UDP-glucose metabolic process	1	0	0.15	1
872	GO:0006012	galactose metabolic process	1	0	0.15	1
873	GO:0006014	D-ribose metabolic process	1	0	0.15	1
874	GO:0006023	aminoglycan biosynthetic process	9	0	1.34	1
875	GO:0006024	glycosaminoglycan biosynthetic process	9	0	1.34	1
876	GO:0006047	UDP-N-acetylglucosamine metabolic proces...	2	0	0.3	1
877	GO:0006048	UDP-N-acetylglucosamine biosynthetic pro...	2	0	0.3	1
878	GO:0006094	gluconeogenesis	2	0	0.3	1
879	GO:0006098	pentose-phosphate shunt	3	0	0.45	1
880	GO:0006105	succinate metabolic process	1	0	0.15	1
881	GO:0006144	purine nucleobase metabolic process	3	0	0.45	1
882	GO:0006145	purine nucleobase catabolic process	1	0	0.15	1
883	GO:0006146	adenine catabolic process	1	0	0.15	1
884	GO:0006166	purine ribonucleoside salvage	1	0	0.15	1
885	GO:0006167	AMP biosynthetic process	2	0	0.3	1
886	GO:0006168	adenine salvage	1	0	0.15	1
887	GO:0006172	ADP biosynthetic process	2	0	0.3	1
888	GO:0006177	GMP biosynthetic process	1	0	0.15	1
889	GO:0006204	IMP catabolic process	1	0	0.15	1
890	GO:0006213	pyrimidine nucleoside metabolic process	3	0	0.45	1
891	GO:0006216	cytidine catabolic process	1	0	0.15	1
892	GO:0006222	UMP biosynthetic process	1	0	0.15	1
893	GO:0006231	dTMP biosynthetic process	1	0	0.15	1
894	GO:0006241	CTP biosynthetic process	1	0	0.15	1
895	GO:0006244	pyrimidine nucleotide catabolic process	1	0	0.15	1
896	GO:0006265	DNA topological change	5	0	0.75	1
897	GO:0006266	DNA ligation	1	0	0.15	1
898	GO:0006268	DNA unwinding involved in DNA replicatio...	3	0	0.45	1
899	GO:0006269	DNA replication, synthesis of RNA primer	3	0	0.45	1
900	GO:0006270	DNA replication initiation	3	0	0.45	1
901	GO:0006271	DNA strand elongation involved in DNA re...	3	0	0.45	1
902	GO:0006273	lagging strand elongation	1	0	0.15	1
903	GO:0006275	regulation of DNA replication	1	0	0.15	1
904	GO:0006283	transcription-coupled nucleotide-excisio...	1	0	0.15	1
905	GO:0006289	nucleotide-excision repair	1	0	0.15	1
906	GO:0006298	mismatch repair	2	0	0.3	1
907	GO:0006301	postreplication repair	1	0	0.15	1
908	GO:0006302	double-strand break repair	6	0	0.89	1
909	GO:0006308	DNA catabolic process	2	0	0.3	1
910	GO:0006353	DNA-templated transcription, termination	3	0	0.45	1
911	GO:0006354	DNA-templated transcription, elongation	1	0	0.15	1
912	GO:0006360	transcription by RNA polymerase I	1	0	0.15	1
913	GO:0006363	termination of RNA polymerase I transcri...	1	0	0.15	1
914	GO:0006364	rRNA processing	21	0	3.13	1
915	GO:0006382	adenosine to inosine editing	1	0	0.15	1
916	GO:0006401	RNA catabolic process	3	0	0.45	1
917	GO:0006402	mRNA catabolic process	2	0	0.3	1
918	GO:0006413	translational initiation	3	0	0.45	1
919	GO:0006414	translational elongation	8	0	1.19	1
920	GO:0006415	translational termination	6	0	0.89	1
921	GO:0006418	tRNA aminoacylation for protein translat...	14	0	2.09	1
922	GO:0006419	alanyl-tRNA aminoacylation	1	0	0.15	1
923	GO:0006421	asparaginyl-tRNA aminoacylation	1	0	0.15	1
924	GO:0006422	aspartyl-tRNA aminoacylation	1	0	0.15	1
925	GO:0006423	cysteinyl-tRNA aminoacylation	1	0	0.15	1
926	GO:0006426	glycyl-tRNA aminoacylation	1	0	0.15	1
927	GO:0006427	histidyl-tRNA aminoacylation	1	0	0.15	1
928	GO:0006429	leucyl-tRNA aminoacylation	1	0	0.15	1
929	GO:0006430	lysyl-tRNA aminoacylation	1	0	0.15	1
930	GO:0006432	phenylalanyl-tRNA aminoacylation	2	0	0.3	1
931	GO:0006433	prolyl-tRNA aminoacylation	1	0	0.15	1
932	GO:0006434	seryl-tRNA aminoacylation	1	0	0.15	1
933	GO:0006437	tyrosyl-tRNA aminoacylation	1	0	0.15	1
934	GO:0006438	valyl-tRNA aminoacylation	1	0	0.15	1
935	GO:0006446	regulation of translational initiation	1	0	0.15	1
936	GO:0006448	regulation of translational elongation	3	0	0.45	1
937	GO:0006450	regulation of translational fidelity	3	0	0.45	1
938	GO:0006457	protein folding	6	0	0.89	1
939	GO:0006458	'de novo' protein folding	1	0	0.15	1
940	GO:0006479	protein methylation	2	0	0.3	1
941	GO:0006480	N-terminal protein amino acid methylatio...	1	0	0.15	1
942	GO:0006523	alanine biosynthetic process	1	0	0.15	1
943	GO:0006525	arginine metabolic process	3	0	0.45	1
944	GO:0006526	arginine biosynthetic process	2	0	0.3	1
945	GO:0006527	arginine catabolic process	1	0	0.15	1
946	GO:0006531	aspartate metabolic process	4	0	0.6	1
947	GO:0006535	cysteine biosynthetic process from serin...	1	0	0.15	1
948	GO:0006536	glutamate metabolic process	3	0	0.45	1
949	GO:0006537	glutamate biosynthetic process	3	0	0.45	1
950	GO:0006541	glutamine metabolic process	1	0	0.15	1
951	GO:0006547	histidine metabolic process	5	0	0.75	1
952	GO:0006549	isoleucine metabolic process	3	0	0.45	1
953	GO:0006551	leucine metabolic process	3	0	0.45	1
954	GO:0006553	lysine metabolic process	5	0	0.75	1
955	GO:0006558	L-phenylalanine metabolic process	1	0	0.15	1
956	GO:0006560	proline metabolic process	2	0	0.3	1
957	GO:0006561	proline biosynthetic process	2	0	0.3	1
958	GO:0006563	L-serine metabolic process	4	0	0.6	1
959	GO:0006564	L-serine biosynthetic process	1	0	0.15	1
960	GO:0006565	L-serine catabolic process	1	0	0.15	1
961	GO:0006573	valine metabolic process	3	0	0.45	1
962	GO:0006576	cellular biogenic amine metabolic proces...	1	0	0.15	1
963	GO:0006580	ethanolamine metabolic process	1	0	0.15	1
964	GO:0006612	protein targeting to membrane	3	0	0.45	1
965	GO:0006613	cotranslational protein targeting to mem...	2	0	0.3	1
966	GO:0006614	SRP-dependent cotranslational protein ta...	2	0	0.3	1
967	GO:0006633	fatty acid biosynthetic process	11	0	1.64	1
968	GO:0006644	phospholipid metabolic process	9	0	1.34	1
969	GO:0006650	glycerophospholipid metabolic process	3	0	0.45	1
970	GO:0006655	phosphatidylglycerol biosynthetic proces...	1	0	0.15	1
971	GO:0006720	isoprenoid metabolic process	7	0	1.04	1
972	GO:0006721	terpenoid metabolic process	4	0	0.6	1
973	GO:0006730	one-carbon metabolic process	1	0	0.15	1
974	GO:0006734	NADH metabolic process	3	0	0.45	1
975	GO:0006739	NADP metabolic process	4	0	0.6	1
976	GO:0006740	NADPH regeneration	3	0	0.45	1
977	GO:0006741	NADP biosynthetic process	1	0	0.15	1
978	GO:0006743	ubiquinone metabolic process	5	0	0.75	1
979	GO:0006744	ubiquinone biosynthetic process	5	0	0.75	1
980	GO:0006749	glutathione metabolic process	1	0	0.15	1
981	GO:0006750	glutathione biosynthetic process	1	0	0.15	1
982	GO:0006760	folic acid-containing compound metabolic...	4	0	0.6	1
983	GO:0006768	biotin metabolic process	2	0	0.3	1
984	GO:0006772	thiamine metabolic process	2	0	0.3	1
985	GO:0006783	heme biosynthetic process	3	0	0.45	1
986	GO:0006797	polyphosphate metabolic process	1	0	0.15	1
987	GO:0006805	xenobiotic metabolic process	1	0	0.15	1
988	GO:0006808	regulation of nitrogen utilization	1	0	0.15	1
989	GO:0006824	cobalt ion transport	4	0	0.6	1
990	GO:0006836	neurotransmitter transport	1	0	0.15	1
991	GO:0006865	amino acid transport	4	0	0.6	1
992	GO:0006869	lipid transport	2	0	0.3	1
993	GO:0006972	hyperosmotic response	1	0	0.15	1
994	GO:0007062	sister chromatid cohesion	2	0	0.3	1
995	GO:0007163	establishment or maintenance of cell pol...	1	0	0.15	1
996	GO:0007231	osmosensory signaling pathway	1	0	0.15	1
997	GO:0007234	osmosensory signaling via phosphorelay p...	1	0	0.15	1
998	GO:0007584	response to nutrient	1	0	0.15	1
999	GO:0007610	behavior	2	0	0.3	1
1000	GO:0007626	locomotory behavior	2	0	0.3	1

[truncated: 11 more sheets: N13-1507 CC up, N13-1507 MF up, LL195 BP down, LL195 CC down, LL195 MF down, N12-0605 BP down, N12-0506 CC down, N12-0605 MF down, N13-1507 BP down, N13-1507 CC down, N13-1507 MF down]
